# Supplementary material for: APOBEC3A drives ovarian cancer metastasis by altering epithelial-mesenchymal transition
Source: JCI Insight. 2025 Mar 10;10(5):e186409. doi: 10.1172/jci.insight.186409 (PMC11949045; doi:10.1172/jci.insight.186409)
Supplement: Supplemental table 1 [file jciinsight-10-186409-s163.xlsx]

## Sheet: OVCAR3 A3A V1
Chr	Start	End	Ref	Alt	Gene	ExonicFunc	AAChange	VAF
chr1	6579029	6579029	C	T	TAS1R1	synonymous SNV	TAS1R1:NM_177540:exon5:c.C1209T:p.I403I,TAS1R1:NM_138697:exon6:c.C1971T:p.I657I	0.0632
chr1	11524008	11524008	G	A	DISP3	nonsynonymous SNV	DISP3:NM_020780:exon11:c.G2429A:p.R810Q	0.0498
chr1	13389695	13389695	C	G	PRAMEF17	nonsynonymous SNV	PRAMEF17:NM_001099851:exon1:c.C38G:p.A13G	0.0377
chr1	15219423	15219423	G	C	TMEM51	nonsynonymous SNV	TMEM51:NM_001136217:exon3:c.G442C:p.E148Q,TMEM51:NM_018022:exon3:c.G442C:p.E148Q,TMEM51:NM_001136216:exon4:c.G442C:p.E148Q,TMEM51:NM_001136218:exon4:c.G442C:p.E148Q	0.0403
chr1	16960869	16960869	G	A	CROCC	nonsynonymous SNV	CROCC:NM_014675:exon27:c.G4144A:p.D1382N	0.0287
chr1	31059501	31059501	C	G	PUM1	synonymous SNV	PUM1:NM_001020658:exon2:c.G66C:p.L22L,PUM1:NM_014676:exon2:c.G66C:p.L22L	0.0957
chr1	32768775	32768775	G	C	KIAA1522	nonsynonymous SNV	KIAA1522:NM_001198972:exon4:c.G409C:p.G137R,KIAA1522:NM_001198973:exon4:c.G409C:p.D137H,KIAA1522:NM_001369553:exon4:c.G442C:p.G148R,KIAA1522:NM_020888:exon4:c.G586C:p.G196R	0.0923
chr1	150834638	150834638	G	A	ARNT	nonsynonymous SNV	ARNT:NM_001197325:exon7:c.C658T:p.R220C,ARNT:NM_178427:exon7:c.C658T:p.R220C,ARNT:NM_001286036:exon8:c.C703T:p.R235C,ARNT:NM_001350225:exon8:c.C700T:p.R234C,ARNT:NM_001350226:exon8:c.C697T:p.R233C,ARNT:NM_001668:exon8:c.C703T:p.R235C,ARNT:NM_001286035:exon9:c.C676T:p.R226C,ARNT:NM_001350224:exon9:c.C676T:p.R226C	0.0291
chr1	153679790	153679790	T	C	NPR1	nonsynonymous SNV	NPR1:NM_000906:exon1:c.T682C:p.Y228H	0.0248
chr1	154585257	154585257	C	T	ADAR	nonsynonymous SNV	ADAR:NM_001025107:exon14:c.G2518A:p.D840N,ADAR:NM_001111:exon14:c.G3403A:p.D1135N,ADAR:NM_001193495:exon14:c.G2518A:p.D840N,ADAR:NM_001365045:exon14:c.G3430A:p.D1144N,ADAR:NM_001365048:exon14:c.G2518A:p.D840N,ADAR:NM_015840:exon14:c.G3325A:p.D1109N,ADAR:NM_015841:exon14:c.G3268A:p.D1090N,ADAR:NM_001365046:exon15:c.G2518A:p.D840N,ADAR:NM_001365047:exon15:c.G2518A:p.D840N,ADAR:NM_001365049:exon15:c…	0.0759
chr1	155014839	155014839	A	G	ZBTB7B	nonsynonymous SNV	ZBTB7B:NM_001256455:exon2:c.A179G:p.K60R,ZBTB7B:NM_001377453:exon3:c.A179G:p.K60R,ZBTB7B:NM_001377455:exon3:c.A179G:p.K60R,ZBTB7B:NM_001252406:exon4:c.A281G:p.K94R,ZBTB7B:NM_001377452:exon4:c.A179G:p.K60R,ZBTB7B:NM_001377454:exon4:c.A179G:p.K60R,ZBTB7B:NM_001377451:exon5:c.A281G:p.K94R	0.0432
chr1	156061439	156061439	C	T	RAB25	synonymous SNV	RAB25:NM_020387:exon1:c.C39T:p.F13F	0.0279
chr1	157581608	157581608	C	T	FCRL4	nonsynonymous SNV	FCRL4:NM_031282:exon7:c.G1172A:p.G391E	0.0185
chr1	186341281	186341281	C	G	TPR	nonsynonymous SNV	TPR:NM_003292:exon28:c.G3859C:p.E1287Q	0.0563
chr1	206937323	206937323	G	T	PIGR	nonsynonymous SNV	PIGR:NM_002644:exon4:c.C817A:p.Q273K	0.1098
chr1	227029119	227029119	C	G	CDC42BPA	nonsynonymous SNV	CDC42BPA:NM_001366010:exon28:c.G3781C:p.E1261Q,CDC42BPA:NM_014826:exon28:c.G3622C:p.E1208Q,CDC42BPA:NM_001366011:exon29:c.G3805C:p.E1269Q,CDC42BPA:NM_003607:exon29:c.G3865C:p.E1289Q,CDC42BPA:NM_001366019:exon30:c.G3904C:p.E1302Q	0.0518
chr1	243164904	243164904	G	T	CEP170	stopgain	CEP170:NM_001042404:exon12:c.C2762A:p.S921X,CEP170:NM_001042405:exon12:c.C2762A:p.S921X,CEP170:NM_014812:exon13:c.C3056A:p.S1019X	0.0386
chr1	243613734	243613734	C	G	AKT3	nonsynonymous SNV	AKT3:NM_181690:exon7:c.G633C:p.L211F,AKT3:NM_001206729:exon8:c.G633C:p.L211F,AKT3:NM_001370074:exon8:c.G633C:p.L211F,AKT3:NM_005465:exon8:c.G633C:p.L211F	0.0847
chr1	244552601	244552601	C	G	CATSPERE	nonsynonymous SNV	CATSPERE:NM_001242340:exon6:c.C363G:p.I121M,CATSPERE:NM_001130957:exon9:c.C816G:p.I272M,CATSPERE:NM_173807:exon9:c.C816G:p.I272M	0.0498
chr2	1477518	1477518	G	T	TPO	nonsynonymous SNV	TPO:NM_175721:exon7:c.G1252T:p.A418S,TPO:NM_000547:exon8:c.G1252T:p.A418S,TPO:NM_001206744:exon8:c.G1252T:p.A418S,TPO:NM_001206745:exon8:c.G1252T:p.A418S,TPO:NM_175719:exon8:c.G1252T:p.A418S	0.2785
chr2	18586271	18586271	T	C	NT5C1B;NT5C1B-RDH14	nonsynonymous SNV	NT5C1B-RDH14:NM_001199103:exon3:c.A241G:p.R81G,NT5C1B:NM_033253:exon3:c.A241G:p.R81G,NT5C1B:NM_001002006:exon4:c.A421G:p.R141G,NT5C1B:NM_001199086:exon4:c.A370G:p.R124G,NT5C1B:NM_001199087:exon4:c.A472G:p.R158G,NT5C1B:NM_001199088:exon4:c.A421G:p.R141G,NT5C1B-RDH14:NM_001199104:exon4:c.A421G:p.R141G	0.0625
chr2	21003043	21003043	C	T	APOB	nonsynonymous SNV	APOB:NM_000384:exon29:c.G12379A:p.D4127N	0.0734
chr2	21139480	21139480	T	C	TDRD15	synonymous SNV	TDRD15:NM_001306137:exon4:c.T2013C:p.Y671Y	0.2626
chr2	54360412	54360412	A	G	C2orf73	synonymous SNV	C2orf73:NM_001369403:exon4:c.A351G:p.L117L,C2orf73:NM_001100396:exon5:c.A714G:p.L238L,C2orf73:NM_001369401:exon5:c.A540G:p.L180L	0.2205
chr2	61077116	61077116	A	G	KIAA1841	nonsynonymous SNV	KIAA1841:NM_001330432:exon5:c.A190G:p.R64G,KIAA1841:NM_001129993:exon6:c.A628G:p.R210G,KIAA1841:NM_001330433:exon6:c.A628G:p.R210G,KIAA1841:NM_001330434:exon6:c.A628G:p.R210G,KIAA1841:NM_001330435:exon6:c.A628G:p.R210G,KIAA1841:NM_001330436:exon6:c.A628G:p.R210G,KIAA1841:NM_032506:exon6:c.A628G:p.R210G	0.0612
chr2	61877455	61877455	C	G	CCT4	synonymous SNV	CCT4:NM_001256721:exon5:c.G492C:p.V164V,CCT4:NM_006430:exon6:c.G582C:p.V194V	0.0231
chr2	63899552	63899552	G	C	VPS54	synonymous SNV	VPS54:NM_001005739:exon21:c.C2619G:p.A873A,VPS54:NM_016516:exon21:c.C2655G:p.A885A	0.0169
chr2	72133095	72133095	G	C	CYP26B1	nonsynonymous SNV	CYP26B1:NM_001277742:exon4:c.C849G:p.I283M,CYP26B1:NM_019885:exon5:c.C1074G:p.I358M	0.0646
chr2	72184124	72184124	A	G	EXOC6B	nonsynonymous SNV	EXOC6B:NM_001321730:exon20:c.T2125C:p.C709R,EXOC6B:NM_001321733:exon20:c.T2125C:p.C709R,EXOC6B:NM_001321734:exon20:c.T1921C:p.C641R,EXOC6B:NM_001321729:exon21:c.T2260C:p.C754R,EXOC6B:NM_001321731:exon21:c.T2260C:p.C754R,EXOC6B:NM_015189:exon21:c.T2260C:p.C754R	0.0216
chr2	132312910	132312910	G	A	ZNF806	synonymous SNV	ZNF806:NM_001304449:exon3:c.G57A:p.K19K,ZNF806:NM_001355461:exon3:c.G57A:p.K19K	0.0315
chr2	132783007	132783007	C	G	NCKAP5	nonsynonymous SNV	NCKAP5:NM_207363:exon14:c.G3804C:p.M1268I	0.0751
chr2	159987220	159987220	C	G	PLA2R1	nonsynonymous SNV	PLA2R1:NM_001007267:exon12:c.G1973C:p.R658T,PLA2R1:NM_001195641:exon12:c.G1973C:p.R658T,PLA2R1:NM_007366:exon12:c.G1973C:p.R658T	0.0505
chr2	165924621	165924621	C	G	TTC21B	nonsynonymous SNV	TTC21B:NM_024753:exon12:c.G1444C:p.E482Q	0.028
chr2	167258691	167258691	C	T	XIRP2	synonymous SNV	XIRP2:NM_001199145:exon8:c.C1479T:p.V493V,XIRP2:NM_001079810:exon10:c.C2145T:p.V715V,XIRP2:NM_001199143:exon11:c.C2244T:p.V748V	0.0939
chr2	167258935	167258935	C	G	XIRP2	nonsynonymous SNV	XIRP2:NM_001199145:exon8:c.C1723G:p.P575A,XIRP2:NM_001079810:exon10:c.C2389G:p.P797A,XIRP2:NM_001199143:exon11:c.C2488G:p.P830A	0.0917
chr2	218628080	218628080	C	G	PLCD4	nonsynonymous SNV	PLCD4:NM_032726:exon7:c.C824G:p.S275C	0.0687
chr2	219514482	219514482	G	C	ASIC4	nan	nan	0.0811
chr2	236049143	236049143	C	T	AGAP1	nonsynonymous SNV	AGAP1:NM_014914:exon15:c.C1817T:p.S606F,AGAP1:NM_001037131:exon16:c.C1976T:p.S659F	0.144
chr3	15059450	15059450	G	C	MRPS25	nonsynonymous SNV	MRPS25:NM_022497:exon2:c.C160G:p.Q54E	0.0265
chr3	43080288	43080288	T	C	POMGNT2	nonsynonymous SNV	POMGNT2:NM_032806:exon2:c.A1144G:p.M382V	0.3265
chr3	49715951	49715951	G	A	RNF123	nonsynonymous SNV	RNF123:NM_022064:exon33:c.G3280A:p.E1094K	0.101
chr3	49716135	49716135	G	A	RNF123	nonsynonymous SNV	RNF123:NM_022064:exon34:c.G3373A:p.E1125K	0.0741
chr3	58433783	58433783	C	A	PDHB	synonymous SNV	PDHB:NM_000925:exon1:c.G27T:p.R9R,PDHB:NM_001173468:exon1:c.G27T:p.R9R,PDHB:NM_001315536:exon1:c.G27T:p.R9R	0.0265
chr3	63913162	63913162	G	C	ATXN7	nonsynonymous SNV	ATXN7:NM_001177387:exon3:c.G331C:p.E111Q,ATXN7:NM_001377406:exon3:c.G331C:p.E111Q,ATXN7:NM_000333:exon4:c.G331C:p.E111Q,ATXN7:NM_001377405:exon4:c.G331C:p.E111Q	0.0396
chr3	64163082	64163082	G	C	PRICKLE2	synonymous SNV	PRICKLE2:NM_001370528:exon3:c.C192G:p.V64V,PRICKLE2:NM_198859:exon3:c.C192G:p.V64V	0.0302
chr3	88138828	88138828	G	C	ZNF654	nonsynonymous SNV	ZNF654:NM_001350135:exon6:c.G820C:p.D274H,ZNF654:NM_001366096:exon6:c.G523C:p.D175H,ZNF654:NM_001350136:exon7:c.G523C:p.D175H,ZNF654:NM_001350137:exon7:c.G337C:p.D113H,ZNF654:NM_001366093:exon7:c.G523C:p.D175H,ZNF654:NM_001366095:exon7:c.G523C:p.D175H,ZNF654:NM_001366097:exon7:c.G337C:p.D113H,ZNF654:NM_001350134:exon8:c.G1159C:p.D387H	0.0742
chr3	113660156	113660156	A	G	USF3	nonsynonymous SNV	USF3:NM_001009899:exon7:c.T1526C:p.L509P	0.0234
chr3	119415209	119415209	G	C	ARHGAP31	nonsynonymous SNV	ARHGAP31:NM_020754:exon12:c.G3280C:p.E1094Q	0.0574
chr3	126105840	126105840	G	A	ALDH1L1	synonymous SNV	ALDH1L1:NM_001270365:exon20:c.C2236T:p.L746L,ALDH1L1:NM_001270364:exon22:c.C2569T:p.L857L,ALDH1L1:NM_012190:exon22:c.C2539T:p.L847L	0.206
chr3	134546182	134546182	G	C	CEP63	nonsynonymous SNV	CEP63:NM_001042383:exon8:c.G823C:p.A275P,CEP63:NM_001042384:exon8:c.G823C:p.A275P,CEP63:NM_001042400:exon8:c.G823C:p.A275P,CEP63:NM_001353108:exon8:c.G823C:p.A275P,CEP63:NM_001353109:exon8:c.G823C:p.A275P,CEP63:NM_001353110:exon8:c.G823C:p.A275P,CEP63:NM_001353111:exon8:c.G823C:p.A275P,CEP63:NM_001353113:exon8:c.G823C:p.A275P,CEP63:NM_001353117:exon8:c.G823C:p.A275P,CEP63:NM_001353118:exon8:c.G85…	0.0508
chr3	140691145	140691145	A	G	TRIM42	nonsynonymous SNV	TRIM42:NM_152616:exon4:c.A2038G:p.R680G	0.2196
chr3	141743526	141743526	C	G	RNF7	nonsynonymous SNV	RNF7:NM_014245:exon2:c.C193G:p.Q65E	0.0528
chr3	171128732	171128732	G	A	TNIK	synonymous SNV	TNIK:NM_001161561:exon15:c.C1668T:p.L556L,TNIK:NM_001161562:exon15:c.C1668T:p.L556L,TNIK:NM_001161560:exon16:c.C1755T:p.L585L,TNIK:NM_015028:exon16:c.C1755T:p.L585L	0.0687
chr3	175324315	175324315	C	T	NAALADL2	synonymous SNV	NAALADL2:NM_207015:exon5:c.C1080T:p.Y360Y	0.0498
chr3	183925661	183925661	T	A	ABCC5	nonsynonymous SNV	ABCC5:NM_001320032:exon29:c.A2690T:p.Q897L,ABCC5:NM_005688:exon29:c.A4106T:p.Q1369L	0.1317
chr3	189737834	189737834	G	C	TP63	nonsynonymous SNV	TP63:NM_001114978:exon2:c.G157C:p.E53Q,TP63:NM_001114979:exon2:c.G157C:p.E53Q,TP63:NM_001329144:exon2:c.G157C:p.E53Q,TP63:NM_001329148:exon2:c.G157C:p.E53Q,TP63:NM_001329964:exon2:c.G151C:p.E51Q,TP63:NM_003722:exon2:c.G157C:p.E53Q	0.0702
chr4	41746049	41746049	C	T	PHOX2B	nonsynonymous SNV	PHOX2B:NM_003924:exon3:c.G703A:p.E235K	0.2792
chr4	185436355	185436355	A	G	C4orf47	nonsynonymous SNV	C4orf47:NM_001114357:exon4:c.A530G:p.Y177C	0.0411
chr5	32230193	32230193	C	T	MTMR12	nonsynonymous SNV	MTMR12:NM_001294344:exon14:c.G1499A:p.R500Q,MTMR12:NM_001294343:exon15:c.G1667A:p.R556Q,MTMR12:NM_001040446:exon16:c.G1829A:p.R610Q	0.0337
chr5	33751466	33751466	G	A	ADAMTS12	nonsynonymous SNV	ADAMTS12:NM_001324511:exon3:c.C572T:p.P191L,ADAMTS12:NM_001324512:exon3:c.C572T:p.P191L,ADAMTS12:NM_030955:exon3:c.C572T:p.P191L	0.3345
chr5	45262147	45262147	G	C	HCN1	nonsynonymous SNV	HCN1:NM_021072:exon8:c.C2447G:p.P816R	0.2697
chr5	95906604	95906604	C	A	ELL2	nonsynonymous SNV	ELL2:NM_012081:exon5:c.G660T:p.K220N	0.0693
chr5	122423481	122423481	A	C	SNCAIP	synonymous SNV	SNCAIP:NM_001308105:exon3:c.A744C:p.A248A,SNCAIP:NM_005460:exon4:c.A744C:p.A248A,SNCAIP:NM_001308100:exon6:c.A885C:p.A295A	0.0563
chr5	138181624	138181624	G	A	KIF20A	nonsynonymous SNV	KIF20A:NM_005733:exon4:c.G271A:p.E91K	0.0803
chr5	141137468	141137468	C	G	PCDHB5	synonymous SNV	PCDHB5:NM_015669:exon1:c.C2034G:p.A678A	0.0661
chr5	141371517	141371517	G	A	PCDHGB3	nonsynonymous SNV	PCDHGB3:NM_018924:exon1:c.G1123A:p.D375N,PCDHGB3:NM_032097:exon1:c.G1123A:p.D375N	0.0543
chr5	177135756	177135756	G	C	NSD1	nonsynonymous SNV	NSD1:NM_022455:exon2:c.G653C:p.R218T	0.0723
chr5	177135830	177135830	G	C	NSD1	nonsynonymous SNV	NSD1:NM_022455:exon2:c.G727C:p.E243Q	0.0977
chr5	181243741	181243741	C	T	RACK1	synonymous SNV	RACK1:NM_006098:exon1:c.G60A:p.Q20Q	0.0427
chr5	181243789	181243789	C	T	RACK1	synonymous SNV	RACK1:NM_006098:exon1:c.G12A:p.Q4Q	0.0356
chr6	27893116	27893116	G	C	H2AC17	nonsynonymous SNV	H2AC17:NM_003514:exon1:c.C34G:p.R12G	0.0922
chr6	43138967	43138967	G	A	PTK7	synonymous SNV	PTK7:NM_001270398:exon8:c.G1371A:p.Q457Q,PTK7:NM_002821:exon8:c.G1347A:p.Q449Q,PTK7:NM_152880:exon8:c.G1347A:p.Q449Q,PTK7:NM_152882:exon8:c.G1347A:p.Q449Q	0.0643
chr6	54124688	54124688	A	C	MLIP	nonsynonymous SNV	MLIP:NM_001281746:exon3:c.A435C:p.K145N,MLIP:NM_001281747:exon3:c.A468C:p.K156N,MLIP:NM_138569:exon3:c.A435C:p.K145N	0.0901
chr6	89895842	89895842	G	T	GJA10	nonsynonymous SNV	GJA10:NM_032602:exon1:c.G1374T:p.L458F	0.0267
chr6	142753511	142753511	C	T	HIVEP2	nonsynonymous SNV	HIVEP2:NM_006734:exon10:c.G6937A:p.D2313N	0.068
chr6	165448977	165448977	G	C	PDE10A	nonsynonymous SNV	PDE10A:NM_001130690:exon5:c.C347G:p.A116G,PDE10A:NM_001385079:exon5:c.C1145G:p.A382G,PDE10A:NM_006661:exon6:c.C317G:p.A106G	0.075
chr7	6111265	6111265	G	A	USP42	synonymous SNV	USP42:NM_001365764:exon2:c.G132A:p.L44L,USP42:NM_032172:exon2:c.G132A:p.L44L	0.0606
chr7	6111341	6111341	G	C	USP42	nonsynonymous SNV	USP42:NM_001365764:exon2:c.G208C:p.D70H,USP42:NM_032172:exon2:c.G208C:p.D70H	0.0606
chr7	14338522	14338522	T	C	DGKB	synonymous SNV	DGKB:NM_001350720:exon21:c.A2061G:p.A687A,DGKB:NM_001350721:exon21:c.A2061G:p.A687A,DGKB:NM_001350711:exon22:c.A2094G:p.A698A,DGKB:NM_001350712:exon22:c.A2094G:p.A698A,DGKB:NM_001350714:exon22:c.A2094G:p.A698A,DGKB:NM_001350715:exon22:c.A2097G:p.A699A,DGKB:NM_001350716:exon22:c.A2097G:p.A699A,DGKB:NM_001350717:exon22:c.A2082G:p.A694A,DGKB:NM_001350718:exon22:c.A2082G:p.A694A,DGKB:NM_001350719:exo…	0.1481
chr7	44007335	44007335	G	A	SPDYE1	nonsynonymous SNV	SPDYE1:NM_175064:exon5:c.G700A:p.G234R,SPDYE1:NM_001378423:exon7:c.G820A:p.G274R	0.0424
chr7	74111671	74111671	G	A	LIMK1	synonymous SNV	LIMK1:NM_001204426:exon10:c.G1206A:p.Q402Q,LIMK1:NM_002314:exon11:c.G1308A:p.Q436Q	0.1667
chr7	76393529	76393529	G	C	SSC4D	synonymous SNV	SSC4D:NM_080744:exon9:c.C1209G:p.R403R	0.05
chr7	101206883	101206883	C	G	PLOD3	nonsynonymous SNV	PLOD3:NM_001084:exon18:c.G1957C:p.V653L	0.0734
chr7	107960556	107960556	G	T	LAMB1	nonsynonymous SNV	LAMB1:NM_002291:exon18:c.C2203A:p.Q735K	0.0213
chr7	133817474	133817474	C	G	EXOC4	nonsynonymous SNV	EXOC4:NM_021807:exon11:c.C1664G:p.S555C	0.0234
chr7	151048907	151048907	G	C	ASIC3	nonsynonymous SNV	ASIC3:NM_004769:exon1:c.G22C:p.E8Q,ASIC3:NM_020321:exon1:c.G22C:p.E8Q,ASIC3:NM_020322:exon1:c.G22C:p.E8Q	0.058
chr8	24954197	24954197	C	G	NEFL	nonsynonymous SNV	NEFL:NM_006158:exon2:c.G1153C:p.E385Q	0.0837
chr8	58445947	58445947	G	C	UBXN2B	nonsynonymous SNV	UBXN2B:NM_001363181:exon6:c.G574C:p.E192Q,UBXN2B:NM_001077619:exon7:c.G712C:p.E238Q	0.0886
chr8	64581375	64581375	C	-	BHLHE22	frameshift deletion	BHLHE22:NM_152414:exon1:c.585delC:p.P197Rfs*62	0.0992
chr8	79765333	79765333	G	A	HEY1	nonsynonymous SNV	HEY1:NM_001282851:exon2:c.C500T:p.S167L,HEY1:NM_001040708:exon5:c.C782T:p.S261L,HEY1:NM_012258:exon5:c.C770T:p.S257L	0.1483
chr8	81802447	81802447	C	T	SNX16	nonsynonymous SNV	SNX16:NM_152837:exon6:c.G784A:p.E262K,SNX16:NM_152836:exon7:c.G871A:p.E291K,SNX16:NM_022133:exon8:c.G871A:p.E291K,SNX16:NM_001348189:exon9:c.G784A:p.E262K	0.0455
chr8	90625806	90625806	C	G	TMEM64	nonsynonymous SNV	TMEM64:NM_001146273:exon2:c.G852C:p.L284F,TMEM64:NM_001008495:exon3:c.G1008C:p.L336F	0.1583
chr8	123652221	123652221	T	A	KLHL38	nonsynonymous SNV	KLHL38:NM_001081675:exon2:c.A706T:p.I236F	0.1227
chr8	123976081	123976081	G	C	FER1L6	nonsynonymous SNV	FER1L6:NM_001039112:exon9:c.G867C:p.Q289H	0.0351
chr8	141479298	141479298	G	T	MROH5	unknown	UNKNOWN	0.5195
chr9	4286215	4286215	G	A	GLIS3	stopgain	GLIS3:NM_001042413:exon2:c.C211T:p.Q71X	0.0773
chr9	32541481	32541481	A	G	TOPORS	nonsynonymous SNV	TOPORS:NM_001195622:exon2:c.T2849C:p.I950T,TOPORS:NM_005802:exon3:c.T3044C:p.I1015T	0.0707
chr9	137372923	137372923	G	A	EXD3	synonymous SNV	EXD3:NM_001286823:exon5:c.C444T:p.H148H,EXD3:NM_017820:exon5:c.C444T:p.H148H	0.0283
chr10	6021568	6021568	C	T	IL2RA	nonsynonymous SNV	IL2RA:NM_000417:exon4:c.G493A:p.E165K	0.0305
chr10	48830792	48830792	C	A	WDFY4	nonsynonymous SNV	WDFY4:NM_020945:exon38:c.C6433A:p.L2145I	0.0231
chr10	48873520	48873520	C	T	WDFY4	synonymous SNV	WDFY4:NM_020945:exon41:c.C6771T:p.A2257A	0.0262
chr10	68885372	68885372	C	G	STOX1	nonsynonymous SNV	STOX1:NM_001130161:exon3:c.C1576G:p.P526A,STOX1:NM_152709:exon3:c.C1576G:p.P526A	0.0506
chr10	70534753	70534753	C	T	PALD1	synonymous SNV	PALD1:NM_014431:exon10:c.C1137T:p.I379I	0.024
chr10	86681689	86681689	C	T	LDB3	nonsynonymous SNV	LDB3:NM_001080115:exon5:c.C575T:p.P192L,LDB3:NM_001171610:exon5:c.C575T:p.P192L,LDB3:NM_001171611:exon5:c.C575T:p.P192L,LDB3:NM_001368063:exon5:c.C575T:p.P192L,LDB3:NM_001368064:exon5:c.C575T:p.P192L,LDB3:NM_001368065:exon5:c.C575T:p.P192L,LDB3:NM_007078:exon5:c.C575T:p.P192L	0.2005
chr10	103898923	103898923	C	G	STN1	nonsynonymous SNV	STN1:NM_024928:exon6:c.G535C:p.D179H	0.058
chr10	110577476	110577476	C	G	SMC3	stopgain	SMC3:NM_005445:exon5:c.C254G:p.S85X	0.0568
chr10	119049863	119049863	C	T	EIF3A	nonsynonymous SNV	EIF3A:NM_003750:exon17:c.G2596A:p.E866K	0.0228
chr11	400029	400029	G	C	PKP3	nonsynonymous SNV	PKP3:NM_007183:exon6:c.G1336C:p.E446Q,PKP3:NM_001303029:exon7:c.G1381C:p.E461Q	0.0282
chr11	1199478	1199478	C	T	MUC5AC	synonymous SNV	MUC5AC:NM_001304359:exon46:c.C16503T:p.L5501L	0.1005
chr11	6932458	6932458	C	T	ZNF215	synonymous SNV	ZNF215:NM_001354854:exon2:c.C186T:p.P62P,ZNF215:NM_001354853:exon3:c.C186T:p.P62P,ZNF215:NM_013250:exon3:c.C186T:p.P62P	0.065
chr11	22726335	22726335	C	T	GAS2	nonsynonymous SNV	GAS2:NM_005256:exon3:c.C311T:p.S104L,GAS2:NM_001143830:exon4:c.C311T:p.S104L,GAS2:NM_001351224:exon4:c.C311T:p.S104L,GAS2:NM_177553:exon4:c.C311T:p.S104L	0.0924
chr11	55773695	55773695	C	G	OR5D13	nonsynonymous SNV	OR5D13:NM_001001967:exon1:c.C258G:p.N86K	0.1067
chr11	66262959	66262959	C	T	KLC2	synonymous SNV	KLC2:NM_001134774:exon4:c.C444T:p.L148L,KLC2:NM_001134775:exon5:c.C675T:p.L225L,KLC2:NM_001134776:exon5:c.C675T:p.L225L,KLC2:NM_001318734:exon5:c.C675T:p.L225L,KLC2:NM_022822:exon5:c.C675T:p.L225L	0.1027
chr11	73234217	73234217	G	C	P2RY2	nonsynonymous SNV	P2RY2:NM_002564:exon3:c.G58C:p.E20Q,P2RY2:NM_176071:exon3:c.G58C:p.E20Q,P2RY2:NM_176072:exon3:c.G58C:p.E20Q	0.0308
chr11	77676851	77676851	C	T	RSF1	synonymous SNV	RSF1:NM_016578:exon13:c.G3282A:p.L1094L	0.0216
chr11	86419969	86419969	G	C	CCDC81	nonsynonymous SNV	CCDC81:NM_021827:exon13:c.G1463C:p.R488T,CCDC81:NM_001156474:exon14:c.G1733C:p.R578T	0.1932
chr11	108172604	108172604	C	T	NPAT	nonsynonymous SNV	NPAT:NM_001321307:exon13:c.G2380A:p.E794K,NPAT:NM_002519:exon13:c.G2380A:p.E794K	0.1037
chr11	112199794	112199794	G	C	BCO2	nonsynonymous SNV	BCO2:NM_001256398:exon4:c.G613C:p.E205Q,BCO2:NM_001256400:exon5:c.G517C:p.E173Q,BCO2:NM_001037290:exon6:c.G730C:p.E244Q,BCO2:NM_001256397:exon6:c.G730C:p.E244Q,BCO2:NM_031938:exon6:c.G832C:p.E278Q	0.0256
chr12	123586781	123586781	G	A	TMED2	nonsynonymous SNV	TMED2:NM_001321445:exon2:c.G215A:p.G72E,TMED2:NM_006815:exon2:c.G215A:p.G72E	0.0863
chr13	32394830	32394830	C	G	BRCA2	stopgain	BRCA2:NM_000059:exon25:c.C9398G:p.S3133X	0.0247
chr14	24184683	24184683	C	T	IPO4	nonsynonymous SNV	IPO4:NM_024658:exon16:c.G1603A:p.E535K	0.0352
chr14	45227810	45227810	C	T	MIS18BP1	synonymous SNV	MIS18BP1:NM_018353:exon9:c.G1599A:p.L533L	0.0787
chr14	57209985	57209985	C	T	EXOC5	nonsynonymous SNV	EXOC5:NM_006544:exon16:c.G1690A:p.D564N	0.0507
chr14	58646550	58646550	C	T	DACT1	nonsynonymous SNV	DACT1:NM_001079520:exon4:c.C1816T:p.P606S,DACT1:NM_016651:exon4:c.C1927T:p.P643S	0.0741
chr15	33550285	33550285	A	C	RYR3	nonsynonymous SNV	RYR3:NM_001036:exon10:c.A941C:p.K314T,RYR3:NM_001243996:exon10:c.A941C:p.K314T	0.0358
chr15	43276980	43276980	C	T	TGM7	nonsynonymous SNV	TGM7:NM_052955:exon12:c.G1855A:p.E619K	0.0829
chr15	57263206	57263206	A	G	TCF12	synonymous SNV	TCF12:NM_001306220:exon9:c.A897G:p.S299S,TCF12:NM_207040:exon10:c.A1095G:p.S365S,TCF12:NM_001306219:exon11:c.A1167G:p.S389S,TCF12:NM_001322165:exon16:c.A1605G:p.S535S,TCF12:NM_001322157:exon17:c.A1605G:p.S535S,TCF12:NM_001322164:exon17:c.A1641G:p.S547S,TCF12:NM_003205:exon17:c.A1605G:p.S535S,TCF12:NM_207038:exon17:c.A1605G:p.S535S,TCF12:NM_001322151:exon18:c.A1677G:p.S559S,TCF12:NM_001322152:exon…	0.0189
chr15	60453705	60453705	G	T	ICE2	synonymous SNV	ICE2:NM_001018089:exon9:c.C612A:p.I204I,ICE2:NM_001276385:exon9:c.C1023A:p.I341I,ICE2:NM_024611:exon9:c.C1023A:p.I341I	0.0269
chr15	64690528	64690528	G	A	OAZ2	unknown	UNKNOWN	0.1667
chr15	76800299	76800299	G	A	SCAPER	nonsynonymous SNV	SCAPER:NM_020843:exon7:c.C560T:p.S187L,SCAPER:NM_001353009:exon8:c.C560T:p.S187L,SCAPER:NM_001353010:exon8:c.C158T:p.S53L,SCAPER:NM_001353011:exon8:c.C158T:p.S53L,SCAPER:NM_001353012:exon8:c.C158T:p.S53L	0.0526
chr15	78596725	78596725	T	G	CHRNA3	nonsynonymous SNV	CHRNA3:NM_000743:exon6:c.A1397C:p.D466A	0.0247
chr15	81300421	81300421	C	G	IL16	stopgain	IL16:NM_004513:exon2:c.C992G:p.S331X,IL16:NM_001172128:exon14:c.C3095G:p.S1032X,IL16:NM_001352686:exon14:c.C3248G:p.S1083X,IL16:NM_172217:exon14:c.C3095G:p.S1032X,IL16:NM_001352684:exon15:c.C1265G:p.S422X,IL16:NM_001352685:exon15:c.C2585G:p.S862X	0.0354
chr15	89584424	89584428	GCACT	-	TICRR	frameshift deletion	TICRR:NM_001308025:exon3:c.1070_1074del:p.T358Qfs*28,TICRR:NM_152259:exon3:c.1073_1077del:p.T359Qfs*28	0.034
chr15	89584430	89584430	-	G	TICRR	frameshift insertion	TICRR:NM_001308025:exon3:c.1076_1077insG:p.D359Efs*29,TICRR:NM_152259:exon3:c.1079_1080insG:p.D360Efs*29	0.0342
chr16	1992919	1992919	C	G	SYNGR3	synonymous SNV	SYNGR3:NM_004209:exon4:c.C537G:p.L179L	0.0161
chr16	2054397	2054397	C	G	TSC2	synonymous SNV	TSC2:NM_001318827:exon4:c.C327G:p.L109L,TSC2:NM_001318829:exon4:c.C291G:p.L97L,TSC2:NM_000548:exon5:c.C438G:p.L146L,TSC2:NM_001077183:exon5:c.C438G:p.L146L,TSC2:NM_001114382:exon5:c.C438G:p.L146L,TSC2:NM_001318832:exon5:c.C471G:p.L157L,TSC2:NM_001363528:exon5:c.C438G:p.L146L,TSC2:NM_001370404:exon5:c.C438G:p.L146L,TSC2:NM_001370405:exon5:c.C438G:p.L146L,TSC2:NM_021055:exon5:c.C438G:p.L146L	0.0688
chr16	55823657	55823657	C	-	CES1	stopgain	CES1:NM_001025194:exon4:c.429delG:p.L145*,CES1:NM_001025195:exon4:c.432delG:p.L146*,CES1:NM_001266:exon4:c.429delG:p.L145*	0.1935
chr16	67992962	67992962	G	C	DPEP2	nonsynonymous SNV	DPEP2:NM_001369657:exon1:c.C251G:p.P84R,DPEP2:NM_022355:exon2:c.C251G:p.P84R	0.0201
chr16	70282678	70282678	G	A	AARS1	nonsynonymous SNV	AARS1:NM_001605:exon2:c.C86T:p.S29F	0.0233
chr16	89873724	89873724	C	A	TCF25	synonymous SNV	TCF25:NM_014972:exon1:c.C57A:p.L19L	0.1314
chr17	562672	562672	C	T	VPS53	nonsynonymous SNV	VPS53:NM_018289:exon13:c.G1300A:p.E434K,VPS53:NM_001128159:exon14:c.G1387A:p.E463K,VPS53:NM_001366253:exon14:c.G1387A:p.E463K,VPS53:NM_001366254:exon15:c.G793A:p.E265K	0.027
chr17	3020591	3020591	C	T	RAP1GAP2	stopgain	RAP1GAP2:NM_001100398:exon18:c.C1702T:p.R568X,RAP1GAP2:NM_001330058:exon19:c.C1690T:p.R564X,RAP1GAP2:NM_015085:exon19:c.C1747T:p.R583X	0.0275
chr17	7852500	7852500	C	A	KDM6B	nonsynonymous SNV	KDM6B:NM_001080424:exon20:c.C4474A:p.Q1492K,KDM6B:NM_001348716:exon20:c.C4474A:p.Q1492K	0.0817
chr17	16622727	16622727	C	G	ZNF624	nonsynonymous SNV	ZNF624:NM_020787:exon6:c.G2159C:p.G720A	0.0353
chr17	17202919	17202919	C	G	PLD6	nonsynonymous SNV	PLD6:NM_178836:exon2:c.G607C:p.E203Q	0.0359
chr17	40294463	40294463	G	C	CDC6	nonsynonymous SNV	CDC6:NM_001254:exon7:c.G1043C:p.R348T	0.1127
chr17	42110873	42110873	G	A	DHX58	synonymous SNV	DHX58:NM_024119:exon5:c.C411T:p.H137H	0.0588
chr17	44078796	44078796	C	G	HDAC5	nonsynonymous SNV	HDAC5:NM_001015053:exon25:c.G3165C:p.Q1055H,HDAC5:NM_001382393:exon25:c.G3162C:p.Q1054H,HDAC5:NM_005474:exon25:c.G3162C:p.Q1054H	0.0457
chr17	45232414	45232414	G	A	FMNL1	synonymous SNV	FMNL1:NM_005892:exon3:c.G261A:p.L87L	0.0491
chr17	48121507	48121507	G	T	SNX11	stoploss	SNX11:NM_001330320:exon7:c.G788T:p.X263L,SNX11:NM_013323:exon7:c.G812T:p.X271L,SNX11:NM_152244:exon8:c.G812T:p.X271L	0.0568
chr17	58542845	58542845	C	T	SEPTIN4	nonsynonymous SNV	SEPTIN4:NM_001038704:exon1:c.G1342A:p.E448K,SEPTIN4:NM_001368771:exon1:c.G1342A:p.E448K	0.087
chr17	60345483	60345483	C	T	USP32	nonsynonymous SNV	USP32:NM_032582:exon2:c.G184A:p.E62K	0.0959
chr17	81648075	81648075	C	G	TSPAN10	synonymous SNV	TSPAN10:NM_001290212:exon4:c.C849G:p.L283L,TSPAN10:NM_031945:exon4:c.C849G:p.L283L	0.0287
chr18	6964674	6964674	G	C	LAMA1	stopgain	LAMA1:NM_005559:exon51:c.C7325G:p.S2442X	0.0523
chr18	36199731	36199731	C	T	MOCOS	synonymous SNV	MOCOS:NM_017947:exon4:c.C348T:p.F116F	0.0675
chr18	62574061	62574061	A	T	ZCCHC2	synonymous SNV	ZCCHC2:NM_017742:exon13:c.A1980T:p.T660T	0.0423
chr19	813764	813764	C	G	PLPPR3	synonymous SNV	PLPPR3:NM_024888:exon7:c.G1047C:p.V349V,PLPPR3:NM_001270366:exon8:c.G963C:p.V321V	0.1355
chr19	3586614	3586614	C	T	GIPC3	synonymous SNV	GIPC3:NM_133261:exon2:c.C345T:p.V115V	0.0363
chr19	8951795	8951795	C	G	MUC16	nonsynonymous SNV	MUC16:NM_024690:exon3:c.G24975C:p.L8325F	0.129
chr19	8953113	8953113	C	G	MUC16	nonsynonymous SNV	MUC16:NM_024690:exon3:c.G23657C:p.R7886T	0.078
chr19	8954504	8954504	C	A	MUC16	synonymous SNV	MUC16:NM_024690:exon3:c.G22266T:p.V7422V	0.0901
chr19	8955944	8955944	C	G	MUC16	nonsynonymous SNV	MUC16:NM_024690:exon3:c.G20826C:p.K6942N	0.0972
chr19	8956190	8956190	C	G	MUC16	nonsynonymous SNV	MUC16:NM_024690:exon3:c.G20580C:p.L6860F	0.1092
chr19	8958591	8958591	G	A	MUC16	nonsynonymous SNV	MUC16:NM_024690:exon3:c.C18179T:p.S6060F	0.0949
chr19	8958783	8958783	G	C	MUC16	nonsynonymous SNV	MUC16:NM_024690:exon3:c.C17987G:p.S5996C	0.069
chr19	8958788	8958788	G	A	MUC16	synonymous SNV	MUC16:NM_024690:exon3:c.C17982T:p.L5994L	0.0685
chr19	8958882	8958882	G	C	MUC16	nonsynonymous SNV	MUC16:NM_024690:exon3:c.C17888G:p.S5963C	0.0621
chr19	8959157	8959157	G	T	MUC16	synonymous SNV	MUC16:NM_024690:exon3:c.C17613A:p.I5871I	0.0553
chr19	8959227	8959227	G	T	MUC16	nonsynonymous SNV	MUC16:NM_024690:exon3:c.C17543A:p.S5848Y	0.0733
chr19	8959857	8959857	G	T	MUC16	nonsynonymous SNV	MUC16:NM_024690:exon3:c.C16913A:p.S5638Y	0.0489
chr19	8960075	8960075	G	T	MUC16	synonymous SNV	MUC16:NM_024690:exon3:c.C16695A:p.V5565V	0.0776
chr19	8960502	8960502	G	A	MUC16	nonsynonymous SNV	MUC16:NM_024690:exon3:c.C16268T:p.A5423V	0.1096
chr19	8960763	8960763	G	A	MUC16	nonsynonymous SNV	MUC16:NM_024690:exon3:c.C16007T:p.S5336F	0.1014
chr19	8961592	8961592	G	A	MUC16	nonsynonymous SNV	MUC16:NM_024690:exon3:c.C15178T:p.P5060S	0.0537
chr19	8961600	8961600	G	-	MUC16	frameshift deletion	MUC16:NM_024690:exon3:c.15170delC:p.S5057Lfs*12	0.0429
chr19	8961633	8961633	G	A	MUC16	nonsynonymous SNV	MUC16:NM_024690:exon3:c.C15137T:p.S5046L	0.0361
chr19	35619047	35619047	G	A	HAUS5	nonsynonymous SNV	HAUS5:NM_015302:exon13:c.G1177A:p.V393M	0.032
chr19	37155937	37155937	C	G	ZNF585A	nonsynonymous SNV	ZNF585A:NM_001288800:exon4:c.G220C:p.E74Q,ZNF585A:NM_152655:exon5:c.G55C:p.E19Q,ZNF585A:NM_199126:exon5:c.G55C:p.E19Q	0.0429
chr19	46634184	46634184	T	C	GNG8	synonymous SNV	GNG8:NM_033258:exon2:c.A105G:p.E35E	0.03
chr19	52929079	52929079	T	A	ZNF816-ZNF321P	nonsynonymous SNV	ZNF816-ZNF321P:NM_001202473:exon4:c.A526T:p.I176F	0.1187
chr19	55312942	55312942	C	G	TMEM150B	nonsynonymous SNV	TMEM150B:NM_001085488:exon8:c.G619C:p.E207Q,TMEM150B:NM_001282011:exon8:c.G619C:p.E207Q	0.0892
chr19	57420122	57420122	A	T	ZNF17	nonsynonymous SNV	ZNF17:NM_006959:exon3:c.A630T:p.K210N,ZNF17:NM_001330617:exon4:c.A636T:p.K212N	0.0264
chr19	57493940	57493940	G	C	ZNF419	synonymous SNV	ZNF419:NM_001098495:exon3:c.G1248C:p.G416G,ZNF419:NM_001098496:exon3:c.G1245C:p.G415G,ZNF419:NM_001098492:exon4:c.G1347C:p.G449G,ZNF419:NM_001098493:exon4:c.G1344C:p.G448G,ZNF419:NM_001098494:exon4:c.G1287C:p.G429G,ZNF419:NM_001291743:exon4:c.G1284C:p.G428G,ZNF419:NM_001291744:exon4:c.G1119C:p.G373G,ZNF419:NM_001098491:exon5:c.G1386C:p.G462G,ZNF419:NM_024691:exon5:c.G1383C:p.G461G	0.1996
chr20	2859752	2859752	G	A	VPS16	synonymous SNV	VPS16:NM_022575:exon2:c.G87A:p.L29L,VPS16:NM_080413:exon2:c.G87A:p.L29L	0.0857
chr20	3147876	3147877	AA	-	FASTKD5	frameshift deletion	FASTKD5:NM_021826:exon2:c.1194_1195del:p.Y399Lfs*9	0.4435
chr20	20098775	20098775	C	G	CFAP61	nonsynonymous SNV	CFAP61:NM_001167816:exon7:c.C820G:p.L274V,CFAP61:NM_015585:exon8:c.C820G:p.L274V	0.0307
chr21	18372246	18372246	C	T	TMPRSS15	nonsynonymous SNV	TMPRSS15:NM_002772:exon6:c.G611A:p.C204Y	0.0407
chr22	29490425	29490425	G	T	NEFH	nonsynonymous SNV	NEFH:NM_021076:exon4:c.G2785T:p.A929S	0.0609
chr22	31589460	31589460	G	C	SFI1	nonsynonymous SNV	SFI1:NM_001258325:exon13:c.G1262C:p.R421T,SFI1:NM_001258326:exon13:c.G1181C:p.R394T,SFI1:NM_001258327:exon13:c.G1181C:p.R394T,SFI1:NM_014775:exon14:c.G1334C:p.R445T,SFI1:NM_001007467:exon15:c.G1427C:p.R476T	0.0276
chr22	39513848	39513848	A	G	MIEF1	nonsynonymous SNV	MIEF1:NM_001304564:exon6:c.A917G:p.K306R,MIEF1:NM_019008:exon6:c.A917G:p.K306R	0.0651
chrX	12910392	12910392	G	C	TLR8	nonsynonymous SNV	TLR8:NM_016610:exon2:c.G7C:p.E3Q	0.0867
chrX	32412180	32412180	A	-	DMD	frameshift deletion	DMD:NM_004011:exon1:c.30delT:p.P11Qfs*8	0.0788
chrX	35802329	35802329	C	G	MAGEB16	nonsynonymous SNV	MAGEB16:NM_001099921:exon2:c.C133G:p.L45V,MAGEB16:NM_001370158:exon2:c.C133G:p.L45V,MAGEB16:NM_001370159:exon2:c.C133G:p.L45V	0.0215
chrX	48791214	48791214	C	A	GATA1	synonymous SNV	GATA1:NM_002049:exon2:c.C105A:p.P35P	0.2947
chrX	50193381	50193381	C	G	AKAP4	nonsynonymous SNV	AKAP4:NM_003886:exon5:c.G1332C:p.Q444H,AKAP4:NM_139289:exon5:c.G1305C:p.Q435H	0.0234
chrX	54788647	54788647	C	A	ITIH6	stopgain	ITIH6:NM_198510:exon5:c.G619T:p.E207X	0.0642
chrX	68716419	68716419	T	A	STARD8	nonsynonymous SNV	STARD8:NM_001142504:exon4:c.T45A:p.F15L,STARD8:NM_014725:exon4:c.T45A:p.F15L,STARD8:NM_001142503:exon5:c.T285A:p.F95L	0.0472
chrX	155511779	155511779	C	T	TMLHE	nonsynonymous SNV	TMLHE:NM_001184797:exon5:c.G652A:p.G218R,TMLHE:NM_018196:exon5:c.G652A:p.G218R	0.1515
chrX	156004511	156004511	G	A	IL9R	nonsynonymous SNV	IL9R:NM_002186:exon5:c.G525A:p.M175I,IL9R:NM_176786:exon6:c.G630A:p.M210I	0.0222

## Sheet: OVCAR3 A3A V2
Chr	Start	End	Ref	Alt	Gene	ExonicFunc	AAChange	VAF
chr1	1181813	1181813	G	C	TTLL10	nonsynonymous SNV	TTLL10:NM_153254:exon5:c.G609C:p.Q203H,TTLL10:NM_001130045:exon9:c.G828C:p.Q276H,TTLL10:NM_001371649:exon9:c.G828C:p.Q276H	0.0181
chr1	9039559	9039559	A	T	SLC2A5	nonsynonymous SNV	SLC2A5:NM_001328621:exon5:c.T548A:p.F183Y,SLC2A5:NM_001328620:exon8:c.T857A:p.F286Y,SLC2A5:NM_003039:exon8:c.T989A:p.F330Y,SLC2A5:NM_001328619:exon9:c.T989A:p.F330Y	0.0121
chr1	16029800	16029800	G	T	CLCNKA	stopgain	CLCNKA:NM_001257139:exon12:c.G1168T:p.G390X,CLCNKA:NM_001042704:exon13:c.G1297T:p.G433X,CLCNKA:NM_004070:exon13:c.G1297T:p.G433X	0.1311
chr1	25805227	25805227	G	A	SELENON	unknown	UNKNOWN	0.1443
chr1	31585192	31585192	G	A	TINAGL1	nonsynonymous SNV	TINAGL1:NM_001204414:exon7:c.G806A:p.R269Q,TINAGL1:NM_001204415:exon7:c.G584A:p.R195Q,TINAGL1:NM_022164:exon8:c.G899A:p.R300Q	0.0211
chr1	32180427	32180427	G	T	TXLNA	stopgain	TXLNA:NM_001376857:exon1:c.G82T:p.E28X,TXLNA:NM_175852:exon2:c.G82T:p.E28X	0.0229
chr1	43313381	43313381	T	C	TIE1	nonsynonymous SNV	TIE1:NM_001253357:exon13:c.T2039C:p.L680P,TIE1:NM_005424:exon13:c.T2174C:p.L725P	0.248
chr1	45088005	45088005	A	C	ZSWIM5	nonsynonymous SNV	ZSWIM5:NM_020883:exon2:c.T828G:p.N276K	0.0367
chr1	50535432	50535432	C	G	FAF1	nonsynonymous SNV	FAF1:NM_007051:exon15:c.G1431C:p.M477I	0.2018
chr1	55214807	55214807	C	G	USP24	nonsynonymous SNV	USP24:NM_015306:exon1:c.G307C:p.E103Q	0.0556
chr1	62209811	62209811	G	C	L1TD1	nonsynonymous SNV	L1TD1:NM_019079:exon4:c.G1037C:p.R346T,L1TD1:NM_001164835:exon5:c.G1037C:p.R346T	0.0235
chr1	62210149	62210149	G	C	L1TD1	nonsynonymous SNV	L1TD1:NM_019079:exon4:c.G1375C:p.E459Q,L1TD1:NM_001164835:exon5:c.G1375C:p.E459Q	0.0623
chr1	62210655	62210655	G	C	L1TD1	nonsynonymous SNV	L1TD1:NM_019079:exon4:c.G1881C:p.E627D,L1TD1:NM_001164835:exon5:c.G1881C:p.E627D	0.0324
chr1	78641808	78641808	G	C	IFI44L	stoploss	IFI44L:NM_001375648:exon6:c.G584C:p.X195S,IFI44L:NM_001375649:exon7:c.G584C:p.X195S,IFI44L:NM_001375647:exon8:c.G584C:p.X195S,IFI44L:NM_001375650:exon9:c.G584C:p.X195S,IFI44L:NM_006820:exon9:c.G1358C:p.X453S,IFI44L:NM_001375646:exon10:c.G1358C:p.X453S	0.2887
chr1	112700487	112700487	G	C	MOV10	nonsynonymous SNV	MOV10:NM_001369507:exon20:c.G2992C:p.E998Q,MOV10:NM_001130079:exon21:c.G2992C:p.E998Q,MOV10:NM_001321324:exon21:c.G2992C:p.E998Q,MOV10:NM_020963:exon21:c.G2992C:p.E998Q,MOV10:NM_001286072:exon22:c.G2824C:p.E942Q	0.0395
chr1	155679446	155679446	C	A	YY1AP1	stopgain	YY1AP1:NM_001198899:exon1:c.G55T:p.E19X,YY1AP1:NM_001198900:exon3:c.G55T:p.E19X,YY1AP1:NM_001198901:exon3:c.G88T:p.E30X,YY1AP1:NM_001198902:exon3:c.G88T:p.E30X,YY1AP1:NM_001198903:exon3:c.G502T:p.E168X,YY1AP1:NM_001198904:exon3:c.G502T:p.E168X,YY1AP1:NM_001198905:exon4:c.G88T:p.E30X,YY1AP1:NM_001198906:exon4:c.G286T:p.E96X,YY1AP1:NM_139118:exon4:c.G286T:p.E96X,YY1AP1:NM_139119:exon4:c.G88T:p.E30X…	0.0251
chr1	160801821	160801821	C	T	LY9	synonymous SNV	LY9:NM_001033667:exon3:c.C486T:p.V162V	0.0185
chr1	172570053	172570053	C	T	SUCO	nonsynonymous SNV	SUCO:NM_001282750:exon7:c.C752T:p.S251L,SUCO:NM_014283:exon8:c.C863T:p.S288L,SUCO:NM_016227:exon8:c.C1337T:p.S446L	0.3043
chr1	200901145	200901145	T	C	INAVA	nonsynonymous SNV	INAVA:NM_001142569:exon5:c.T506C:p.L169P,INAVA:NM_001367289:exon5:c.T506C:p.L169P,INAVA:NM_018265:exon5:c.T761C:p.L254P	0.0123
chr1	204532197	204532197	C	G	MDM4	synonymous SNV	MDM4:NM_001204171:exon5:c.C294G:p.L98L,MDM4:NM_001278516:exon5:c.C294G:p.L98L,MDM4:NM_001278518:exon5:c.C294G:p.L98L,MDM4:NM_002393:exon5:c.C294G:p.L98L	0.0213
chr1	206099699	206099699	C	G	RHEX	nonsynonymous SNV	RHEX:NM_001007544:exon4:c.C157G:p.P53A,RHEX:NM_001369490:exon4:c.C157G:p.P53A	0.0119
chr1	235419466	235419466	C	G	TBCE	stopgain	TBCE:NM_001287802:exon4:c.C26G:p.S9X	0.0379
chr2	21011758	21011758	C	T	APOB	nonsynonymous SNV	APOB:NM_000384:exon26:c.G5110A:p.A1704T	0.2749
chr2	24080847	24080847	G	T	TP53I3	nonsynonymous SNV	TP53I3:NM_001206802:exon3:c.C591A:p.F197L,TP53I3:NM_004881:exon3:c.C591A:p.F197L,TP53I3:NM_147184:exon4:c.C591A:p.F197L	0.0306
chr2	27663881	27663881	G	A	SLC4A1AP	synonymous SNV	SLC4A1AP:NM_018158:exon1:c.G129A:p.S43S	0.0488
chr2	29920475	29920475	G	T	ALK	stopgain	ALK:NM_004304:exon1:c.C185A:p.S62X	0.0742
chr2	32510577	32510577	C	A	BIRC6	nonsynonymous SNV	BIRC6:NM_001378125:exon53:c.C10286A:p.S3429Y,BIRC6:NM_016252:exon53:c.C10289A:p.S3430Y	0.0793
chr2	101262646	101262646	C	G	CNOT11	nonsynonymous SNV	CNOT11:NM_017546:exon3:c.C787G:p.Q263E	0.0421
chr2	108906365	108906365	G	C	EDAR	nonsynonymous SNV	EDAR:NM_022336:exon11:c.C967G:p.Q323E	0.0257
chr2	112647016	112647016	-	CATCCTAGCTAGCATCTTTGAAACAGTGGGCTCTGTCTTACTGGGGGCCAAAGTGAGCGAAACC	SLC20A1	frameshift insertion	SLC20A1:NM_005415:exon2:c.188_189insCATCCTAGCTAGCATCTTTGAAACAGTGGGCTCTGTCTTACTGGGGGCCAAAGTGAGCGAAACC:p.I85Hfs*4	0.1
chr2	127708826	127708826	G	A	WDR33	nonsynonymous SNV	WDR33:NM_018383:exon21:c.C3632T:p.P1211L	0.0572
chr2	140867720	140867720	G	C	LRP1B	stopgain	LRP1B:NM_018557:exon27:c.C4449G:p.Y1483X	0.2103
chr2	201266791	201266791	G	C	CASP8	nonsynonymous SNV	CASP8:NM_001080125:exon2:c.G482C:p.R161T,CASP8:NM_001372051:exon2:c.G305C:p.R102T,CASP8:NM_033356:exon2:c.G305C:p.R102T,CASP8:NM_001080124:exon3:c.G305C:p.R102T,CASP8:NM_001228:exon3:c.G305C:p.R102T,CASP8:NM_033355:exon3:c.G305C:p.R102T,CASP8:NM_033358:exon3:c.G305C:p.R102T	0.4845
chr2	206939645	206939645	C	A	CPO	nonsynonymous SNV	CPO:NM_173077:exon1:c.C46A:p.P16T	0.0312
chr2	219055681	219055681	C	G	IHH	synonymous SNV	IHH:NM_002181:exon3:c.G762C:p.L254L	0.0153
chr2	227098776	227098776	G	A	COL4A4	synonymous SNV	COL4A4:NM_000092:exon19:c.C1122T:p.F374F	0.1915
chr2	229026008	229026008	C	T	PID1	nonsynonymous SNV	PID1:NM_001330157:exon2:c.G131A:p.R44Q,PID1:NM_001100818:exon3:c.G278A:p.R93Q,PID1:NM_001330156:exon3:c.G377A:p.R126Q,PID1:NM_001330158:exon4:c.G236A:p.R79Q,PID1:NM_017933:exon4:c.G371A:p.R124Q	0.2136
chr2	232756235	232756235	A	C	GIGYF2	nonsynonymous SNV	GIGYF2:NM_001103148:exon5:c.A280C:p.M94L,GIGYF2:NM_001103146:exon6:c.A280C:p.M94L,GIGYF2:NM_001103147:exon7:c.A280C:p.M94L,GIGYF2:NM_015575:exon8:c.A280C:p.M94L	0.0769
chr3	15039201	15039201	G	A	NR2C2	synonymous SNV	NR2C2:NM_001291694:exon13:c.G1590A:p.Q530Q,NR2C2:NM_003298:exon14:c.G1647A:p.Q549Q	0.1053
chr3	47417721	47417721	G	A	SCAP	synonymous SNV	SCAP:NM_001320044:exon14:c.C1785T:p.S595S,SCAP:NM_012235:exon17:c.C2553T:p.S851S	0.1138
chr3	52804003	52804003	G	A	ITIH3	nonsynonymous SNV	ITIH3:NM_002217:exon14:c.G1858A:p.G620R	0.1303
chr3	64010697	64010697	G	C	PSMD6	nonsynonymous SNV	PSMD6:NM_001271780:exon8:c.C1027G:p.Q343E,PSMD6:NM_001271781:exon8:c.C1024G:p.Q342E,PSMD6:NM_014814:exon8:c.C1141G:p.Q381E,PSMD6:NM_001271779:exon9:c.C1300G:p.Q434E	0.0802
chr3	120682105	120682105	C	G	HGD	nonsynonymous SNV	HGD:NM_000187:exon1:c.G7C:p.E3Q	0.0453
chr3	121623034	121623034	C	A	FBXO40	synonymous SNV	FBXO40:NM_016298:exon3:c.C1605A:p.I535I	0.1222
chr3	122362969	122362969	T	G	CCDC58	nonsynonymous SNV	CCDC58:NM_001017928:exon4:c.A383C:p.K128T,CCDC58:NM_001308326:exon4:c.A341C:p.K114T	0.1138
chr3	143022937	143022937	C	G	U2SURP	nonsynonymous SNV	U2SURP:NM_001080415:exon12:c.C1103G:p.S368C,U2SURP:NM_001320219:exon12:c.C1100G:p.S367C	0.0436
chr3	168095190	168095190	G	C	GOLIM4	synonymous SNV	GOLIM4:NM_001308155:exon1:c.C96G:p.L32L,GOLIM4:NM_014498:exon1:c.C96G:p.L32L	0.0299
chr3	184401681	184401681	G	C	LINC02054	nan	nan	0.0544
chr4	25019177	25019177	G	C	LGI2	nonsynonymous SNV	LGI2:NM_018176:exon5:c.C475G:p.L159V	0.0275
chr4	105648600	105648600	C	G	ARHGEF38	nonsynonymous SNV	ARHGEF38:NM_001242729:exon7:c.C926G:p.S309C	0.0349
chr4	110553355	110553355	C	T	ENPEP	stopgain	ENPEP:NM_001379613:exon16:c.C2317T:p.Q773X,ENPEP:NM_001379611:exon18:c.C2542T:p.Q848X,ENPEP:NM_001379612:exon18:c.C2542T:p.Q848X,ENPEP:NM_001977:exon18:c.C2542T:p.Q848X	0.0222
chr4	165100751	165100751	G	A	TMEM192	nonsynonymous SNV	TMEM192:NM_001100389:exon3:c.C316T:p.L106F	0.0829
chr4	175701750	175701750	T	C	GPM6A	nonsynonymous SNV	GPM6A:NM_001261448:exon2:c.A34G:p.I12V,GPM6A:NM_201591:exon2:c.A55G:p.I19V,GPM6A:NM_201592:exon2:c.A22G:p.I8V,GPM6A:NM_005277:exon3:c.A55G:p.I19V	0.0438
chr5	37213669	37213669	C	G	CPLANE1	nonsynonymous SNV	CPLANE1:NM_001384732:exon16:c.G2810C:p.R937T,CPLANE1:NM_023073:exon16:c.G2810C:p.R937T	0.0748
chr5	53483546	53483546	G	A	FST	nonsynonymous SNV	FST:NM_006350:exon3:c.G320A:p.R107Q,FST:NM_013409:exon3:c.G320A:p.R107Q	0.0196
chr5	65569660	65569660	G	A	PPWD1	nonsynonymous SNV	PPWD1:NM_015342:exon3:c.G328A:p.D110N,PPWD1:NM_001278926:exon4:c.G238A:p.D80N	0.0515
chr5	140704481	140704481	G	T	ZMAT2	synonymous SNV	ZMAT2:NM_144723:exon5:c.G366T:p.V122V	0.1739
chr5	156922160	156922160	C	T	TIMD4	nonsynonymous SNV	TIMD4:NM_001146726:exon6:c.G867A:p.M289I,TIMD4:NM_138379:exon7:c.G951A:p.M317I	0.053
chr5	168753923	168753923	C	A	SLIT3	synonymous SNV	SLIT3:NM_001271946:exon17:c.G1770T:p.G590G,SLIT3:NM_003062:exon17:c.G1770T:p.G590G	0.034
chr5	172969524	172969524	G	A	RPL26L1	nonsynonymous SNV	RPL26L1:NM_001317980:exon4:c.G421A:p.E141K,RPL26L1:NM_001317981:exon4:c.G421A:p.E141K,RPL26L1:NM_001317982:exon4:c.G421A:p.E141K,RPL26L1:NM_016093:exon4:c.G421A:p.E141K	0.0197
chr6	4032186	4032186	T	G	PRPF4B	synonymous SNV	PRPF4B:NM_003913:exon2:c.T669G:p.S223S	0.0347
chr6	30892496	30892496	C	G	DDR1	synonymous SNV	DDR1:NM_001202521:exon7:c.C1053G:p.L351L,DDR1:NM_001202522:exon7:c.C1053G:p.L351L,DDR1:NM_013994:exon7:c.C1053G:p.L351L,DDR1:NM_001202523:exon8:c.C1107G:p.L369L,DDR1:NM_001297652:exon8:c.C1053G:p.L351L,DDR1:NM_001297653:exon8:c.C1053G:p.L351L,DDR1:NM_001297654:exon8:c.C1053G:p.L351L,DDR1:NM_013993:exon9:c.C1053G:p.L351L,DDR1:NM_001954:exon10:c.C1053G:p.L351L	0.0349
chr6	39879237	39879237	G	C	DAAM2	nonsynonymous SNV	DAAM2:NM_001201427:exon14:c.G1605C:p.M535I,DAAM2:NM_015345:exon14:c.G1605C:p.M535I	0.0247
chr6	43357374	43357374	C	G	ZNF318	nonsynonymous SNV	ZNF318:NM_014345:exon3:c.G940C:p.E314Q	0.2342
chr6	52083200	52083200	C	G	PKHD1	synonymous SNV	PKHD1:NM_138694:exon3:c.G108C:p.T36T,PKHD1:NM_170724:exon3:c.G108C:p.T36T	0.3352
chr6	100805874	100805874	C	G	ASCC3	nonsynonymous SNV	ASCC3:NM_001284271:exon5:c.G808C:p.E270Q,ASCC3:NM_006828:exon5:c.G808C:p.E270Q	0.1318
chr6	117389644	117389644	G	C	ROS1	nonsynonymous SNV	ROS1:NM_002944:exon12:c.C1465G:p.L489V,ROS1:NM_001378891:exon13:c.C1492G:p.L498V,ROS1:NM_001378902:exon13:c.C1492G:p.L498V	0.0227
chr6	142753826	142753826	C	T	HIVEP2	nonsynonymous SNV	HIVEP2:NM_006734:exon10:c.G6622A:p.D2208N	0.0295
chr6	152463466	152463466	C	A	SYNE1	nonsynonymous SNV	SYNE1:NM_033071:exon19:c.G2005T:p.D669Y,SYNE1:NM_182961:exon19:c.G1984T:p.D662Y	0.0258
chr7	82954130	82954130	C	T	PCLO	nonsynonymous SNV	PCLO:NM_014510:exon5:c.G6823A:p.E2275K,PCLO:NM_033026:exon5:c.G6823A:p.E2275K	0.0335
chr7	85042227	85042227	C	G	SEMA3D	nonsynonymous SNV	SEMA3D:NM_152754:exon9:c.G920C:p.R307T,SEMA3D:NM_001384900:exon10:c.G920C:p.R307T,SEMA3D:NM_001384901:exon11:c.G920C:p.R307T,SEMA3D:NM_001384902:exon12:c.G920C:p.R307T,SEMA3D:NM_001384903:exon12:c.G920C:p.R307T	0.0461
chr7	99763991	99763991	-	CCACGAGCT	CYP3A4	nonframeshift insertion	CYP3A4:NM_001202855:exon10:c.886_887insAGCTCGTGG:p.V295_A296insELV,CYP3A4:NM_017460:exon10:c.889_890insAGCTCGTGG:p.V296_A297insELV	0.0248
chr7	101232834	101232834	T	G	CLDN15	nonsynonymous SNV	CLDN15:NM_014343:exon3:c.A463C:p.K155Q,CLDN15:NM_001185080:exon4:c.A463C:p.K155Q	0.0163
chr7	105505970	105505970	G	A	PUS7	synonymous SNV	PUS7:NM_001318163:exon3:c.C570T:p.T190T,PUS7:NM_001318164:exon4:c.C570T:p.T190T,PUS7:NM_019042:exon4:c.C570T:p.T190T	0.2646
chr7	150572859	150572859	C	G	GIMAP4	nonsynonymous SNV	GIMAP4:NM_001363532:exon3:c.C831G:p.I277M,GIMAP4:NM_018326:exon3:c.C789G:p.I263M	0.0345
chr8	18556295	18556295	C	T	PSD3	nonsynonymous SNV	PSD3:NM_206909:exon12:c.G1240A:p.E414K,PSD3:NM_001362819:exon14:c.G2743A:p.E915K,PSD3:NM_015310:exon15:c.G2842A:p.E948K	0.2018
chr8	86229941	86229941	G	C	SLC7A13	nonsynonymous SNV	SLC7A13:NM_138817:exon1:c.C337G:p.L113V	0.12
chr8	87873126	87873126	G	A	DCAF4L2	synonymous SNV	DCAF4L2:NM_152418:exon1:c.C846T:p.G282G	0.0955
chr8	142727827	142727827	G	A	THEM6	nonsynonymous SNV	THEM6:NM_016647:exon1:c.G481A:p.E161K	0.0612
chr8	143296251	143296251	G	A	ZNF696	synonymous SNV	ZNF696:NM_030895:exon3:c.G576A:p.Q192Q	0.0457
chr8	144469598	144469598	G	T	KIFC2	nonsynonymous SNV	KIFC2:NM_001369769:exon12:c.G1331T:p.R444L,KIFC2:NM_145754:exon12:c.G1331T:p.R444L	0.0249
chr8	144829475	144829475	C	T	ZNF7	stopgain	ZNF7:NM_001349809:exon2:c.C64T:p.Q22X,ZNF7:NM_001282795:exon3:c.C34T:p.Q12X,ZNF7:NM_001330623:exon3:c.C34T:p.Q12X,ZNF7:NM_001349806:exon3:c.C52T:p.Q18X,ZNF7:NM_001349808:exon3:c.C52T:p.Q18X	0.06
chr8	144842184	144842184	G	C	ZNF7	nonsynonymous SNV	ZNF7:NM_001349805:exon3:c.G789C:p.E263D,ZNF7:NM_001282797:exon4:c.G789C:p.E263D,ZNF7:NM_001349809:exon4:c.G1140C:p.E380D,ZNF7:NM_001282795:exon5:c.G1110C:p.E370D,ZNF7:NM_001349806:exon5:c.G1128C:p.E376D,ZNF7:NM_001349807:exon5:c.G1074C:p.E358D,ZNF7:NM_001349808:exon5:c.G1125C:p.E375D,ZNF7:NM_003416:exon5:c.G1077C:p.E359D	0.0906
chr9	19345930	19345930	C	T	DENND4C	nonsynonymous SNV	DENND4C:NM_017925:exon22:c.C3014T:p.S1005L,DENND4C:NM_001330640:exon23:c.C3161T:p.S1054L	0.0312
chr9	101577794	101577794	A	G	GRIN3A	synonymous SNV	GRIN3A:NM_133445:exon8:c.T2982C:p.H994H	0.0409
chr9	130418900	130418900	C	T	HMCN2	nonsynonymous SNV	HMCN2:NM_001291815:exon86:c.C13090T:p.R4364W	0.0363
chr9	132242066	132242066	C	T	NTNG2	synonymous SNV	NTNG2:NM_032536:exon8:c.C1548T:p.L516L	0.0531
chr9	136916600	136916600	C	T	TRAF2	synonymous SNV	TRAF2:NM_021138:exon7:c.C663T:p.I221I	0.1283
chr9	137156957	137156957	C	G	GRIN1	synonymous SNV	GRIN1:NM_000832:exon6:c.C888G:p.L296L,GRIN1:NM_007327:exon6:c.C888G:p.L296L,GRIN1:NM_021569:exon6:c.C888G:p.L296L,GRIN1:NM_001185090:exon7:c.C951G:p.L317L,GRIN1:NM_001185091:exon7:c.C951G:p.L317L	0.2308
chr10	19352124	19352124	G	A	MALRD1	stopgain	MALRD1:NM_001142308:exon26:c.G4268A:p.W1423X	0.438
chr10	89719472	89719472	C	G	KIF20B	synonymous SNV	KIF20B:NM_001382506:exon12:c.C1275G:p.V425V,KIF20B:NM_001284259:exon13:c.C1488G:p.V496V,KIF20B:NM_016195:exon13:c.C1488G:p.V496V	0.0377
chr10	103388026	103388026	C	T	TAF5	stopgain	TAF5:NM_139052:exon10:c.C2041T:p.R681X,TAF5:NM_006951:exon11:c.C2206T:p.R736X	0.0295
chr10	113847257	113847257	G	C	DCLRE1A	nonsynonymous SNV	DCLRE1A:NM_014881:exon3:c.C2204G:p.S735C,DCLRE1A:NM_001271816:exon4:c.C2204G:p.S735C	0.0497
chr10	132846146	132846146	G	T	CFAP46	nonsynonymous SNV	CFAP46:NM_001200049:exon44:c.C6349A:p.L2117M	0.1356
chr11	607674	607674	G	C	PHRF1	nonsynonymous SNV	PHRF1:NM_001286581:exon14:c.G2218C:p.E740Q,PHRF1:NM_001286582:exon14:c.G2212C:p.E738Q,PHRF1:NM_001286583:exon14:c.G2206C:p.E736Q,PHRF1:NM_020901:exon14:c.G2215C:p.E739Q	0.1864
chr11	5515067	5515067	G	T	UBQLNL	nonsynonymous SNV	UBQLNL:NM_145053:exon1:c.C1375A:p.Q459K	0.2286
chr11	14830754	14830754	G	A	PDE3B	nonsynonymous SNV	PDE3B:NM_000922:exon8:c.G1864A:p.E622K,PDE3B:NM_001363569:exon8:c.G1711A:p.E571K,PDE3B:NM_001363570:exon9:c.G2098A:p.E700K	0.0157
chr11	31102183	31102183	C	A	DCDC1	nonsynonymous SNV	DCDC1:NM_001367979:exon15:c.G1977T:p.Q659H	0.0214
chr11	55264988	55264988	G	T	TRIM48	nonsynonymous SNV	TRIM48:NM_024114:exon2:c.G133T:p.D45Y	0.3128
chr11	63598092	63598092	G	A	PLAAT3	synonymous SNV	PLAAT3:NM_007069:exon2:c.C87T:p.G29G,PLAAT3:NM_001128203:exon3:c.C87T:p.G29G	0.0144
chr11	64271701	64271701	G	T	BAD	stopgain	BAD:NM_004322:exon2:c.C290A:p.S97X,BAD:NM_032989:exon3:c.C290A:p.S97X	0.0202
chr11	74005851	74005851	C	T	UCP3	synonymous SNV	UCP3:NM_003356:exon4:c.G420A:p.V140V,UCP3:NM_022803:exon4:c.G420A:p.V140V	0.09
chr11	83165681	83165681	C	T	PCF11	nonsynonymous SNV	PCF11:NM_001346413:exon5:c.C784T:p.P262S,PCF11:NM_001346414:exon5:c.C784T:p.P262S,PCF11:NM_001346415:exon5:c.C784T:p.P262S,PCF11:NM_015885:exon5:c.C784T:p.P262S	0.0769
chr11	85664318	85664318	C	A	CREBZF	synonymous SNV	CREBZF:NM_001039618:exon1:c.G558T:p.R186R	0.0843
chr11	89711442	89711442	-	A	TRIM77	frameshift insertion	TRIM77:NM_001146162:exon2:c.445dupA:p.Q152Tfs*31,TRIM77:NM_001271942:exon2:c.445dupA:p.Q152Tfs*28	0.2404
chr11	94866137	94866137	G	A	AMOTL1	synonymous SNV	AMOTL1:NM_001301007:exon10:c.G2307A:p.K769K,AMOTL1:NM_130847:exon11:c.G2457A:p.K819K	0.093
chr11	118900128	118900128	C	A	BCL9L	nonsynonymous SNV	BCL9L:NM_182557:exon7:c.G3195T:p.M1065I,BCL9L:NM_001378214:exon8:c.G3084T:p.M1028I,BCL9L:NM_001378213:exon9:c.G3195T:p.M1065I	0.0246
chr11	119098432	119098432	G	A	DPAGT1	synonymous SNV	DPAGT1:NM_001382:exon5:c.C699T:p.F233F	0.0337
chr11	119287906	119287906	C	G	CBL	nonsynonymous SNV	CBL:NM_005188:exon12:c.C1996G:p.P666A	0.0288
chr11	123060650	123060650	C	G	HSPA8	nonsynonymous SNV	HSPA8:NM_006597:exon3:c.G354C:p.E118D,HSPA8:NM_153201:exon3:c.G354C:p.E118D	0.0198
chr12	865309	865309	C	G	WNK1	nonsynonymous SNV	WNK1:NM_213655:exon9:c.C2339G:p.S780C	0.037
chr12	10447553	10447553	T	C	KLRC1	nonsynonymous SNV	KLRC1:NM_007328:exon5:c.A515G:p.N172S,KLRC1:NM_002259:exon6:c.A569G:p.N190S,KLRC1:NM_213657:exon6:c.A515G:p.N172S,KLRC1:NM_001304448:exon7:c.A569G:p.N190S,KLRC1:NM_213658:exon7:c.A569G:p.N190S	0.11
chr12	15650858	15650858	G	A	EPS8	stopgain	EPS8:NM_004447:exon14:c.C1399T:p.Q467X	0.0213
chr12	16239771	16239771	G	C	SLC15A5	nonsynonymous SNV	SLC15A5:NM_001170798:exon5:c.C1072G:p.P358A	0.0332
chr12	21818164	21818164	G	T	ABCC9	nonsynonymous SNV	ABCC9:NM_001377274:exon30:c.C2890A:p.L964M,ABCC9:NM_005691:exon32:c.C3757A:p.L1253M,ABCC9:NM_020297:exon32:c.C3757A:p.L1253M,ABCC9:NM_001377273:exon33:c.C3757A:p.L1253M	0.0157
chr12	99648211	99648211	C	G	FAM71C	nonsynonymous SNV	FAM71C:NM_153364:exon1:c.C37G:p.Q13E	0.0157
chr12	115987264	115987264	G	A	MED13L	nonsynonymous SNV	MED13L:NM_015335:exon18:c.C3959T:p.S1320F	0.074
chr12	115987265	115987265	A	T	MED13L	nonsynonymous SNV	MED13L:NM_015335:exon18:c.T3958A:p.S1320T	0.0735
chr12	120560802	120560802	G	A	RNF10	synonymous SNV	RNF10:NM_001330474:exon7:c.G1044A:p.E348E,RNF10:NM_014868:exon7:c.G1044A:p.E348E	0.0658
chr12	124402547	124402547	-	TGT	NCOR2	nonframeshift insertion	NCOR2:NM_001077261:exon16:c.1493_1494insACA:p.Q509_P510insQ,NCOR2:NM_001206654:exon16:c.1493_1494insACA:p.Q509_P510insQ,NCOR2:NM_006312:exon16:c.1496_1497insACA:p.Q510_P511insQ	0.0505
chr13	61412303	61412303	C	T	PCDH20	nonsynonymous SNV	PCDH20:NM_022843:exon2:c.G1796A:p.R599Q	0.0562
chr14	20015143	20015143	G	C	OR4K14	synonymous SNV	OR4K14:NM_001004712:exon1:c.C51G:p.L17L	0.0317
chr14	49628110	49628110	C	T	DNAAF2	nonsynonymous SNV	DNAAF2:NM_018139:exon2:c.G1909A:p.E637K	0.0138
chr14	73083520	73083520	G	T	RBM25	nonsynonymous SNV	RBM25:NM_021239:exon5:c.G351T:p.K117N	0.08
chr14	73595094	73595094	G	T	ACOT4	nonsynonymous SNV	ACOT4:NM_152331:exon3:c.G706T:p.D236Y	0.0189
chr14	75959244	75959244	C	T	TGFB3	synonymous SNV	TGFB3:NM_003239:exon7:c.G1182A:p.R394R,TGFB3:NM_001329939:exon8:c.G1182A:p.R394R	0.0222
chr14	103405101	103405101	A	G	MARK3	nonsynonymous SNV	MARK3:NM_001128918:exon2:c.A77G:p.Q26R,MARK3:NM_001128919:exon2:c.A77G:p.Q26R,MARK3:NM_001128920:exon2:c.A77G:p.Q26R,MARK3:NM_001128921:exon2:c.A77G:p.Q26R,MARK3:NM_002376:exon2:c.A77G:p.Q26R	0.185
chr15	23686639	23686639	C	G	NDN	nonsynonymous SNV	NDN:NM_002487:exon1:c.G579C:p.M193I	0.0875
chr15	25360480	25360480	C	T	UBE3A	synonymous SNV	UBE3A:NM_001354546:exon4:c.G1479A:p.L493L,UBE3A:NM_001354551:exon4:c.G345A:p.L115L,UBE3A:NM_001354548:exon5:c.G1596A:p.L532L,UBE3A:NM_001354549:exon5:c.G1596A:p.L532L,UBE3A:NM_130838:exon5:c.G1596A:p.L532L,UBE3A:NM_001354542:exon6:c.G1596A:p.L532L,UBE3A:NM_001354550:exon6:c.G405A:p.L135L,UBE3A:NM_001354505:exon7:c.G1656A:p.L552L,UBE3A:NM_001354545:exon7:c.G1656A:p.L552L,UBE3A:NM_001374461:exon7:c…	0.4009
chr15	50226067	50226067	G	C	SLC27A2	nonsynonymous SNV	SLC27A2:NM_001159629:exon5:c.G1088C:p.R363T,SLC27A2:NM_003645:exon6:c.G1247C:p.R416T	0.0482
chr15	51953157	51953157	C	T	LEO1	nonsynonymous SNV	LEO1:NM_001286430:exon6:c.G1267A:p.A423T,LEO1:NM_001323903:exon8:c.G1447A:p.A483T,LEO1:NM_001323904:exon8:c.G1447A:p.A483T,LEO1:NM_138792:exon8:c.G1447A:p.A483T	0.0244
chr15	70833053	70833053	C	T	LARP6	nonsynonymous SNV	LARP6:NM_018357:exon3:c.G475A:p.E159K	0.0182
chr15	82859138	82859138	G	C	HOMER2	nonsynonymous SNV	HOMER2:NM_199330:exon5:c.C418G:p.Q140E	0.0412
chr15	84797962	84797962	C	T	ZNF592	synonymous SNV	ZNF592:NM_014630:exon6:c.C2493T:p.F831F	0.0242
chr15	89649147	89649147	G	A	KIF7	synonymous SNV	KIF7:NM_198525:exon4:c.C750T:p.F250F	0.0383
chr16	3727917	3727917	G	A	CREBBP	nonsynonymous SNV	CREBBP:NM_001079846:exon30:c.C7016T:p.S2339L,CREBBP:NM_004380:exon31:c.C7130T:p.S2377L	0.0877
chr16	4340958	4340958	C	T	CORO7-PAM16;PAM16	nonsynonymous SNV	PAM16:NM_016069:exon4:c.G253A:p.D85N,CORO7-PAM16:NM_001201479:exon30:c.G3022A:p.D1008N	0.042
chr16	29830978	29830978	G	C	MVP	nonsynonymous SNV	MVP:NM_001293204:exon2:c.G226C:p.D76H,MVP:NM_001293205:exon2:c.G226C:p.D76H,MVP:NM_005115:exon3:c.G226C:p.D76H,MVP:NM_017458:exon3:c.G226C:p.D76H	0.0244
chr17	1228242	1228242	G	A	ABR	stopgain	ABR:NM_001322842:exon2:c.C895T:p.Q299X	0.0391
chr17	16047006	16047006	C	G	NCOR1	nonsynonymous SNV	NCOR1:NM_001190440:exon41:c.G6315C:p.K2105N,NCOR1:NM_006311:exon42:c.G6624C:p.K2208N	0.0154
chr17	19548083	19548083	C	T	SLC47A1	synonymous SNV	SLC47A1:NM_018242:exon4:c.C405T:p.L135L	0.039
chr17	44377766	44377766	G	A	ITGA2B	stopgain	ITGA2B:NM_000419:exon21:c.C2119T:p.Q707X	0.0153
chr17	47335293	47335293	C	G	EFCAB13	nonsynonymous SNV	EFCAB13:NM_001195192:exon5:c.C128G:p.S43C,EFCAB13:NM_152347:exon5:c.C128G:p.S43C	0.0171
chr17	68540881	68540881	A	C	FAM20A	nonsynonymous SNV	FAM20A:NM_017565:exon8:c.T1187G:p.V396G,FAM20A:NM_001243746:exon9:c.T773G:p.V258G	0.2508
chr17	75836408	75836408	C	G	UNC13D	nonsynonymous SNV	UNC13D:NM_199242:exon15:c.G1320C:p.K440N	0.0332
chr18	9258605	9258605	C	G	ANKRD12	nonsynonymous SNV	ANKRD12:NM_001083625:exon8:c.C5269G:p.Q1757E,ANKRD12:NM_001204056:exon8:c.C5269G:p.Q1757E,ANKRD12:NM_015208:exon9:c.C5338G:p.Q1780E	0.0329
chr18	12348288	12348288	C	A	AFG3L2	stopgain	AFG3L2:NM_006796:exon13:c.G1648T:p.E550X	0.0472
chr18	21844182	21844182	C	A	MIB1	nonsynonymous SNV	MIB1:NM_020774:exon15:c.C2140A:p.Q714K	0.0417
chr18	75064393	75064393	C	G	ZNF407	nonsynonymous SNV	ZNF407:NM_001384475:exon9:c.C6672G:p.I2224M,ZNF407:NM_017757:exon9:c.C6672G:p.I2224M	0.0928
chr19	1508524	1508524	G	C	ADAMTSL5	nonsynonymous SNV	ADAMTSL5:NM_213604:exon6:c.C408G:p.F136L,ADAMTSL5:NM_001367197:exon7:c.C438G:p.F146L	0.1004
chr19	2807698	2807698	C	T	THOP1	synonymous SNV	THOP1:NM_003249:exon8:c.C1143T:p.F381F	0.0289
chr19	4157027	4157027	C	A	CREB3L3	nonsynonymous SNV	CREB3L3:NM_001271995:exon3:c.C186A:p.F62L,CREB3L3:NM_001271996:exon3:c.C189A:p.F63L,CREB3L3:NM_001271997:exon3:c.C189A:p.F63L,CREB3L3:NM_032607:exon3:c.C189A:p.F63L	0.1389
chr19	12044747	12044747	C	G	ZNF878	nonsynonymous SNV	ZNF878:NM_001080404:exon4:c.G654C:p.M218I	0.4234
chr19	36639873	36639873	C	T	ZNF461	nonsynonymous SNV	ZNF461:NM_001297623:exon5:c.G403A:p.E135K,ZNF461:NM_001322826:exon5:c.G310A:p.E104K,ZNF461:NM_001322827:exon5:c.G310A:p.E104K,ZNF461:NM_001322821:exon6:c.G454A:p.E152K,ZNF461:NM_001322823:exon6:c.G379A:p.E127K,ZNF461:NM_001322825:exon6:c.G379A:p.E127K,ZNF461:NM_001322828:exon6:c.G208A:p.E70K,ZNF461:NM_153257:exon6:c.G472A:p.E158K	0.0293
chr19	38367249	38367249	A	T	CATSPERG	nonsynonymous SNV	CATSPERG:NM_001330496:exon22:c.A2587T:p.N863Y,CATSPERG:NM_021185:exon23:c.A2707T:p.N903Y	0.0787
chr19	42215251	42215251	C	A	DEDD2	synonymous SNV	DEDD2:NM_001270614:exon3:c.G330T:p.V110V,DEDD2:NM_001270615:exon3:c.G330T:p.V110V,DEDD2:NM_133328:exon3:c.G330T:p.V110V	0.0833
chr19	44106650	44106650	G	C	ZNF224	nonsynonymous SNV	ZNF224:NM_001321645:exon6:c.G490C:p.D164H,ZNF224:NM_013398:exon6:c.G490C:p.D164H	0.0541
chr19	44234829	44234829	G	T	ZNF227	synonymous SNV	ZNF227:NM_001289170:exon4:c.G162T:p.G54G,ZNF227:NM_001289171:exon4:c.G162T:p.G54G,ZNF227:NM_001289172:exon4:c.G108T:p.G36G,ZNF227:NM_001289168:exon5:c.G246T:p.G82G,ZNF227:NM_001289169:exon5:c.G246T:p.G82G,ZNF227:NM_001289173:exon5:c.G315T:p.G105G,ZNF227:NM_001289166:exon6:c.G399T:p.G133G,ZNF227:NM_001289167:exon6:c.G246T:p.G82G,ZNF227:NM_182490:exon6:c.G399T:p.G133G	0.051
chr19	44235046	44235046	G	A	ZNF227	nonsynonymous SNV	ZNF227:NM_001289170:exon4:c.G379A:p.D127N,ZNF227:NM_001289171:exon4:c.G379A:p.D127N,ZNF227:NM_001289172:exon4:c.G325A:p.D109N,ZNF227:NM_001289168:exon5:c.G463A:p.D155N,ZNF227:NM_001289169:exon5:c.G463A:p.D155N,ZNF227:NM_001289173:exon5:c.G532A:p.D178N,ZNF227:NM_001289166:exon6:c.G616A:p.D206N,ZNF227:NM_001289167:exon6:c.G463A:p.D155N,ZNF227:NM_182490:exon6:c.G616A:p.D206N	0.0729
chr19	46015102	46015102	C	T	CCDC61	nonsynonymous SNV	CCDC61:NM_001267723:exon6:c.C605T:p.S202L	0.0176
chr19	49635775	49635775	G	A	RRAS	synonymous SNV	RRAS:NM_006270:exon5:c.C531T:p.L177L	0.0187
chr19	53141424	53141424	A	G	ZNF347	synonymous SNV	ZNF347:NM_001172674:exon5:c.T1407C:p.R469R,ZNF347:NM_001172675:exon5:c.T1407C:p.R469R,ZNF347:NM_032584:exon5:c.T1404C:p.R468R	0.2297
chr19	55304738	55304738	C	G	BRSK1	nonsynonymous SNV	BRSK1:NM_032430:exon14:c.C1535G:p.S512C	0.0193
chr19	55500771	55500771	G	C	SSC5D	nonsynonymous SNV	SSC5D:NM_001144950:exon11:c.G2584C:p.D862H,SSC5D:NM_001195267:exon11:c.G2584C:p.D862H	0.0167
chr19	57129720	57129720	G	T	USP29	stopgain	USP29:NM_020903:exon4:c.G1045T:p.E349X	0.2405
chr19	57966544	57966544	G	C	C19orf18	nonsynonymous SNV	C19orf18:NM_152474:exon4:c.C357G:p.I119M	0.0409
chr20	35279964	35279964	G	T	EIF6	nonsynonymous SNV	EIF6:NM_181466:exon3:c.C467A:p.S156Y,EIF6:NM_181468:exon4:c.C524A:p.S175Y,EIF6:NM_001267810:exon5:c.C524A:p.S175Y,EIF6:NM_002212:exon5:c.C524A:p.S175Y	0.0124
chr20	37944059	37944059	G	A	VSTM2L	nonsynonymous SNV	VSTM2L:NM_080607:exon4:c.G421A:p.E141K	0.0237
chr20	62136869	62136869	C	G	PSMA7	nonsynonymous SNV	PSMA7:NM_002792:exon7:c.G735C:p.K245N	0.0236
chr20	62861041	62861041	C	G	TCFL5	synonymous SNV	TCFL5:NM_001301726:exon1:c.G630C:p.P210P,TCFL5:NM_006602:exon1:c.G630C:p.P210P	0.0524
chr20	63350496	63350496	G	C	CHRNA4	synonymous SNV	CHRNA4:NM_000744:exon5:c.C915G:p.L305L,CHRNA4:NM_001256573:exon5:c.C387G:p.L129L	0.0754
chr20	63544303	63544303	G	T	SRMS	synonymous SNV	SRMS:NM_080823:exon2:c.C402A:p.L134L	0.0405
chr21	32744907	32744907	G	A	PAXBP1	nonsynonymous SNV	PAXBP1:NM_013329:exon13:c.C2075T:p.A692V,PAXBP1:NM_016631:exon13:c.C2075T:p.A692V	0.0377
chr21	34449571	34449571	G	T	KCNE1	nonsynonymous SNV	KCNE1:NM_001127670:exon2:c.C64A:p.Q22K,KCNE1:NM_001270404:exon2:c.C64A:p.Q22K,KCNE1:NM_001127668:exon3:c.C64A:p.Q22K,KCNE1:NM_001127669:exon3:c.C64A:p.Q22K,KCNE1:NM_001270402:exon3:c.C64A:p.Q22K,KCNE1:NM_001270403:exon3:c.C64A:p.Q22K,KCNE1:NM_001270405:exon3:c.C64A:p.Q22K,KCNE1:NM_000219:exon4:c.C64A:p.Q22K	0.068
chr22	30387218	30387218	C	T	RNF215	synonymous SNV	RNF215:NM_001017981:exon1:c.G96A:p.L32L	0.0262
chrX	14845263	14845263	G	A	FANCB	nonsynonymous SNV	FANCB:NM_152633:exon7:c.C1520T:p.S507L,FANCB:NM_001018113:exon8:c.C1520T:p.S507L,FANCB:NM_001324162:exon8:c.C1520T:p.S507L	0.0364
chrX	17062446	17062446	A	T	REPS2	stopgain	REPS2:NM_001080975:exon9:c.A1120T:p.K374X,REPS2:NM_004726:exon9:c.A1123T:p.K375X	0.4342
chrX	21845287	21845287	C	G	MBTPS2	nonsynonymous SNV	MBTPS2:NM_015884:exon3:c.C341G:p.S114C	0.0191
chrX	23001033	23001033	A	C	DDX53	nonsynonymous SNV	DDX53:NM_182699:exon1:c.A976C:p.S326R	0.0263
chrX	50308899	50308899	T	A	CCNB3	nonsynonymous SNV	CCNB3:NM_033031:exon6:c.T730A:p.C244S	0.0294
chrX	55722239	55722239	C	G	RRAGB	nonsynonymous SNV	RRAGB:NM_001354011:exon3:c.C66G:p.I22M,RRAGB:NM_001354013:exon3:c.C66G:p.I22M,RRAGB:NM_006064:exon3:c.C180G:p.I60M,RRAGB:NM_016656:exon3:c.C180G:p.I60M	0.0376
chrX	63706311	63706311	C	T	ARHGEF9	nonsynonymous SNV	ARHGEF9:NM_001173479:exon2:c.G169A:p.E57K,ARHGEF9:NM_001173480:exon2:c.G22A:p.E8K,ARHGEF9:NM_001353924:exon2:c.G148A:p.E50K,ARHGEF9:NM_001353926:exon2:c.G148A:p.E50K,ARHGEF9:NM_001353921:exon3:c.G349A:p.E117K,ARHGEF9:NM_001353922:exon3:c.G349A:p.E117K,ARHGEF9:NM_001353923:exon3:c.G367A:p.E123K,ARHGEF9:NM_001353927:exon3:c.G265A:p.E89K,ARHGEF9:NM_001353928:exon3:c.G328A:p.E110K,ARHGEF9:NM_00136903…	0.0499
chrX	110317830	110317832	CCG	-	AMMECR1	nonframeshift deletion	AMMECR1:NM_001025580:exon1:c.240_242del:p.G82del,AMMECR1:NM_015365:exon1:c.240_242del:p.G82del	0.0613
chrX	124384382	124384382	C	T	TENM1	synonymous SNV	TENM1:NM_014253:exon29:c.G6528A:p.L2176L,TENM1:NM_001163278:exon30:c.G6549A:p.L2183L,TENM1:NM_001163279:exon30:c.G6546A:p.L2182L	0.1351
chrX	136398001	136398001	C	T	ADGRG4	nonsynonymous SNV	ADGRG4:NM_153834:exon20:c.C8305T:p.H2769Y	0.0296
chrX	150512879	150512879	G	A	MAMLD1	nonsynonymous SNV	MAMLD1:NM_001177465:exon5:c.G2803A:p.D935N	0.0244
chrX	152919026	152919028	GAG	-	ZNF185	nonframeshift deletion	ZNF185:NM_001178113:exon2:c.70_72del:p.E30del,ZNF185:NM_001178106:exon7:c.475_477del:p.E165del,ZNF185:NM_001178107:exon7:c.475_477del:p.E165del,ZNF185:NM_001178108:exon7:c.475_477del:p.E165del,ZNF185:NM_001178109:exon7:c.475_477del:p.E165del,ZNF185:NM_001178110:exon7:c.475_477del:p.E165del,ZNF185:NM_007150:exon7:c.475_477del:p.E165del	0.125

## Sheet: OVCAR3 A3A V3
Chr	Start	End	Ref	Alt	Gene	ExonicFunc	AAChange	VAF
chr1	6496562	6496562	C	G	PLEKHG5	nan	nan	0.0321
chr1	13370743	13370743	C	A	PRAMEF19	stopgain	PRAMEF19:NM_001099790:exon2:c.G772T:p.E258X	0.0229
chr1	16029800	16029800	G	T	CLCNKA	stopgain	CLCNKA:NM_001257139:exon12:c.G1168T:p.G390X,CLCNKA:NM_001042704:exon13:c.G1297T:p.G433X,CLCNKA:NM_004070:exon13:c.G1297T:p.G433X	0.122
chr1	22521524	22521524	G	A	ZBTB40	nonsynonymous SNV	ZBTB40:NM_001330398:exon13:c.G2741A:p.R914Q,ZBTB40:NM_014870:exon15:c.G3077A:p.R1026Q,ZBTB40:NM_001083621:exon16:c.G3077A:p.R1026Q	0.0206
chr1	22589146	22589146	T	C	EPHA8	nonsynonymous SNV	EPHA8:NM_001006943:exon5:c.T1255C:p.S419P,EPHA8:NM_020526:exon5:c.T1255C:p.S419P	0.0445
chr1	26337262	26337262	G	T	CRYBG2	synonymous SNV	CRYBG2:NM_001039775:exon10:c.C3762A:p.V1254V	0.0375
chr1	26337272	26337272	G	A	CRYBG2	nonsynonymous SNV	CRYBG2:NM_001039775:exon10:c.C3752T:p.S1251F	0.0341
chr1	31791194	31791194	A	G	SPOCD1	synonymous SNV	SPOCD1:NM_001281988:exon15:c.T1500C:p.L500L,SPOCD1:NM_001281987:exon16:c.T3021C:p.L1007L,SPOCD1:NM_144569:exon16:c.T3060C:p.L1020L	0.0235
chr1	41075419	41075419	C	T	SCMH1	nonsynonymous SNV	SCMH1:NM_001172222:exon5:c.G274A:p.D92N,SCMH1:NM_001172220:exon8:c.G565A:p.D189N,SCMH1:NM_001172221:exon8:c.G565A:p.D189N,SCMH1:NM_001350668:exon8:c.G244A:p.D82N,SCMH1:NM_001031694:exon9:c.G748A:p.D250N,SCMH1:NM_001172219:exon9:c.G778A:p.D260N,SCMH1:NM_012236:exon9:c.G607A:p.D203N,SCMH1:NM_001172218:exon10:c.G565A:p.D189N,SCMH1:NM_001350667:exon10:c.G475A:p.D159N	0.0192
chr1	43313381	43313381	T	C	TIE1	nonsynonymous SNV	TIE1:NM_001253357:exon13:c.T2039C:p.L680P,TIE1:NM_005424:exon13:c.T2174C:p.L725P	0.2192
chr1	43443631	43443631	G	A	SZT2	nonsynonymous SNV	SZT2:NM_015284:exon61:c.G8489A:p.R2830Q,SZT2:NM_001365999:exon62:c.G8660A:p.R2887Q	0.0233
chr1	50193902	50193902	G	T	ELAVL4	synonymous SNV	ELAVL4:NM_001144774:exon4:c.G492T:p.L164L,ELAVL4:NM_001144775:exon4:c.G600T:p.L200L,ELAVL4:NM_001144776:exon4:c.G492T:p.L164L,ELAVL4:NM_001144777:exon4:c.G501T:p.L167L,ELAVL4:NM_001294348:exon4:c.G507T:p.L169L,ELAVL4:NM_001324208:exon4:c.G501T:p.L167L,ELAVL4:NM_001324213:exon4:c.G507T:p.L169L,ELAVL4:NM_001324215:exon4:c.G507T:p.L169L,ELAVL4:NM_021952:exon4:c.G492T:p.L164L,ELAVL4:NM_001324209:exon…	0.0213
chr1	50535432	50535432	C	G	FAF1	nonsynonymous SNV	FAF1:NM_007051:exon15:c.G1431C:p.M477I	0.1298
chr1	55153911	55153911	C	G	USP24	nonsynonymous SNV	USP24:NM_015306:exon16:c.G1819C:p.E607Q	0.0347
chr1	78641808	78641808	G	C	IFI44L	stoploss	IFI44L:NM_001375648:exon6:c.G584C:p.X195S,IFI44L:NM_001375649:exon7:c.G584C:p.X195S,IFI44L:NM_001375647:exon8:c.G584C:p.X195S,IFI44L:NM_001375650:exon9:c.G584C:p.X195S,IFI44L:NM_006820:exon9:c.G1358C:p.X453S,IFI44L:NM_001375646:exon10:c.G1358C:p.X453S	0.2963
chr1	89190226	89190226	C	G	GBP4	nonsynonymous SNV	GBP4:NM_052941:exon7:c.G1009C:p.E337Q	0.021
chr1	114137756	114137756	C	G	SYT6	nonsynonymous SNV	SYT6:NM_001253772:exon3:c.G810C:p.K270N,SYT6:NM_001270805:exon3:c.G555C:p.K185N,SYT6:NM_001366223:exon3:c.G555C:p.K185N,SYT6:NM_001366224:exon3:c.G810C:p.K270N,SYT6:NM_001366225:exon3:c.G810C:p.K270N,SYT6:NM_001366226:exon3:c.G555C:p.K185N,SYT6:NM_205848:exon3:c.G555C:p.K185N	0.1219
chr1	153261039	153261039	C	T	LORICRIN	synonymous SNV	LORICRIN:NM_000427:exon2:c.C90T:p.G30G	0.0277
chr1	153777121	153777121	C	T	SLC27A3	stopgain	SLC27A3:NM_001317929:exon3:c.C937T:p.Q313X,SLC27A3:NM_024330:exon3:c.C937T:p.Q313X	0.0359
chr1	172570053	172570053	C	T	SUCO	nonsynonymous SNV	SUCO:NM_001282750:exon7:c.C752T:p.S251L,SUCO:NM_014283:exon8:c.C863T:p.S288L,SUCO:NM_016227:exon8:c.C1337T:p.S446L	0.2387
chr1	202334993	202334993	C	G	UBE2T	nonsynonymous SNV	UBE2T:NM_001310326:exon3:c.G85C:p.E29Q,UBE2T:NM_014176:exon3:c.G175C:p.E59Q	0.0181
chr1	203765626	203765626	C	G	LAX1	nonsynonymous SNV	LAX1:NM_017773:exon1:c.C61G:p.L21V	0.0264
chr1	226233457	226233457	C	A	LIN9	stopgain	LIN9:NM_001366240:exon11:c.G1033T:p.E345X,LIN9:NM_001270409:exon12:c.G1255T:p.E419X,LIN9:NM_001366237:exon12:c.G1279T:p.E427X,LIN9:NM_001366239:exon12:c.G1258T:p.E420X,LIN9:NM_001270410:exon13:c.G1156T:p.E386X,LIN9:NM_001366238:exon13:c.G1357T:p.E453X,LIN9:NM_001366241:exon13:c.G1156T:p.E386X,LIN9:NM_001366245:exon13:c.G1312T:p.E438X,LIN9:NM_173083:exon13:c.G1360T:p.E454X	0.0276
chr2	20256117	20256117	C	G	PUM2	nonsynonymous SNV	PUM2:NM_001282790:exon15:c.G2301C:p.Q767H,PUM2:NM_001282752:exon16:c.G2370C:p.Q790H,PUM2:NM_001282791:exon16:c.G2133C:p.Q711H,PUM2:NM_001352920:exon16:c.G2307C:p.Q769H,PUM2:NM_001352923:exon16:c.G2307C:p.Q769H,PUM2:NM_001352925:exon16:c.G2301C:p.Q767H,PUM2:NM_001352926:exon16:c.G2301C:p.Q767H,PUM2:NM_001352927:exon16:c.G2301C:p.Q767H,PUM2:NM_001352928:exon16:c.G2301C:p.Q767H,PUM2:NM_001352930:exo…	0.0148
chr2	21011758	21011758	C	T	APOB	nonsynonymous SNV	APOB:NM_000384:exon26:c.G5110A:p.A1704T	0.2932
chr2	27070262	27070262	G	A	AGBL5	synonymous SNV	AGBL5:NM_021831:exon15:c.G2660A:p.X887X	0.055
chr2	51028165	51028165	C	T	NRXN1	nonsynonymous SNV	NRXN1:NM_001135659:exon2:c.G109A:p.E37K,NRXN1:NM_001330077:exon2:c.G109A:p.E37K,NRXN1:NM_001330078:exon2:c.G109A:p.E37K,NRXN1:NM_001330079:exon2:c.G109A:p.E37K,NRXN1:NM_001330081:exon2:c.G109A:p.E37K,NRXN1:NM_001330082:exon2:c.G109A:p.E37K,NRXN1:NM_001330083:exon2:c.G109A:p.E37K,NRXN1:NM_001330084:exon2:c.G109A:p.E37K,NRXN1:NM_001330085:exon2:c.G109A:p.E37K,NRXN1:NM_001330086:exon2:c.G109A:p.E37K…	0.0323
chr2	53908333	53908333	G	C	PSME4	stopgain	PSME4:NM_014614:exon24:c.C2771G:p.S924X	0.025
chr2	61498742	61498742	G	C	XPO1	synonymous SNV	XPO1:NM_003400:exon9:c.C690G:p.L230L	0.0367
chr2	108731428	108731428	G	C	RANBP2	nonsynonymous SNV	RANBP2:NM_006267:exon4:c.G359C:p.R120T	0.0283
chr2	134412895	134412895	C	T	MGAT5	synonymous SNV	MGAT5:NM_002410:exon12:c.C1557T:p.Y519Y,MGAT5:NM_001371457:exon13:c.C1557T:p.Y519Y	0.0324
chr2	140867720	140867720	G	C	LRP1B	stopgain	LRP1B:NM_018557:exon27:c.C4449G:p.Y1483X	0.2018
chr2	178598532	178598532	C	G	TTN	nonsynonymous SNV	TTN:NM_003319:exon120:c.G29890C:p.E9964Q,TTN:NM_133432:exon121:c.G30265C:p.E10089Q,TTN:NM_133437:exon121:c.G30466C:p.E10156Q,TTN:NM_133378:exon241:c.G49381C:p.E16461Q,TTN:NM_001256850:exon242:c.G52162C:p.E17388Q,TTN:NM_001267550:exon292:c.G57085C:p.E19029Q	0.0414
chr2	196319375	196319375	C	G	HECW2	nonsynonymous SNV	HECW2:NM_001304840:exon7:c.G447C:p.Q149H,HECW2:NM_001348768:exon9:c.G1515C:p.Q505H,HECW2:NM_020760:exon9:c.G1515C:p.Q505H	0.078
chr2	201266791	201266791	G	C	CASP8	nonsynonymous SNV	CASP8:NM_001080125:exon2:c.G482C:p.R161T,CASP8:NM_001372051:exon2:c.G305C:p.R102T,CASP8:NM_033356:exon2:c.G305C:p.R102T,CASP8:NM_001080124:exon3:c.G305C:p.R102T,CASP8:NM_001228:exon3:c.G305C:p.R102T,CASP8:NM_033355:exon3:c.G305C:p.R102T,CASP8:NM_033358:exon3:c.G305C:p.R102T	0.4907
chr2	206176966	206176966	G	C	GPR1	nonsynonymous SNV	GPR1:NM_001098199:exon3:c.C282G:p.I94M,GPR1:NM_001261454:exon3:c.C282G:p.I94M,GPR1:NM_001261455:exon3:c.C282G:p.I94M,GPR1:NM_005279:exon3:c.C282G:p.I94M,GPR1:NM_001261452:exon4:c.C282G:p.I94M,GPR1:NM_001261453:exon4:c.C282G:p.I94M	0.05
chr2	206939645	206939645	C	A	CPO	nonsynonymous SNV	CPO:NM_173077:exon1:c.C46A:p.P16T	0.0256
chr2	219552630	219552630	G	C	OBSL1	nonsynonymous SNV	OBSL1:NM_015311:exon18:c.C5214G:p.F1738L	0.0216
chr2	227098776	227098776	G	A	COL4A4	synonymous SNV	COL4A4:NM_000092:exon19:c.C1122T:p.F374F	0.1782
chr2	229026008	229026008	C	T	PID1	nonsynonymous SNV	PID1:NM_001330157:exon2:c.G131A:p.R44Q,PID1:NM_001100818:exon3:c.G278A:p.R93Q,PID1:NM_001330156:exon3:c.G377A:p.R126Q,PID1:NM_001330158:exon4:c.G236A:p.R79Q,PID1:NM_017933:exon4:c.G371A:p.R124Q	0.1994
chr2	241686664	241686664	G	C	DTYMK	synonymous SNV	DTYMK:NM_001165031:exon1:c.C120G:p.L40L,DTYMK:NM_001320902:exon1:c.C120G:p.L40L,DTYMK:NM_001320903:exon1:c.C120G:p.L40L,DTYMK:NM_001320904:exon1:c.C120G:p.L40L,DTYMK:NM_001320905:exon1:c.C120G:p.L40L,DTYMK:NM_012145:exon1:c.C120G:p.L40L	0.024
chr3	8767864	8767864	G	A	OXTR	synonymous SNV	OXTR:NM_000916:exon3:c.C324T:p.P108P,OXTR:NM_001354654:exon3:c.C324T:p.P108P,OXTR:NM_001354655:exon3:c.C324T:p.P108P,OXTR:NM_001354656:exon3:c.C324T:p.P108P,OXTR:NM_001354653:exon4:c.C324T:p.P108P	0.0217
chr3	9780488	9780488	C	T	TADA3	nonsynonymous SNV	TADA3:NM_001278270:exon9:c.G1168A:p.E390K,TADA3:NM_006354:exon9:c.G1168A:p.E390K	0.0448
chr3	43580422	43580422	C	G	ANO10	nonsynonymous SNV	ANO10:NM_001204833:exon3:c.G190C:p.D64H,ANO10:NM_001204832:exon4:c.G325C:p.D109H,ANO10:NM_001346466:exon4:c.G325C:p.D109H,ANO10:NM_001346469:exon4:c.G325C:p.D109H,ANO10:NM_001204831:exon5:c.G523C:p.D175H,ANO10:NM_001204834:exon5:c.G523C:p.D175H,ANO10:NM_001346463:exon5:c.G523C:p.D175H,ANO10:NM_001346464:exon5:c.G523C:p.D175H,ANO10:NM_001346465:exon5:c.G523C:p.D175H,ANO10:NM_001346467:exon5:c.G523…	0.0193
chr3	45225779	45225779	C	G	TMEM158	synonymous SNV	TMEM158:NM_015444:exon1:c.G249C:p.L83L	0.057
chr3	45762945	45762945	C	A	SLC6A20	synonymous SNV	SLC6A20:NM_022405:exon8:c.G1320T:p.T440T,SLC6A20:NM_001385683:exon9:c.G1464T:p.T488T,SLC6A20:NM_020208:exon9:c.G1431T:p.T477T	0.0174
chr3	48380851	48380851	G	C	FBXW12	nonsynonymous SNV	FBXW12:NM_001159927:exon7:c.G714C:p.K238N,FBXW12:NM_001159929:exon7:c.G867C:p.K289N,FBXW12:NM_207102:exon8:c.G924C:p.K308N	0.0243
chr3	48380855	48380855	G	A	FBXW12	nonsynonymous SNV	FBXW12:NM_001159927:exon7:c.G718A:p.E240K,FBXW12:NM_001159929:exon7:c.G871A:p.E291K,FBXW12:NM_207102:exon8:c.G928A:p.E310K	0.0248
chr3	52516556	52516556	C	G	STAB1	nonsynonymous SNV	STAB1:NM_015136:exon40:c.C4255G:p.Q1419E	0.0276
chr3	64010697	64010697	G	C	PSMD6	nonsynonymous SNV	PSMD6:NM_001271780:exon8:c.C1027G:p.Q343E,PSMD6:NM_001271781:exon8:c.C1024G:p.Q342E,PSMD6:NM_014814:exon8:c.C1141G:p.Q381E,PSMD6:NM_001271779:exon9:c.C1300G:p.Q434E	0.0539
chr3	121623034	121623034	C	A	FBXO40	synonymous SNV	FBXO40:NM_016298:exon3:c.C1605A:p.I535I	0.1308
chr3	122362969	122362969	T	G	CCDC58	nonsynonymous SNV	CCDC58:NM_001017928:exon4:c.A383C:p.K128T,CCDC58:NM_001308326:exon4:c.A341C:p.K114T	0.1138
chr3	134551965	134551965	C	T	CEP63	nonsynonymous SNV	CEP63:NM_001042383:exon11:c.C1282T:p.R428C,CEP63:NM_001042384:exon11:c.C1282T:p.R428C,CEP63:NM_001353109:exon11:c.C1282T:p.R428C,CEP63:NM_001353118:exon11:c.C1309T:p.R437C,CEP63:NM_001353119:exon11:c.C1282T:p.R428C,CEP63:NM_001353120:exon11:c.C1282T:p.R428C,CEP63:NM_001353123:exon11:c.C1282T:p.R428C,CEP63:NM_001353124:exon11:c.C1282T:p.R428C,CEP63:NM_001353125:exon11:c.C1198T:p.R400C,CEP63:NM_001…	0.0272
chr3	142426761	142426761	G	A	XRN1	nonsynonymous SNV	XRN1:NM_001282857:exon3:c.C389T:p.S130F,XRN1:NM_001282859:exon3:c.C389T:p.S130F,XRN1:NM_019001:exon3:c.C389T:p.S130F	0.0277
chr3	148844514	148844514	G	C	CPB1	nonsynonymous SNV	CPB1:NM_001871:exon7:c.G613C:p.E205Q	0.0138
chr3	155594070	155594070	T	A	PLCH1	nonsynonymous SNV	PLCH1:NM_001130960:exon3:c.A305T:p.H102L,PLCH1:NM_001130961:exon3:c.A305T:p.H102L,PLCH1:NM_001349250:exon3:c.A305T:p.H102L,PLCH1:NM_001349251:exon4:c.A341T:p.H114L,PLCH1:NM_001349252:exon4:c.A341T:p.H114L,PLCH1:NM_014996:exon4:c.A341T:p.H114L	0.0345
chr3	196488635	196488635	C	G	RNF168	nonsynonymous SNV	RNF168:NM_152617:exon2:c.G350C:p.R117T	0.0385
chr4	1024073	1024073	C	G	FGFRL1	nonsynonymous SNV	FGFRL1:NM_021923:exon4:c.C690G:p.I230M,FGFRL1:NM_001004356:exon5:c.C690G:p.I230M,FGFRL1:NM_001004358:exon5:c.C690G:p.I230M,FGFRL1:NM_001370296:exon5:c.C690G:p.I230M	0.0625
chr4	147732340	147732340	C	G	ARHGAP10	synonymous SNV	ARHGAP10:NM_024605:exon1:c.C39G:p.L13L	0.0301
chr4	155911549	155911549	G	T	TDO2	nonsynonymous SNV	TDO2:NM_005651:exon7:c.G671T:p.G224V	0.0661
chr4	155911550	155911550	A	G	TDO2	synonymous SNV	TDO2:NM_005651:exon7:c.A672G:p.G224G	0.0661
chr5	34954659	34954659	C	G	DNAJC21	nonsynonymous SNV	DNAJC21:NM_001012339:exon12:c.C1541G:p.S514C,DNAJC21:NM_001348420:exon12:c.C1580G:p.S527C,DNAJC21:NM_194283:exon13:c.C1676G:p.S559C	0.0314
chr5	36962126	36962126	G	C	NIPBL	synonymous SNV	NIPBL:NM_015384:exon6:c.G462C:p.R154R,NIPBL:NM_133433:exon6:c.G462C:p.R154R	0.022
chr5	52801694	52801694	G	C	PELO	nonsynonymous SNV	PELO:NM_015946:exon3:c.G1012C:p.E338Q	0.0344
chr5	65569660	65569660	G	A	PPWD1	nonsynonymous SNV	PPWD1:NM_015342:exon3:c.G328A:p.D110N,PPWD1:NM_001278926:exon4:c.G238A:p.D80N	0.0909
chr5	137894572	137894572	G	A	PKD2L2	nonsynonymous SNV	PKD2L2:NM_001258448:exon4:c.G487A:p.E163K,PKD2L2:NM_001258449:exon4:c.G487A:p.E163K,PKD2L2:NM_001300921:exon4:c.G487A:p.E163K,PKD2L2:NM_014386:exon4:c.G487A:p.E163K	0.0329
chr5	138934068	138934068	C	G	CTNNA1	nonsynonymous SNV	CTNNA1:NM_001324010:exon9:c.C1251G:p.F417L,CTNNA1:NM_001324012:exon10:c.C1347G:p.F449L,CTNNA1:NM_001324001:exon11:c.C1455G:p.F485L,CTNNA1:NM_001290312:exon12:c.C1590G:p.F530L,CTNNA1:NM_001323987:exon12:c.C1590G:p.F530L,CTNNA1:NM_001323994:exon12:c.C1590G:p.F530L,CTNNA1:NM_001323989:exon13:c.C1590G:p.F530L,CTNNA1:NM_001323991:exon13:c.C1590G:p.F530L,CTNNA1:NM_001324000:exon13:c.C1590G:p.F530L,CTNN…	0.0274
chr5	140402145	140402145	G	A	ANKHD1;ANKHD1-EIF4EBP3	nonsynonymous SNV	ANKHD1:NM_001197030:exon1:c.G178A:p.G60S,ANKHD1:NM_017747:exon1:c.G178A:p.G60S,ANKHD1:NM_017978:exon1:c.G178A:p.G60S,ANKHD1-EIF4EBP3:NM_020690:exon1:c.G178A:p.G60S,ANKHD1:NM_024668:exon1:c.G178A:p.G60S	0.0238
chr5	140496980	140496980	C	G	ANKHD1;ANKHD1-EIF4EBP3	nonsynonymous SNV	ANKHD1:NM_017747:exon15:c.C2706G:p.I902M,ANKHD1-EIF4EBP3:NM_020690:exon15:c.C2706G:p.I902M	0.0441
chr5	140675119	140675119	C	G	HARS1	nonsynonymous SNV	HARS1:NM_001289093:exon8:c.G867C:p.K289N,HARS1:NM_001289092:exon9:c.G987C:p.K329N,HARS1:NM_001258040:exon10:c.G1089C:p.K363N,HARS1:NM_001258042:exon10:c.G1029C:p.K343N,HARS1:NM_001258041:exon11:c.G1149C:p.K383N,HARS1:NM_001289094:exon11:c.G1122C:p.K374N,HARS1:NM_002109:exon11:c.G1209C:p.K403N	0.0198
chr5	140704481	140704481	G	T	ZMAT2	synonymous SNV	ZMAT2:NM_144723:exon5:c.G366T:p.V122V	0.1261
chr5	167993018	167993018	C	T	TENM2	nonsynonymous SNV	TENM2:NM_001080428:exon3:c.C449T:p.S150L,TENM2:NM_001368145:exon4:c.C566T:p.S189L,TENM2:NM_001368146:exon4:c.C566T:p.S189L,TENM2:NM_001122679:exon6:c.C1022T:p.S341L	0.0162
chr5	170293370	170293370	G	C	LCP2	synonymous SNV	LCP2:NM_005565:exon2:c.C81G:p.L27L	0.033
chr5	176621250	176621250	C	T	SNCB	nonsynonymous SNV	SNCB:NM_001318036:exon4:c.G294A:p.M98I,SNCB:NM_001318034:exon5:c.G294A:p.M98I,SNCB:NM_003085:exon5:c.G336A:p.M112I,SNCB:NM_001001502:exon6:c.G336A:p.M112I,SNCB:NM_001363140:exon6:c.G336A:p.M112I	0.0178
chr5	179114001	179114001	G	A	ADAMTS2	nonsynonymous SNV	ADAMTS2:NM_014244:exon22:c.C3502T:p.H1168Y	0.0568
chr6	30704861	30704861	G	A	MDC1	nonsynonymous SNV	MDC1:NM_014641:exon10:c.C4322T:p.S1441F	0.0411
chr6	31025751	31025751	C	G	MUC22	nonsynonymous SNV	MUC22:NM_001198815:exon3:c.C320G:p.S107C,MUC22:NM_001318484:exon3:c.C329G:p.S110C,MUC22:NM_001322469:exon3:c.C329G:p.S110C	0.0823
chr6	35470240	35470240	C	T	RPL10A	synonymous SNV	RPL10A:NM_007104:exon5:c.C372T:p.L124L	0.0294
chr6	52083200	52083200	C	G	PKHD1	synonymous SNV	PKHD1:NM_138694:exon3:c.G108C:p.T36T,PKHD1:NM_170724:exon3:c.G108C:p.T36T	0.3286
chr6	99437373	99437373	G	T	USP45	synonymous SNV	USP45:NM_001346024:exon15:c.C2013A:p.L671L,USP45:NM_001346025:exon15:c.C2010A:p.L670L,USP45:NM_001346028:exon16:c.C1107A:p.L369L,USP45:NM_001080481:exon17:c.C2187A:p.L729L,USP45:NM_001346021:exon17:c.C2187A:p.L729L,USP45:NM_001346022:exon17:c.C2187A:p.L729L,USP45:NM_001346023:exon17:c.C2184A:p.L728L,USP45:NM_001346027:exon17:c.C1107A:p.L369L,USP45:NM_001346029:exon17:c.C1107A:p.L369L	0.1148
chr6	109550282	109550282	C	G	AK9	nonsynonymous SNV	AK9:NM_001145128:exon25:c.G2772C:p.E924D	0.033
chr6	116253790	116253790	G	A	TSPYL4	synonymous SNV	TSPYL4:NM_021648:exon1:c.C219T:p.L73L	0.0388
chr6	130215216	130215216	C	T	SAMD3	nonsynonymous SNV	SAMD3:NM_001277185:exon2:c.G130A:p.E44K,SAMD3:NM_001017373:exon3:c.G58A:p.E20K,SAMD3:NM_001258275:exon5:c.G58A:p.E20K	0.0258
chr6	152168159	152168159	T	C	SYNE1	nonsynonymous SNV	SYNE1:NM_001347702:exon1:c.A46G:p.S16G	0.0194
chr7	11407017	11407017	G	A	THSD7A	stopgain	THSD7A:NM_015204:exon20:c.C3955T:p.Q1319X	0.0711
chr7	43500780	43500780	G	C	HECW1	synonymous SNV	HECW1:NM_001287059:exon18:c.G3417C:p.L1139L,HECW1:NM_015052:exon20:c.G3519C:p.L1173L	0.2139
chr7	44220872	44220872	C	T	CAMK2B	nonsynonymous SNV	CAMK2B:NM_172084:exon13:c.G976A:p.E326K,CAMK2B:NM_172083:exon15:c.G1066A:p.E356K,CAMK2B:NM_172081:exon16:c.G1138A:p.E380K,CAMK2B:NM_172079:exon17:c.G1183A:p.E395K,CAMK2B:NM_172080:exon17:c.G1180A:p.E394K,CAMK2B:NM_172082:exon17:c.G1183A:p.E395K,CAMK2B:NM_001293170:exon18:c.G1255A:p.E419K,CAMK2B:NM_172078:exon18:c.G1255A:p.E419K,CAMK2B:NM_001220:exon21:c.G1627A:p.E543K	0.0736
chr7	77293003	77293003	C	A	CCDC146	nonsynonymous SNV	CCDC146:NM_020879:exon18:c.C2467A:p.L823I	0.0242
chr7	92447895	92447895	G	A	GATAD1	nonsynonymous SNV	GATAD1:NM_021167:exon1:c.G166A:p.G56S	0.0292
chr7	100057255	100057255	G	C	ZSCAN21	nonsynonymous SNV	ZSCAN21:NM_001362781:exon2:c.G249C:p.Q83H,ZSCAN21:NM_145914:exon2:c.G249C:p.Q83H,ZSCAN21:NM_001362779:exon3:c.G249C:p.Q83H,ZSCAN21:NM_001362780:exon3:c.G249C:p.Q83H	0.0227
chr7	100358955	100358955	C	T	PILRB	synonymous SNV	PILRB:NM_001371931:exon2:c.C330T:p.L110L,PILRB:NM_178238:exon2:c.C330T:p.L110L	0.0408
chr7	105505970	105505970	G	A	PUS7	synonymous SNV	PUS7:NM_001318163:exon3:c.C570T:p.T190T,PUS7:NM_001318164:exon4:c.C570T:p.T190T,PUS7:NM_019042:exon4:c.C570T:p.T190T	0.2488
chr7	139716437	139716437	C	T	HIPK2	nonsynonymous SNV	HIPK2:NM_001113239:exon2:c.G598A:p.E200K,HIPK2:NM_022740:exon2:c.G598A:p.E200K	0.0229
chr7	149820663	149820663	A	T	SSPOP	nan	nan	0.0189
chr7	149861256	149861256	C	G	ZNF862	stopgain	ZNF862:NM_001099220:exon7:c.C2096G:p.S699X	0.0414
chr7	150371778	150371778	C	T	REPIN1	synonymous SNV	REPIN1:NM_001099696:exon2:c.C537T:p.C179C,REPIN1:NM_001362747:exon2:c.C537T:p.C179C,REPIN1:NM_001099695:exon3:c.C708T:p.C236C,REPIN1:NM_001362745:exon3:c.C708T:p.C236C,REPIN1:NM_001362746:exon4:c.C537T:p.C179C,REPIN1:NM_013400:exon4:c.C537T:p.C179C	0.0321
chr7	151237524	151237524	G	C	CHPF2	nonsynonymous SNV	CHPF2:NM_019015:exon4:c.G1162C:p.D388H,CHPF2:NM_001284295:exon5:c.G1138C:p.D380H	0.0383
chr7	154872628	154872628	G	T	DPP6	synonymous SNV	DPP6:NM_001290252:exon17:c.G1497T:p.L499L,DPP6:NM_001039350:exon19:c.G1626T:p.L542L,DPP6:NM_001936:exon19:c.G1632T:p.L544L,DPP6:NM_130797:exon19:c.G1818T:p.L606L,DPP6:NM_001364497:exon20:c.G1635T:p.L545L,DPP6:NM_001364498:exon20:c.G1635T:p.L545L,DPP6:NM_001364499:exon20:c.G1635T:p.L545L,DPP6:NM_001364500:exon20:c.G1635T:p.L545L	0.0259
chr8	18556295	18556295	C	T	PSD3	nonsynonymous SNV	PSD3:NM_206909:exon12:c.G1240A:p.E414K,PSD3:NM_001362819:exon14:c.G2743A:p.E915K,PSD3:NM_015310:exon15:c.G2842A:p.E948K	0.1552
chr8	22107450	22107450	C	T	NUDT18	synonymous SNV	NUDT18:NM_024815:exon3:c.G822A:p.V274V	0.0361
chr8	23443947	23443947	C	T	ENTPD4	synonymous SNV	ENTPD4:NM_001128930:exon6:c.G570A:p.Q190Q,ENTPD4:NM_004901:exon6:c.G570A:p.Q190Q	0.0667
chr8	41947882	41947882	G	C	KAT6A	nonsynonymous SNV	KAT6A:NM_001305878:exon11:c.C1771G:p.Q591E,KAT6A:NM_006766:exon11:c.C1771G:p.Q591E	0.0311
chr8	51409287	51409287	C	A	PXDNL	synonymous SNV	PXDNL:NM_144651:exon17:c.G2337T:p.P779P	0.0251
chr8	109522283	109522283	G	A	PKHD1L1	synonymous SNV	PKHD1L1:NM_177531:exon74:c.G12129A:p.S4043S	0.0278
chr8	144435790	144435790	C	T	TONSL	synonymous SNV	TONSL:NM_013432:exon17:c.G2643A:p.L881L	0.0332
chr9	19345930	19345930	C	T	DENND4C	nonsynonymous SNV	DENND4C:NM_017925:exon22:c.C3014T:p.S1005L,DENND4C:NM_001330640:exon23:c.C3161T:p.S1054L	0.1417
chr9	34306275	34306275	C	T	KIF24	nonsynonymous SNV	KIF24:NM_194313:exon3:c.G790A:p.D264N	0.1056
chr9	89112579	89112579	G	A	SHC3	synonymous SNV	SHC3:NM_016848:exon2:c.C522T:p.F174F	0.1863
chr9	130668313	130668313	-	GT	PRDM12	frameshift insertion	PRDM12:NM_021619:exon3:c.570_571insGT:p.M191Vfs*2	0.0732
chr9	131032119	131032119	C	T	LAMC3	synonymous SNV	LAMC3:NM_006059:exon3:c.C753T:p.D251D	0.0397
chr9	136499149	136499149	G	C	NOTCH1	nonsynonymous SNV	NOTCH1:NM_017617:exon32:c.C6045G:p.I2015M	0.0289
chr9	137156957	137156957	C	G	GRIN1	synonymous SNV	GRIN1:NM_000832:exon6:c.C888G:p.L296L,GRIN1:NM_007327:exon6:c.C888G:p.L296L,GRIN1:NM_021569:exon6:c.C888G:p.L296L,GRIN1:NM_001185090:exon7:c.C951G:p.L317L,GRIN1:NM_001185091:exon7:c.C951G:p.L317L	0.2159
chr10	12149641	12149641	G	C	SEC61A2	nonsynonymous SNV	SEC61A2:NM_001142628:exon4:c.G201C:p.L67F,SEC61A2:NM_001142627:exon5:c.G267C:p.L89F,SEC61A2:NM_018144:exon5:c.G267C:p.L89F	0.0393
chr10	14774412	14774412	C	G	FAM107B	nonsynonymous SNV	FAM107B:NM_031453:exon1:c.G252C:p.E84D	0.058
chr10	14774444	14774444	C	G	FAM107B	nonsynonymous SNV	FAM107B:NM_031453:exon1:c.G220C:p.E74Q	0.0679
chr10	19352124	19352124	G	A	MALRD1	stopgain	MALRD1:NM_001142308:exon26:c.G4268A:p.W1423X	0.4685
chr10	62655496	62655496	C	G	ZNF365;ADO	nan	nan	0.029
chr10	71811971	71811971	C	G	CDH23	nonsynonymous SNV	CDH23:NM_001171933:exon19:c.C2616G:p.I872M,CDH23:NM_001171934:exon19:c.C2616G:p.I872M,CDH23:NM_022124:exon64:c.C9336G:p.I3112M	0.0248
chr10	89443848	89443848	A	T	SLC16A12	nonsynonymous SNV	SLC16A12:NM_213606:exon4:c.T212A:p.I71N	0.015
chr10	89719472	89719472	C	G	KIF20B	synonymous SNV	KIF20B:NM_001382506:exon12:c.C1275G:p.V425V,KIF20B:NM_001284259:exon13:c.C1488G:p.V496V,KIF20B:NM_016195:exon13:c.C1488G:p.V496V	0.0924
chr10	125836129	125836129	C	T	BCCIP	nonsynonymous SNV	BCCIP:NM_078468:exon7:c.C800T:p.S267L	0.0258
chr10	126461572	126461572	G	T	C10orf90	stopgain	C10orf90:NM_001004298:exon5:c.C1548A:p.C516X,C10orf90:NM_001350922:exon5:c.C1548A:p.C516X,C10orf90:NM_001350921:exon6:c.C1839A:p.C613X	0.0295
chr10	132846146	132846146	G	T	CFAP46	nonsynonymous SNV	CFAP46:NM_001200049:exon44:c.C6349A:p.L2117M	0.1159
chr11	607674	607674	G	C	PHRF1	nonsynonymous SNV	PHRF1:NM_001286581:exon14:c.G2218C:p.E740Q,PHRF1:NM_001286582:exon14:c.G2212C:p.E738Q,PHRF1:NM_001286583:exon14:c.G2206C:p.E736Q,PHRF1:NM_020901:exon14:c.G2215C:p.E739Q	0.138
chr11	822415	822415	-	T	PNPLA2	frameshift insertion	PNPLA2:NM_020376:exon5:c.506dupT:p.S170Ffs*8	0.0451
chr11	822419	822419	C	G	PNPLA2	stopgain	PNPLA2:NM_020376:exon5:c.C509G:p.S170X	0.0321
chr11	4769599	4769599	G	A	OR51F1	nonsynonymous SNV	OR51F1:NM_001004752:exon1:c.C340T:p.H114Y	0.0298
chr11	5515067	5515067	G	T	UBQLNL	nonsynonymous SNV	UBQLNL:NM_145053:exon1:c.C1375A:p.Q459K	0.2176
chr11	54603414	54603414	G	C	OR4C46	synonymous SNV	OR4C46:NM_001004703:exon1:c.C585G:p.L195L	0.0263
chr11	55264988	55264988	G	T	TRIM48	nonsynonymous SNV	TRIM48:NM_024114:exon2:c.G133T:p.D45Y	0.3414
chr11	66366002	66366002	G	A	SLC29A2	synonymous SNV	SLC29A2:NM_001532:exon10:c.C993T:p.I331I,SLC29A2:NM_001300869:exon11:c.C859T:p.L287L,SLC29A2:NM_001300868:exon12:c.C993T:p.I331I	0.0303
chr11	73964907	73964907	G	C	DNAJB13	nonsynonymous SNV	DNAJB13:NM_153614:exon4:c.G364C:p.D122H,DNAJB13:NM_001377263:exon5:c.G190C:p.D64H	0.0297
chr11	89711442	89711442	-	A	TRIM77	frameshift insertion	TRIM77:NM_001146162:exon2:c.445dupA:p.Q152Tfs*31,TRIM77:NM_001271942:exon2:c.445dupA:p.Q152Tfs*28	0.3228
chr11	92890544	92890544	G	C	FAT3	nonsynonymous SNV	FAT3:NM_001008781:exon26:c.G13105C:p.E4369Q,FAT3:NM_001367949:exon28:c.G13201C:p.E4401Q	0.027
chr11	119130786	119130786	C	G	HINFP	nonsynonymous SNV	HINFP:NM_001243259:exon3:c.C243G:p.D81E,HINFP:NM_001351957:exon3:c.C312G:p.D104E,HINFP:NM_001351959:exon3:c.C243G:p.D81E,HINFP:NM_001351962:exon3:c.C243G:p.D81E,HINFP:NM_198971:exon3:c.C243G:p.D81E,HINFP:NM_001351958:exon4:c.C243G:p.D81E,HINFP:NM_001351961:exon4:c.C243G:p.D81E,HINFP:NM_015517:exon4:c.C243G:p.D81E,HINFP:NM_001351960:exon5:c.C243G:p.D81E	0.0513
chr12	4349858	4349858	G	T	TIGAR	nonsynonymous SNV	TIGAR:NM_020375:exon4:c.G232T:p.D78Y	0.0314
chr12	6936507	6936507	C	-	ATN1	frameshift deletion	ATN1:NM_001007026:exon5:c.1240delC:p.P415Qfs*38,ATN1:NM_001940:exon5:c.1240delC:p.P415Qfs*38	0.0556
chr12	9076830	9076830	G	T	A2M	nonsynonymous SNV	A2M:NM_001347425:exon27:c.C3008A:p.A1003D,A2M:NM_000014:exon28:c.C3458A:p.A1153D,A2M:NM_001347424:exon28:c.C3158A:p.A1053D,A2M:NM_001347423:exon29:c.C3458A:p.A1153D	0.0221
chr12	23536599	23536599	C	T	SOX5	synonymous SNV	SOX5:NM_178010:exon6:c.G684A:p.K228K,SOX5:NM_001261415:exon14:c.G1812A:p.K604K,SOX5:NM_001330785:exon14:c.G1737A:p.K579K,SOX5:NM_006940:exon14:c.G1842A:p.K614K,SOX5:NM_001261414:exon16:c.G1479A:p.K493K,SOX5:NM_152989:exon17:c.G1803A:p.K601K	0.0226
chr12	31096693	31096693	A	C	DDX11	nonsynonymous SNV	DDX11:NM_001257144:exon16:c.A1578C:p.K526N,DDX11:NM_001257145:exon16:c.A1500C:p.K500N,DDX11:NM_004399:exon16:c.A1578C:p.K526N,DDX11:NM_030653:exon16:c.A1578C:p.K526N,DDX11:NM_152438:exon16:c.A1578C:p.K526N	0.0243
chr12	43492527	43492527	C	T	ADAMTS20	nonsynonymous SNV	ADAMTS20:NM_025003:exon6:c.G1054A:p.D352N	0.0343
chr12	103983371	103983371	G	A	TDG	synonymous SNV	TDG:NM_001363612:exon6:c.G345A:p.K115K,TDG:NM_003211:exon7:c.G774A:p.K258K	0.029
chr12	122768817	122768817	C	G	DENR	nonsynonymous SNV	DENR:NM_003677:exon7:c.C448G:p.Q150E	0.0649
chr12	133234270	133234270	G	C	ANHX	nonsynonymous SNV	ANHX:NM_001191054:exon2:c.C87G:p.C29W,ANHX:NM_001372060:exon2:c.C87G:p.C29W	0.0469
chr13	36989517	36989517	C	T	ALG5	synonymous SNV	ALG5:NM_001142364:exon4:c.G324A:p.V108V,ALG5:NM_013338:exon5:c.G414A:p.V138V	0.0727
chr13	72778271	72778271	C	G	DIS3	nonsynonymous SNV	DIS3:NM_001322348:exon2:c.G127C:p.D43H,DIS3:NM_001128226:exon3:c.G406C:p.D136H,DIS3:NM_014953:exon3:c.G496C:p.D166H,DIS3:NM_001322349:exon4:c.G10C:p.D4H	0.05
chr13	102627119	102627119	G	A	TPP2	nonsynonymous SNV	TPP2:NM_001330588:exon7:c.G892A:p.D298N,TPP2:NM_001367947:exon7:c.G892A:p.D298N,TPP2:NM_003291:exon7:c.G892A:p.D298N	0.1569
chr13	109782514	109782514	G	T	IRS2	synonymous SNV	IRS2:NM_003749:exon1:c.C3540A:p.V1180V	0.0662
chr13	109783632	109783632	G	-	IRS2	frameshift deletion	IRS2:NM_003749:exon1:c.2422delC:p.R808Afs*19	0.0292
chr13	110489458	110489458	C	-	COL4A2	frameshift deletion	COL4A2:NM_001846:exon35:c.3221delC:p.P1075Qfs*23	0.0536
chr13	114323921	114323921	G	T	CHAMP1	stopgain	CHAMP1:NM_001164144:exon3:c.G79T:p.E27X,CHAMP1:NM_001164145:exon3:c.G79T:p.E27X,CHAMP1:NM_032436:exon3:c.G79T:p.E27X	0.0484
chr14	24137540	24137540	G	C	PSME1	nonsynonymous SNV	PSME1:NM_001281528:exon5:c.G267C:p.K89N,PSME1:NM_001281529:exon5:c.G267C:p.K89N,PSME1:NM_006263:exon5:c.G267C:p.K89N,PSME1:NM_176783:exon5:c.G267C:p.K89N	0.0947
chr14	24183856	24183856	C	G	IPO4	nonsynonymous SNV	IPO4:NM_024658:exon19:c.G1912C:p.E638Q	0.0348
chr14	52657948	52657948	-	T	ERO1A	frameshift insertion	ERO1A:NM_001382475:exon8:c.536dupA:p.N179Kfs*31,ERO1A:NM_001382468:exon9:c.737dupA:p.N246Kfs*31,ERO1A:NM_001382469:exon9:c.725dupA:p.N242Kfs*31,ERO1A:NM_001382474:exon9:c.572dupA:p.N191Kfs*31,ERO1A:NM_001382465:exon10:c.764dupA:p.N255Kfs*31,ERO1A:NM_001382467:exon10:c.749dupA:p.N250Kfs*31,ERO1A:NM_001382472:exon10:c.665dupA:p.N222Kfs*31,ERO1A:NM_001382466:exon11:c.776dupA:p.N259Kfs*27,ERO1A:NM_00…	0.0343
chr14	52707247	52707247	C	A	PSMC6	nonsynonymous SNV	PSMC6:NM_002806:exon1:c.C28A:p.Q10K	0.0133
chr14	56804321	56804321	C	T	OTX2	nonsynonymous SNV	OTX2:NM_001270525:exon2:c.G140A:p.R47H,OTX2:NM_172337:exon2:c.G116A:p.R39H,OTX2:NM_001270524:exon3:c.G116A:p.R39H,OTX2:NM_001270523:exon4:c.G116A:p.R39H,OTX2:NM_021728:exon4:c.G140A:p.R47H	0.0219
chr14	70046279	70046279	C	T	SLC8A3	nonsynonymous SNV	SLC8A3:NM_182936:exon5:c.G523A:p.D175N,SLC8A3:NM_001130417:exon6:c.G565A:p.D189N,SLC8A3:NM_182932:exon7:c.G2434A:p.D812N,SLC8A3:NM_033262:exon8:c.G2446A:p.D816N,SLC8A3:NM_058240:exon8:c.G2443A:p.D815N,SLC8A3:NM_183002:exon8:c.G2452A:p.D818N	0.1174
chr14	77377479	77377479	G	C	SAMD15	nonsynonymous SNV	SAMD15:NM_001010860:exon1:c.G61C:p.E21Q	0.0358
chr14	102001239	102001239	C	T	DYNC1H1	nonsynonymous SNV	DYNC1H1:NM_001376:exon20:c.C4280T:p.S1427F	0.0358
chr14	103405101	103405101	A	G	MARK3	nonsynonymous SNV	MARK3:NM_001128918:exon2:c.A77G:p.Q26R,MARK3:NM_001128919:exon2:c.A77G:p.Q26R,MARK3:NM_001128920:exon2:c.A77G:p.Q26R,MARK3:NM_001128921:exon2:c.A77G:p.Q26R,MARK3:NM_002376:exon2:c.A77G:p.Q26R	0.2565
chr14	103563046	103563046	C	G	COA8	synonymous SNV	COA8:NM_001302652:exon1:c.C45G:p.L15L,COA8:NM_001302653:exon1:c.C45G:p.L15L,COA8:NM_001302654:exon1:c.C45G:p.L15L,COA8:NM_001370595:exon1:c.C45G:p.L15L	0.0242
chr14	104744881	104744881	G	A	ADSS1	synonymous SNV	ADSS1:NM_001320424:exon11:c.G528A:p.L176L,ADSS1:NM_152328:exon11:c.G1143A:p.L381L,ADSS1:NM_199165:exon11:c.G1272A:p.L424L	0.0232
chr15	23567180	23567180	C	T	MKRN3	synonymous SNV	MKRN3:NM_005664:exon1:c.C1398T:p.V466V	0.0392
chr15	25360480	25360480	C	T	UBE3A	synonymous SNV	UBE3A:NM_001354546:exon4:c.G1479A:p.L493L,UBE3A:NM_001354551:exon4:c.G345A:p.L115L,UBE3A:NM_001354548:exon5:c.G1596A:p.L532L,UBE3A:NM_001354549:exon5:c.G1596A:p.L532L,UBE3A:NM_130838:exon5:c.G1596A:p.L532L,UBE3A:NM_001354542:exon6:c.G1596A:p.L532L,UBE3A:NM_001354550:exon6:c.G405A:p.L135L,UBE3A:NM_001354505:exon7:c.G1656A:p.L552L,UBE3A:NM_001354545:exon7:c.G1656A:p.L552L,UBE3A:NM_001374461:exon7:c…	0.3616
chr15	41095800	41095800	C	G	INO80	nonsynonymous SNV	INO80:NM_017553:exon3:c.G272C:p.G91A	0.0228
chr15	76381431	76381431	G	A	SCAPER	stopgain	SCAPER:NM_001145923:exon28:c.C2914T:p.Q972X,SCAPER:NM_020843:exon28:c.C3652T:p.Q1218X,SCAPER:NM_001353009:exon29:c.C3670T:p.Q1224X,SCAPER:NM_001353010:exon29:c.C3250T:p.Q1084X,SCAPER:NM_001353011:exon29:c.C3268T:p.Q1090X,SCAPER:NM_001353012:exon29:c.C3250T:p.Q1084X	0.0413
chr15	82043513	82043513	C	G	MEX3B	nonsynonymous SNV	MEX3B:NM_032246:exon2:c.G1357C:p.E453Q	0.0588
chr15	84840240	84840240	G	C	ALPK3	nonsynonymous SNV	ALPK3:NM_020778:exon5:c.G961C:p.E321Q	0.1704
chr15	91284058	91284058	C	G	SV2B	nonsynonymous SNV	SV2B:NM_001323033:exon9:c.C1212G:p.I404M,SV2B:NM_001167580:exon10:c.C1092G:p.I364M,SV2B:NM_001323036:exon10:c.C1116G:p.I372M,SV2B:NM_001323031:exon11:c.C1545G:p.I515M,SV2B:NM_001323032:exon11:c.C1545G:p.I515M,SV2B:NM_001323038:exon11:c.C1545G:p.I515M,SV2B:NM_001323039:exon11:c.C1545G:p.I515M,SV2B:NM_001323040:exon11:c.C1092G:p.I364M,SV2B:NM_001323037:exon12:c.C1545G:p.I515M,SV2B:NM_014848:exon12:…	0.037
chr15	97960901	97960901	G	A	ARRDC4	nonsynonymous SNV	ARRDC4:NM_183376:exon1:c.G40A:p.E14K	0.0783
chr16	1334727	1334727	C	A	BAIAP3	synonymous SNV	BAIAP3:NM_003933:exon1:c.C66A:p.I22I	0.0486
chr16	3989032	3989032	C	T	ADCY9	nonsynonymous SNV	ADCY9:NM_001116:exon6:c.G2272A:p.E758K	0.0402
chr16	21250500	21250500	G	A	ANKS4B	nonsynonymous SNV	ANKS4B:NM_145865:exon2:c.G934A:p.D312N	0.1404
chr16	30953597	30953597	C	G	ORAI3	nonsynonymous SNV	ORAI3:NM_152288:exon2:c.C641G:p.S214C	0.0237
chr16	70514471	70514471	G	C	COG4	nonsynonymous SNV	COG4:NM_001195139:exon4:c.C396G:p.I132M,COG4:NM_015386:exon4:c.C408G:p.I136M	0.0331
chr16	89919692	89919692	C	A	MC1R	nonsynonymous SNV	MC1R:NM_002386:exon1:c.C434A:p.S145Y	0.0585
chr17	4554083	4554083	C	G	MYBBP1A	nonsynonymous SNV	MYBBP1A:NM_001105538:exon4:c.G389C:p.R130T,MYBBP1A:NM_014520:exon4:c.G389C:p.R130T	0.044
chr17	7577133	7577133	G	A	EIF4A1	nonsynonymous SNV	EIF4A1:NM_001204510:exon6:c.G592A:p.D198N,EIF4A1:NM_001416:exon6:c.G592A:p.D198N	0.0336
chr17	7583232	7583232	C	G	LOC100996842	nonsynonymous SNV	LOC100996842:NM_001322800:exon1:c.G74C:p.G25A	0.0323
chr17	7796529	7796529	G	T	DNAH2	nonsynonymous SNV	DNAH2:NM_020877:exon50:c.G7740T:p.E2580D	0.048
chr17	8122363	8122363	C	T	HES7	nonsynonymous SNV	HES7:NM_001165967:exon3:c.G206A:p.R69Q,HES7:NM_032580:exon3:c.G206A:p.R69Q	0.065
chr17	28686787	28686787	G	A	SUPT6H	nonsynonymous SNV	SUPT6H:NM_003170:exon21:c.G2698A:p.E900K,SUPT6H:NM_001320755:exon22:c.G2698A:p.E900K	0.0578
chr17	29593658	29593658	G	C	ANKRD13B	nonsynonymous SNV	ANKRD13B:NM_152345:exon1:c.G37C:p.E13Q	0.1279
chr17	35767875	35767875	C	T	MMP28	nonsynonymous SNV	MMP28:NM_024302:exon7:c.G1045A:p.E349K,MMP28:NM_032950:exon7:c.G1045A:p.E349K	0.025
chr17	47440704	47440704	C	G	EFCAB13	stopgain	EFCAB13:NM_152347:exon25:c.C2912G:p.S971X	0.0265
chr17	49224645	49224645	G	A	PHOSPHO1	synonymous SNV	PHOSPHO1:NM_001143804:exon3:c.C480T:p.A160A,PHOSPHO1:NM_178500:exon3:c.C405T:p.A135A	0.0268
chr17	59964620	59964620	G	A	RNFT1	nonsynonymous SNV	RNFT1:NM_016125:exon1:c.C44T:p.S15F	0.0409
chr17	68540881	68540881	A	C	FAM20A	nonsynonymous SNV	FAM20A:NM_017565:exon8:c.T1187G:p.V396G,FAM20A:NM_001243746:exon9:c.T773G:p.V258G	0.2157
chr17	76904335	76904335	C	G	MGAT5B	synonymous SNV	MGAT5B:NM_198955:exon5:c.C636G:p.L212L,MGAT5B:NM_001199172:exon6:c.C603G:p.L201L,MGAT5B:NM_144677:exon6:c.C603G:p.L201L	0.0147
chr18	44952898	44952898	G	C	SETBP1	synonymous SNV	SETBP1:NM_001379141:exon4:c.G3558C:p.L1186L,SETBP1:NM_001379142:exon4:c.G3558C:p.L1186L,SETBP1:NM_015559:exon4:c.G3558C:p.L1186L	0.2377
chr18	75287385	75287385	G	A	TSHZ1	nonsynonymous SNV	TSHZ1:NM_001308210:exon2:c.G1978A:p.E660K,TSHZ1:NM_005786:exon2:c.G1843A:p.E615K	0.0635
chr18	79899153	79899153	C	T	KCNG2	synonymous SNV	KCNG2:NM_012283:exon2:c.C738T:p.F246F	0.0916
chr19	5595377	5595377	C	T	SAFB2	nonsynonymous SNV	SAFB2:NM_014649:exon14:c.G1903A:p.E635K	0.0365
chr19	5622635	5622635	C	T	SAFB2	synonymous SNV	SAFB2:NM_014649:exon1:c.G81A:p.T27T	0.0872
chr19	7152771	7152771	C	A	INSR	nonsynonymous SNV	INSR:NM_000208:exon10:c.G2186T:p.R729M,INSR:NM_001079817:exon10:c.G2186T:p.R729M	0.0383
chr19	8958687	8958687	G	C	MUC16	nonsynonymous SNV	MUC16:NM_024690:exon3:c.C18083G:p.S6028C	0.0234
chr19	8959102	8959102	G	C	MUC16	nonsynonymous SNV	MUC16:NM_024690:exon3:c.C17668G:p.H5890D	0.044
chr19	12044747	12044747	C	G	ZNF878	nonsynonymous SNV	ZNF878:NM_001080404:exon4:c.G654C:p.M218I	0.4889
chr19	17832553	17832553	G	A	JAK3	synonymous SNV	JAK3:NM_000215:exon19:c.C2646T:p.F882F	0.0258
chr19	38367249	38367249	A	T	CATSPERG	nonsynonymous SNV	CATSPERG:NM_001330496:exon22:c.A2587T:p.N863Y,CATSPERG:NM_021185:exon23:c.A2707T:p.N903Y	0.0735
chr19	38486080	38486080	G	T	RYR1	nonsynonymous SNV	RYR1:NM_000540:exon34:c.G5425T:p.D1809Y,RYR1:NM_001042723:exon34:c.G5425T:p.D1809Y	0.0238
chr19	49635826	49635826	G	A	RRAS	synonymous SNV	RRAS:NM_006270:exon5:c.C480T:p.F160F	0.0371
chr19	53141424	53141424	A	G	ZNF347	synonymous SNV	ZNF347:NM_001172674:exon5:c.T1407C:p.R469R,ZNF347:NM_001172675:exon5:c.T1407C:p.R469R,ZNF347:NM_032584:exon5:c.T1404C:p.R468R	0.2174
chr19	55096078	55096078	C	T	PPP1R12C	nonsynonymous SNV	PPP1R12C:NM_001271618:exon8:c.G1126A:p.E376K,PPP1R12C:NM_017607:exon8:c.G1126A:p.E376K	0.0472
chr19	55518374	55518374	G	T	SSC5D	nonsynonymous SNV	SSC5D:NM_001144950:exon14:c.G4098T:p.L1366F	0.0353
chr19	56577324	56577324	C	G	ZNF470	nonsynonymous SNV	ZNF470:NM_001001668:exon6:c.C895G:p.L299V	0.0372
chr19	57129720	57129720	G	T	USP29	stopgain	USP29:NM_020903:exon4:c.G1045T:p.E349X	0.2406
chr20	23364456	23364456	C	T	GZF1	nonsynonymous SNV	GZF1:NM_001317019:exon1:c.C73T:p.R25C,GZF1:NM_022482:exon2:c.C73T:p.R25C,GZF1:NM_001317012:exon3:c.C73T:p.R25C	0.0372
chr20	63541475	63541475	G	T	SRMS	stopgain	SRMS:NM_080823:exon6:c.C1092A:p.C364X	0.0332
chr21	46240869	46240869	C	G	MCM3AP	nonsynonymous SNV	MCM3AP:NM_003906:exon26:c.G5575C:p.E1859Q	0.0592
chr21	46346926	46346926	G	A	PCNT	nonsynonymous SNV	PCNT:NM_001315529:exon5:c.G550A:p.E184K,PCNT:NM_006031:exon5:c.G904A:p.E302K	0.0274
chr22	29480877	29480877	C	T	NEFH	synonymous SNV	NEFH:NM_021076:exon1:c.C615T:p.F205F	0.0501
chrX	17062446	17062446	A	T	REPS2	stopgain	REPS2:NM_001080975:exon9:c.A1120T:p.K374X,REPS2:NM_004726:exon9:c.A1123T:p.K375X	0.45
chrX	46500195	46500195	C	G	ZNF674	nonsynonymous SNV	ZNF674:NM_001039891:exon6:c.G1394C:p.G465A,ZNF674:NM_001146291:exon6:c.G1376C:p.G459A,ZNF674:NM_001190417:exon6:c.G1379C:p.G460A	0.0408
chrX	47563324	47563324	C	G	ARAF	nonsynonymous SNV	ARAF:NM_001256196:exon3:c.C195G:p.I65M,ARAF:NM_001256197:exon3:c.C195G:p.I65M,ARAF:NM_001654:exon3:c.C195G:p.I65M	0.0481
chrX	71167112	71167112	G	A	NLGN3	nonsynonymous SNV	NLGN3:NM_001166660:exon5:c.G895A:p.G299S,NLGN3:NM_001321276:exon6:c.G604A:p.G202S,NLGN3:NM_018977:exon6:c.G955A:p.G319S,NLGN3:NM_181303:exon7:c.G1015A:p.G339S	0.0265
chrX	105220009	105220009	C	T	TEX13A	nonsynonymous SNV	TEX13A:NM_001291277:exon2:c.G389A:p.R130K,TEX13A:NM_031274:exon2:c.G389A:p.R130K	0.0483
chrX	118648970	118648970	G	C	DOCK11	nonsynonymous SNV	DOCK11:NM_144658:exon41:c.G4424C:p.R1475T	0.023
chrX	129557431	129557431	G	C	OCRL	nonsynonymous SNV	OCRL:NM_000276:exon5:c.G345C:p.Q115H,OCRL:NM_001318784:exon5:c.G348C:p.Q116H,OCRL:NM_001587:exon5:c.G345C:p.Q115H	0.0645
chrX	141697623	141697623	C	G	SPANXD	nonsynonymous SNV	SPANXD:NM_032417:exon2:c.G136C:p.E46Q	0.0743
chrX	141881554	141881554	C	T	MAGEC3	nonsynonymous SNV	MAGEC3:NM_138702:exon4:c.C667T:p.P223S	0.0531
chrX	151955775	151955775	C	G	GABRE	synonymous SNV	GABRE:NM_004961:exon7:c.G870C:p.V290V	0.0601
chrX	152650465	152650465	G	A	GABRQ	synonymous SNV	GABRQ:NM_018558:exon7:c.G786A:p.Q262Q	0.2353

## Sheet: OVCAR4 A3A V1
Chr	Start	End	Ref	Alt	Gene	ExonicFunc	AAChange	VAF
chr1	1354730	1354730	G	A	MXRA8	nonsynonymous SNV	MXRA8:NM_001282584:exon4:c.C598T:p.R200W,MXRA8:NM_001282583:exon5:c.C874T:p.R292W,MXRA8:NM_001282585:exon5:c.C901T:p.R301W,MXRA8:NM_032348:exon5:c.C901T:p.R301W,MXRA8:NM_001282582:exon6:c.C901T:p.R301W	0.0897
chr1	3022368	3022368	G	A	ACTRT2	nonsynonymous SNV	ACTRT2:NM_080431:exon1:c.G682A:p.E228K	0.1037
chr1	7826545	7826545	G	T	PER3	stopgain	PER3:NM_001289861:exon17:c.G2023T:p.E675X,PER3:NM_001289862:exon17:c.G2023T:p.E675X,PER3:NM_001289863:exon17:c.G2002T:p.E668X,PER3:NM_001289864:exon17:c.G1066T:p.E356X,PER3:NM_001377275:exon17:c.G2023T:p.E675X,PER3:NM_001377276:exon17:c.G2002T:p.E668X,PER3:NM_016831:exon17:c.G1999T:p.E667X	0.1994
chr1	9128693	9128693	G	A	GPR157	nonsynonymous SNV	GPR157:NM_024980:exon1:c.C335T:p.A112V	0.2179
chr1	10103059	10103059	C	G	UBE4B	nonsynonymous SNV	UBE4B:NM_001105562:exon5:c.C547G:p.L183V,UBE4B:NM_006048:exon5:c.C547G:p.L183V	0.0342
chr1	11109333	11109333	C	G	MTOR	nonsynonymous SNV	MTOR:NM_004958:exon56:c.G7485C:p.K2495N	0.1939
chr1	12777438	12777438	C	G	PRAMEF12	nonsynonymous SNV	PRAMEF12:NM_001080830:exon3:c.C1291G:p.Q431E	0.036
chr1	13421149	13421149	G	C	PRAMEF20	nonsynonymous SNV	PRAMEF20:NM_001099852:exon4:c.G1319C:p.R440T	0.0398
chr1	16026605	16026605	G	A	CLCNKA	nonsynonymous SNV	CLCNKA:NM_001257139:exon5:c.G439A:p.E147K,CLCNKA:NM_001042704:exon6:c.G568A:p.E190K,CLCNKA:NM_004070:exon6:c.G568A:p.E190K	0.1878
chr1	19153937	19153937	G	A	UBR4	nonsynonymous SNV	UBR4:NM_020765:exon45:c.C6461T:p.S2154F	0.3448
chr1	19683361	19683361	C	G	TMCO4	nonsynonymous SNV	TMCO4:NM_001349112:exon15:c.G1584C:p.E528D,TMCO4:NM_001349113:exon16:c.G1584C:p.E528D,TMCO4:NM_181719:exon16:c.G1584C:p.E528D,TMCO4:NM_001349114:exon17:c.G1584C:p.E528D	0.2434
chr1	21478208	21478208	C	G	NBPF3	nonsynonymous SNV	NBPF3:NM_001256417:exon8:c.C847G:p.L283V,NBPF3:NM_032264:exon9:c.C1057G:p.L353V,NBPF3:NM_001377491:exon12:c.C889G:p.L297V,NBPF3:NM_001330381:exon13:c.C889G:p.L297V,NBPF3:NM_001377492:exon13:c.C889G:p.L297V,NBPF3:NM_001377493:exon13:c.C889G:p.L297V,NBPF3:NM_001377494:exon13:c.C889G:p.L297V,NBPF3:NM_001377495:exon13:c.C889G:p.L297V	0.0737
chr1	22784976	22784976	C	G	EPHB2	nonsynonymous SNV	EPHB2:NM_001309192:exon3:c.C711G:p.I237M,EPHB2:NM_001309193:exon3:c.C711G:p.I237M,EPHB2:NM_004442:exon3:c.C711G:p.I237M,EPHB2:NM_017449:exon3:c.C711G:p.I237M	0.0635
chr1	24669268	24669268	C	G	SRRM1	nonsynonymous SNV	SRRM1:NM_001366584:exon13:c.C1630G:p.P544A,SRRM1:NM_001366565:exon14:c.C1636G:p.P546A,SRRM1:NM_001366567:exon14:c.C1630G:p.P544A,SRRM1:NM_001366568:exon14:c.C1678G:p.P560A,SRRM1:NM_001366572:exon14:c.C1633G:p.P545A,SRRM1:NM_001366573:exon14:c.C1672G:p.P558A,SRRM1:NM_001366582:exon14:c.C1882G:p.P628A,SRRM1:NM_001366585:exon14:c.C1675G:p.P559A,SRRM1:NM_001366586:exon14:c.C1546G:p.P516A,SRRM1:NM_001…	0.214
chr1	26029240	26029240	C	G	EXTL1	nonsynonymous SNV	EXTL1:NM_004455:exon2:c.C827G:p.S276C	0.0383
chr1	26029662	26029662	C	G	EXTL1	nonsynonymous SNV	EXTL1:NM_004455:exon3:c.C936G:p.D312E	0.0714
chr1	31668175	31668175	G	-	COL16A1	frameshift deletion	COL16A1:NM_001856:exon51:c.3293delC:p.P1098Qfs*129	0.2625
chr1	35720969	35720969	C	A	CLSPN	nonsynonymous SNV	CLSPN:NM_001330490:exon25:c.G3921T:p.E1307D	0.085
chr1	40248155	40248155	C	G	TMCO2	nonsynonymous SNV	TMCO2:NM_001008740:exon1:c.C162G:p.I54M	0.2455
chr1	43420158	43420158	C	G	SZT2	nonsynonymous SNV	SZT2:NM_001365999:exon9:c.C1096G:p.Q366E,SZT2:NM_015284:exon9:c.C1096G:p.Q366E	0.2342
chr1	44698138	44698138	C	G	ARMH1	nonsynonymous SNV	ARMH1:NM_001145636:exon4:c.C351G:p.I117M	0.032
chr1	45623562	45623562	C	G	CCDC17	nonsynonymous SNV	CCDC17:NM_001114938:exon2:c.G265C:p.E89Q,CCDC17:NM_001190182:exon2:c.G265C:p.E89Q	0.2372
chr1	46683417	46683417	C	G	EFCAB14	nonsynonymous SNV	EFCAB14:NM_014774:exon10:c.G1195C:p.E399Q	0.0415
chr1	53594484	53594484	C	T	GLIS1	nonsynonymous SNV	GLIS1:NM_147193:exon3:c.G419A:p.R140Q,GLIS1:NM_001367484:exon4:c.G944A:p.R315Q	0.0412
chr1	54674076	54674076	G	A	MROH7	nonsynonymous SNV	MROH7:NM_001291332:exon8:c.G415A:p.D139N,MROH7:NM_001039464:exon10:c.G1861A:p.D621N	0.062
chr1	56707576	56707576	G	A	PRKAA2	nonsynonymous SNV	PRKAA2:NM_006252:exon9:c.G1522A:p.E508K	0.0314
chr1	57145404	57145404	C	G	DAB1	nonsynonymous SNV	DAB1:NM_001353983:exon3:c.G93C:p.L31F,DAB1:NM_001353985:exon3:c.G93C:p.L31F,DAB1:NM_001353986:exon3:c.G93C:p.L31F,DAB1:NM_001365792:exon3:c.G93C:p.L31F,DAB1:NM_001365793:exon3:c.G93C:p.L31F,DAB1:NM_001365794:exon3:c.G93C:p.L31F,DAB1:NM_001365795:exon3:c.G93C:p.L31F,DAB1:NM_021080:exon5:c.G93C:p.L31F,DAB1:NM_001353980:exon6:c.G93C:p.L31F,DAB1:NM_001379462:exon6:c.G93C:p.L31F,DAB1:NM_001379461:exon…	0.3062
chr1	58534217	58534217	G	T	OMA1	nonsynonymous SNV	OMA1:NM_145243:exon4:c.C844A:p.Q282K	0.0404
chr1	63648534	63648534	G	T	PGM1	stopgain	PGM1:NM_001172818:exon8:c.G1216T:p.E406X,PGM1:NM_001172819:exon8:c.G571T:p.E191X,PGM1:NM_002633:exon8:c.G1162T:p.E388X	0.0534
chr1	64679744	64679744	C	T	CACHD1	nonsynonymous SNV	CACHD1:NM_001293274:exon23:c.C2506T:p.L836F,CACHD1:NM_020925:exon24:c.C3394T:p.L1132F	0.0552
chr1	65392842	65392842	C	T	DNAJC6	nonsynonymous SNV	DNAJC6:NM_001256864:exon12:c.C1880T:p.S627F,DNAJC6:NM_014787:exon12:c.C1709T:p.S570F,DNAJC6:NM_001256865:exon13:c.C1670T:p.S557F	0.0293
chr1	66367776	66367776	G	C	PDE4B	nonsynonymous SNV	PDE4B:NM_001037339:exon7:c.G949C:p.E317Q,PDE4B:NM_001297442:exon7:c.G766C:p.E256Q,PDE4B:NM_001037340:exon12:c.G1420C:p.E474Q,PDE4B:NM_001297440:exon13:c.G1189C:p.E397Q,PDE4B:NM_001297441:exon13:c.G1240C:p.E414Q,PDE4B:NM_001037341:exon14:c.G1465C:p.E489Q,PDE4B:NM_002600:exon14:c.G1465C:p.E489Q	0.0593
chr1	67687676	67687676	C	T	GADD45A	stopgain	GADD45A:NM_001199741:exon3:c.C298T:p.Q100X,GADD45A:NM_001924:exon4:c.C400T:p.Q134X	0.0385
chr1	77568349	77568349	G	A	ZZZ3	stopgain	ZZZ3:NM_001376151:exon11:c.C2446T:p.Q816X,ZZZ3:NM_001308237:exon12:c.C967T:p.Q323X,ZZZ3:NM_001376147:exon12:c.C2449T:p.Q817X,ZZZ3:NM_001376149:exon12:c.C2446T:p.Q816X,ZZZ3:NM_001376153:exon12:c.C2446T:p.Q816X,ZZZ3:NM_001376155:exon12:c.C967T:p.Q323X,ZZZ3:NM_001376156:exon12:c.C964T:p.Q322X,ZZZ3:NM_001376146:exon13:c.C2449T:p.Q817X,ZZZ3:NM_001376148:exon13:c.C2446T:p.Q816X,ZZZ3:NM_001376154:exon13…	0.0561
chr1	84401938	84401938	G	T	DNASE2B	stopgain	DNASE2B:NM_021233:exon2:c.G163T:p.E55X	0.2553
chr1	85126619	85126619	G	A	DNAI3	nonsynonymous SNV	DNAI3:NM_001288563:exon19:c.G2104A:p.D702N,DNAI3:NM_145172:exon20:c.G2221A:p.D741N	0.1772
chr1	86880691	86880691	C	T	SELENOF	unknown	UNKNOWN	0.2168
chr1	92180541	92180541	C	T	BTBD8	nonsynonymous SNV	BTBD8:NM_015237:exon6:c.C1319T:p.S440F,BTBD8:NM_001376131:exon17:c.C2858T:p.S953F	0.1878
chr1	93154783	93154783	C	T	TMED5	nonsynonymous SNV	TMED5:NM_016040:exon4:c.G577A:p.D193N	0.1776
chr1	99862351	99862351	C	T	AGL	stopgain	AGL:NM_000028:exon4:c.C388T:p.Q130X,AGL:NM_000642:exon4:c.C388T:p.Q130X,AGL:NM_000643:exon4:c.C388T:p.Q130X,AGL:NM_000644:exon4:c.C388T:p.Q130X,AGL:NM_000646:exon4:c.C340T:p.Q114X	0.3667
chr1	113901767	113901767	C	G	AP4B1	nonsynonymous SNV	AP4B1:NM_001253852:exon3:c.G457C:p.D153H,AP4B1:NM_001253853:exon4:c.G160C:p.D54H,AP4B1:NM_006594:exon4:c.G457C:p.D153H	0.4565
chr1	151048119	151048119	C	G	C1orf56	nonsynonymous SNV	C1orf56:NM_017860:exon1:c.C272G:p.S91C	0.1791
chr1	151287372	151287372	G	A	ZNF687	nonsynonymous SNV	ZNF687:NM_001304764:exon2:c.G1081A:p.E361K,ZNF687:NM_020832:exon2:c.G1081A:p.E361K,ZNF687:NM_001304763:exon3:c.G1081A:p.E361K	0.0295
chr1	151658368	151658368	C	A	SNX27	stopgain	SNX27:NM_001330723:exon3:c.C677A:p.S226X,SNX27:NM_030918:exon3:c.C677A:p.S226X	0.1867
chr1	151774493	151774493	T	G	TDRKH	nonsynonymous SNV	TDRKH:NM_001083963:exon13:c.A1645C:p.M549L,TDRKH:NM_001083964:exon13:c.A1510C:p.M504L,TDRKH:NM_001083965:exon13:c.A1645C:p.M549L,TDRKH:NM_006862:exon13:c.A1645C:p.M549L	0.0253
chr1	151774744	151774744	C	G	TDRKH	nonsynonymous SNV	TDRKH:NM_001083963:exon12:c.G1599C:p.E533D,TDRKH:NM_001083964:exon12:c.G1464C:p.E488D,TDRKH:NM_001083965:exon12:c.G1599C:p.E533D,TDRKH:NM_006862:exon12:c.G1599C:p.E533D	0.0329
chr1	152087317	152087317	G	C	TCHHL1	nonsynonymous SNV	TCHHL1:NM_001008536:exon3:c.C365G:p.T122R	0.0529
chr1	152107841	152107841	C	G	TCHH	nonsynonymous SNV	TCHH:NM_007113:exon3:c.G5376C:p.E1792D	0.0366
chr1	152759893	152759893	C	A	KPRP	nonsynonymous SNV	KPRP:NM_001025231:exon2:c.C305A:p.S102Y	0.3
chr1	153150037	153150037	T	G	SPRR2G	nonsynonymous SNV	SPRR2G:NM_001014291:exon2:c.A74C:p.E25A	0.2477
chr1	153310629	153310629	G	C	PGLYRP3	nonsynonymous SNV	PGLYRP3:NM_052891:exon2:c.C37G:p.L13V	0.1538
chr1	153662508	153662508	G	A	ILF2	nonsynonymous SNV	ILF2:NM_001267809:exon14:c.C947T:p.S316L,ILF2:NM_004515:exon14:c.C1061T:p.S354L	0.0292
chr1	153818087	153818087	G	A	GATAD2B	nonsynonymous SNV	GATAD2B:NM_020699:exon5:c.C682T:p.R228W	0.154
chr1	153934173	153934173	C	T	DENND4B	nonsynonymous SNV	DENND4B:NM_001367466:exon19:c.G2936A:p.R979Q,DENND4B:NM_014856:exon19:c.G2903A:p.R968Q	0.0235
chr1	154988409	154988409	C	A	FLAD1	nonsynonymous SNV	FLAD1:NM_025207:exon2:c.C677A:p.S226Y,FLAD1:NM_001184891:exon3:c.C386A:p.S129Y,FLAD1:NM_001184892:exon3:c.C380A:p.S127Y,FLAD1:NM_201398:exon3:c.C386A:p.S129Y	0.0196
chr1	157678720	157678720	G	C	FCRL3	stopgain	FCRL3:NM_052939:exon15:c.C2195G:p.S732X	0.1743
chr1	158084422	158084422	T	C	KIRREL1	nonsynonymous SNV	KIRREL1:NM_001286349:exon2:c.T53C:p.V18A,KIRREL1:NM_018240:exon4:c.T353C:p.I118T	0.2094
chr1	158291342	158291342	C	G	CD1C	nonsynonymous SNV	CD1C:NM_001765:exon2:c.C270G:p.F90L	0.0562
chr1	158420323	158420323	C	G	OR10K2	nonsynonymous SNV	OR10K2:NM_001004476:exon1:c.G544C:p.A182P	0.27
chr1	159192584	159192584	G	C	CADM3	nonsynonymous SNV	CADM3:NM_001127173:exon3:c.G236C:p.R79P,CADM3:NM_001346510:exon3:c.G236C:p.R79P,CADM3:NM_021189:exon4:c.G338C:p.R113P	0.2034
chr1	160351269	160351269	C	A	NCSTN	nonsynonymous SNV	NCSTN:NM_001349729:exon6:c.C630A:p.F210L,NCSTN:NM_015331:exon6:c.C630A:p.F210L,NCSTN:NM_001290184:exon7:c.C570A:p.F190L	0.0575
chr1	168004709	168004709	C	T	DCAF6	nonsynonymous SNV	DCAF6:NM_001198957:exon9:c.C1201T:p.H401Y,DCAF6:NM_001349777:exon9:c.C853T:p.H285Y,DCAF6:NM_001349780:exon9:c.C853T:p.H285Y,DCAF6:NM_001017977:exon10:c.C1294T:p.H432Y,DCAF6:NM_001198956:exon10:c.C1294T:p.H432Y,DCAF6:NM_001349773:exon10:c.C1294T:p.H432Y,DCAF6:NM_001349774:exon10:c.C853T:p.H285Y,DCAF6:NM_001349775:exon10:c.C853T:p.H285Y,DCAF6:NM_001349776:exon10:c.C853T:p.H285Y,DCAF6:NM_001349778:e…	0.0322
chr1	169540313	169540313	A	G	F5	nonsynonymous SNV	F5:NM_000130:exon13:c.T4777C:p.Y1593H	0.0422
chr1	169540850	169540850	C	T	F5	nonsynonymous SNV	F5:NM_000130:exon13:c.G4240A:p.D1414N	0.2199
chr1	169727916	169727916	C	G	SELE	nonsynonymous SNV	SELE:NM_000450:exon9:c.G1291C:p.D431H	0.149
chr1	171193431	171193431	G	T	FMO2	nonsynonymous SNV	FMO2:NM_001365900:exon2:c.G34T:p.D12Y,FMO2:NM_001460:exon3:c.G229T:p.D77Y	0.0403
chr1	171652483	171652483	C	G	MYOC	nonsynonymous SNV	MYOC:NM_000261:exon1:c.G129C:p.Q43H	0.0466
chr1	176595039	176595039	G	C	PAPPA2	nonsynonymous SNV	PAPPA2:NM_020318:exon3:c.G1435C:p.E479Q,PAPPA2:NM_021936:exon3:c.G1435C:p.E479Q	0.0346
chr1	176595351	176595351	C	T	PAPPA2	nonsynonymous SNV	PAPPA2:NM_020318:exon3:c.C1747T:p.L583F,PAPPA2:NM_021936:exon3:c.C1747T:p.L583F	0.0529
chr1	178439516	178439516	G	C	RASAL2	nonsynonymous SNV	RASAL2:NM_004841:exon4:c.G325C:p.E109Q,RASAL2:NM_170692:exon6:c.G769C:p.E257Q	0.1117
chr1	185298135	185298135	G	A	IVNS1ABP	nonsynonymous SNV	IVNS1ABP:NM_006469:exon15:c.C1829T:p.A610V	0.149
chr1	197421293	197421293	G	C	CRB1	nonsynonymous SNV	CRB1:NM_001193640:exon4:c.G1129C:p.E377Q,CRB1:NM_001257966:exon6:c.G1465C:p.E489Q,CRB1:NM_201253:exon6:c.G1465C:p.E489Q,CRB1:NM_001257965:exon8:c.G1258C:p.E420Q	0.1711
chr1	202918218	202918218	G	C	KLHL12	nonsynonymous SNV	KLHL12:NM_001303051:exon4:c.C634G:p.L212V,KLHL12:NM_001303109:exon4:c.C520G:p.L174V,KLHL12:NM_021633:exon4:c.C520G:p.L174V	0.0368
chr1	202946541	202946541	G	C	ADIPOR1	nonsynonymous SNV	ADIPOR1:NM_001290553:exon4:c.C328G:p.L110V,ADIPOR1:NM_015999:exon4:c.C328G:p.L110V,ADIPOR1:NM_001290557:exon5:c.C328G:p.L110V,ADIPOR1:NM_001290629:exon5:c.C328G:p.L110V	0.1607
chr1	222538685	222538685	G	C	HHIPL2	nonsynonymous SNV	HHIPL2:NM_024746:exon5:c.C1540G:p.L514V	0.3764
chr1	225308291	225308291	G	T	DNAH14	stopgain	DNAH14:NM_001367479:exon60:c.G9121T:p.E3041X	0.2766
chr1	231694490	231694490	G	C	DISC1	nonsynonymous SNV	DISC1:NM_001012957:exon2:c.G732C:p.E244D,DISC1:NM_001012958:exon2:c.G732C:p.E244D,DISC1:NM_001012959:exon2:c.G732C:p.E244D,DISC1:NM_001164537:exon2:c.G732C:p.E244D,DISC1:NM_001164538:exon2:c.G732C:p.E244D,DISC1:NM_001164539:exon2:c.G732C:p.E244D,DISC1:NM_001164540:exon2:c.G732C:p.E244D,DISC1:NM_001164541:exon2:c.G732C:p.E244D,DISC1:NM_001164542:exon2:c.G732C:p.E244D,DISC1:NM_001164544:exon2:c.G73…	0.0265
chr1	232008891	232008891	G	C	DISC1	stoploss	DISC1:NM_001164541:exon10:c.G2088C:p.X696Y	0.0319
chr1	236556244	236556244	C	G	HEATR1	nonsynonymous SNV	HEATR1:NM_018072:exon38:c.G5370C:p.E1790D	0.031
chr1	241878807	241878807	C	G	EXO1	nonsynonymous SNV	EXO1:NM_003686:exon11:c.C1573G:p.L525V,EXO1:NM_006027:exon11:c.C1573G:p.L525V,EXO1:NM_001319224:exon12:c.C1570G:p.L524V,EXO1:NM_130398:exon13:c.C1573G:p.L525V	0.2
chr1	241879167	241879167	G	A	EXO1	nonsynonymous SNV	EXO1:NM_003686:exon11:c.G1933A:p.E645K,EXO1:NM_006027:exon11:c.G1933A:p.E645K,EXO1:NM_001319224:exon12:c.G1930A:p.E644K,EXO1:NM_130398:exon13:c.G1933A:p.E645K	0.0344
chr1	243426470	243426470	G	C	SDCCAG8	nonsynonymous SNV	SDCCAG8:NM_001350249:exon16:c.G1603C:p.D535H,SDCCAG8:NM_006642:exon16:c.G1897C:p.D633H,SDCCAG8:NM_001350247:exon17:c.G994C:p.D332H,SDCCAG8:NM_001350248:exon17:c.G1993C:p.D665H,SDCCAG8:NM_001350246:exon18:c.G994C:p.D332H,SDCCAG8:NM_001350251:exon19:c.G994C:p.D332H	0.1831
chr1	243552759	243552759	G	A	AKT3	nonsynonymous SNV	AKT3:NM_181690:exon10:c.C1133T:p.S378L,AKT3:NM_001206729:exon11:c.C1133T:p.S378L,AKT3:NM_001370074:exon11:c.C1133T:p.S378L,AKT3:NM_005465:exon11:c.C1133T:p.S378L	0.1569
chr2	9391191	9391191	C	A	ASAP2	nonsynonymous SNV	ASAP2:NM_003887:exon23:c.C2513A:p.S838Y	0.0584
chr2	9555603	9555603	C	T	ADAM17	startloss	ADAM17:NM_003183:exon1:c.G3A:p.M1?	0.3226
chr2	17741671	17741671	G	C	SMC6	stopgain	SMC6:NM_024624:exon3:c.C179G:p.S60X,SMC6:NM_001142286:exon4:c.C179G:p.S60X	0.0529
chr2	21007566	21007566	T	G	APOB	nonsynonymous SNV	APOB:NM_000384:exon26:c.A9302C:p.N3101T	0.284
chr2	21009697	21009697	C	G	APOB	nonsynonymous SNV	APOB:NM_000384:exon26:c.G7171C:p.E2391Q	0.0422
chr2	23926654	23926654	G	C	ATAD2B	nonsynonymous SNV	ATAD2B:NM_001242338:exon1:c.C117G:p.I39M,ATAD2B:NM_001354107:exon1:c.C117G:p.I39M,ATAD2B:NM_017552:exon1:c.C117G:p.I39M	0.0705
chr2	23958351	23958351	G	A	UBXN2A	nonsynonymous SNV	UBXN2A:NM_181713:exon2:c.G37A:p.E13K	0.2436
chr2	26453389	26453389	G	C	DRC1	nonsynonymous SNV	DRC1:NM_145038:exon14:c.G1759C:p.E587Q	0.0773
chr2	27056728	27056728	G	C	AGBL5	nonsynonymous SNV	AGBL5:NM_001035507:exon8:c.G1471C:p.D491H,AGBL5:NM_021831:exon8:c.G1471C:p.D491H	0.0263
chr2	27056729	27056729	A	T	AGBL5	nonsynonymous SNV	AGBL5:NM_001035507:exon8:c.A1472T:p.D491V,AGBL5:NM_021831:exon8:c.A1472T:p.D491V	0.0349
chr2	28781829	28781829	C	A	PPP1CB	nonsynonymous SNV	PPP1CB:NM_002709:exon4:c.C507A:p.F169L,PPP1CB:NM_206876:exon5:c.C507A:p.F169L	0.037
chr2	29197600	29197600	G	T	ALK	nonsynonymous SNV	ALK:NM_001353765:exon8:c.C811A:p.L271M,ALK:NM_004304:exon27:c.C4015A:p.L1339M	0.2135
chr2	38377245	38377245	C	T	ATL2	nonsynonymous SNV	ATL2:NM_001135673:exon1:c.G16A:p.E6K,ATL2:NM_001330463:exon1:c.G16A:p.E6K,ATL2:NM_022374:exon1:c.G16A:p.E6K	0.028
chr2	38973758	38973758	C	G	ARHGEF33	stopgain	ARHGEF33:NM_001145451:exon18:c.C2528G:p.S843X	0.0329
chr2	40115540	40115540	A	C	SLC8A1	nonsynonymous SNV	SLC8A1:NM_001112802:exon8:c.T2527G:p.F843V,SLC8A1:NM_001351490:exon8:c.T2530G:p.F844V,SLC8A1:NM_001351491:exon8:c.T2530G:p.F844V,SLC8A1:NM_001351492:exon8:c.T2530G:p.F844V,SLC8A1:NM_001351494:exon8:c.T2527G:p.F843V,SLC8A1:NM_001112800:exon9:c.T2620G:p.F874V,SLC8A1:NM_001112801:exon9:c.T2596G:p.F866V,SLC8A1:NM_001252624:exon9:c.T2611G:p.F871V,SLC8A1:NM_001351483:exon9:c.T2551G:p.F851V,SLC8A1:NM_00…	0.0846
chr2	45553710	45553710	G	C	SRBD1	nonsynonymous SNV	SRBD1:NM_018079:exon11:c.C1430G:p.A477G	0.037
chr2	60918553	60918553	C	G	REL	nonsynonymous SNV	REL:NM_001291746:exon7:c.C800G:p.S267C,REL:NM_002908:exon7:c.C800G:p.S267C	0.4035
chr2	61048513	61048513	G	C	PEX13	nonsynonymous SNV	PEX13:NM_002618:exon4:c.G955C:p.D319H	0.3613
chr2	61188103	61188103	C	G	USP34	stoploss	USP34:NM_014709:exon80:c.G10640C:p.X3547S	0.3229
chr2	61214503	61214503	G	T	USP34	nonsynonymous SNV	USP34:NM_014709:exon68:c.C8239A:p.H2747N	0.0498
chr2	74679704	74679704	G	C	SEMA4F	nonsynonymous SNV	SEMA4F:NM_001271661:exon10:c.G1343C:p.G448A,SEMA4F:NM_001271662:exon13:c.G1709C:p.G570A,SEMA4F:NM_004263:exon14:c.G1808C:p.G603A	0.266
chr2	79909663	79909663	G	T	CTNNA2	stopgain	CTNNA2:NM_001164883:exon7:c.G922T:p.E308X,CTNNA2:NM_001282597:exon7:c.G922T:p.E308X,CTNNA2:NM_001282598:exon7:c.G1024T:p.E342X,CTNNA2:NM_004389:exon7:c.G922T:p.E308X	0.044
chr2	84727825	84727825	G	T	DNAH6	stopgain	DNAH6:NM_001370:exon61:c.G10129T:p.E3377X	0.0492
chr2	85639243	85639243	A	T	USP39	nonsynonymous SNV	USP39:NM_001256728:exon8:c.A827T:p.Y276F,USP39:NM_001256725:exon9:c.A1136T:p.Y379F,USP39:NM_001256726:exon9:c.A1136T:p.Y379F,USP39:NM_001256727:exon9:c.A902T:p.Y301F,USP39:NM_006590:exon9:c.A1136T:p.Y379F	0.1741
chr2	96327043	96327043	G	C	ITPRIPL1	nonsynonymous SNV	ITPRIPL1:NM_178495:exon1:c.G436C:p.D146H,ITPRIPL1:NM_001163523:exon2:c.G388C:p.D130H,ITPRIPL1:NM_001163524:exon2:c.G388C:p.D130H,ITPRIPL1:NM_001324490:exon2:c.G388C:p.D130H,ITPRIPL1:NM_001008949:exon3:c.G412C:p.D138H	0.2178
chr2	97194914	97194914	A	G	ANKRD36	nonsynonymous SNV	ANKRD36:NM_001354587:exon40:c.A2548G:p.K850E	0.1439
chr2	97209843	97209843	A	G	ANKRD36	nonsynonymous SNV	ANKRD36:NM_001354587:exon56:c.A3338G:p.E1113G	0.1247
chr2	99333078	99333078	C	G	TXNDC9	nonsynonymous SNV	TXNDC9:NM_005783:exon2:c.G133C:p.E45Q	0.0326
chr2	101351009	101351009	C	A	CREG2	stopgain	CREG2:NM_153836:exon4:c.G787T:p.E263X	0.0545
chr2	101383583	101383583	C	A	CREG2	nonsynonymous SNV	CREG2:NM_153836:exon2:c.G561T:p.K187N	0.0517
chr2	102683398	102683398	C	G	SLC9A2	nonsynonymous SNV	SLC9A2:NM_003048:exon4:c.C1142G:p.S381C	0.2875
chr2	109398678	109398678	C	G	SH3RF3	nonsynonymous SNV	SH3RF3:NM_001099289:exon4:c.C1034G:p.S345C	0.2753
chr2	112494273	112494273	T	G	TTL	nonsynonymous SNV	TTL:NM_001371712:exon3:c.T367G:p.S123A,TTL:NM_153712:exon3:c.T367G:p.S123A	0.0824
chr2	127950178	127950178	G	A	SAP130	nonsynonymous SNV	SAP130:NM_001330300:exon16:c.C2545T:p.P849S,SAP130:NM_001330303:exon16:c.C2548T:p.P850S,SAP130:NM_024545:exon16:c.C2626T:p.P876S,SAP130:NM_001145928:exon17:c.C2731T:p.P911S,SAP130:NM_001330299:exon17:c.C2650T:p.P884S,SAP130:NM_001330301:exon17:c.C2653T:p.P885S,SAP130:NM_001330302:exon17:c.C2650T:p.P884S	0.337
chr2	131532772	131532772	G	A	CCDC74A	nonsynonymous SNV	CCDC74A:NM_001349041:exon5:c.G746A:p.R249K,CCDC74A:NM_001349044:exon5:c.G674A:p.R225K,CCDC74A:NM_001349047:exon5:c.G548A:p.R183K	0.0719
chr2	132963857	132963857	C	T	NCKAP5	nonsynonymous SNV	NCKAP5:NM_207363:exon8:c.G442A:p.E148K,NCKAP5:NM_207481:exon8:c.G442A:p.E148K	0.2376
chr2	135115277	135115277	C	G	RAB3GAP1	nonsynonymous SNV	RAB3GAP1:NM_001172435:exon7:c.C544G:p.Q182E,RAB3GAP1:NM_012233:exon7:c.C544G:p.Q182E	0.0852
chr2	135755649	135755649	G	A	UBXN4	nonsynonymous SNV	UBXN4:NM_014607:exon5:c.G466A:p.E156K	0.2545
chr2	151839177	151839177	G	T	CACNB4	nonsynonymous SNV	CACNB4:NM_001330115:exon10:c.C1214A:p.P405H,CACNB4:NM_001330113:exon11:c.C1262A:p.P421H,CACNB4:NM_001330116:exon11:c.C1175A:p.P392H,CACNB4:NM_001005747:exon13:c.C1403A:p.P468H,CACNB4:NM_001145798:exon13:c.C1319A:p.P440H,CACNB4:NM_001330114:exon13:c.C851A:p.P284H,CACNB4:NM_000726:exon14:c.C1505A:p.P502H,CACNB4:NM_001005746:exon14:c.C1451A:p.P484H,CACNB4:NM_001320722:exon14:c.C1364A:p.P455H,CACNB4:…	0.0489
chr2	156325973	156325973	C	T	NR4A2	nonsynonymous SNV	NR4A2:NM_006186:exon8:c.G1568A:p.R523K,NR4A2:NM_173173:exon8:c.G1379A:p.R460K	0.0387
chr2	157259303	157259303	G	C	GALNT5	nonsynonymous SNV	GALNT5:NM_014568:exon1:c.G1221C:p.Q407H	0.3095
chr2	159349997	159349997	G	C	BAZ2B	nonsynonymous SNV	BAZ2B:NM_001289975:exon27:c.C4466G:p.S1489C,BAZ2B:NM_001329857:exon28:c.C4412G:p.S1471C,BAZ2B:NM_001329858:exon28:c.C4499G:p.S1500C,BAZ2B:NM_013450:exon28:c.C4574G:p.S1525C	0.0277
chr2	162384823	162384823	C	A	KCNH7	nonsynonymous SNV	KCNH7:NM_033272:exon13:c.G2827T:p.D943Y	0.2842
chr2	165929267	165929267	C	G	TTC21B	nonsynonymous SNV	TTC21B:NM_024753:exon11:c.G1254C:p.L418F	0.3273
chr2	167248605	167248605	C	T	XIRP2	stopgain	XIRP2:NM_001199144:exon7:c.C6547T:p.Q2183X,XIRP2:NM_152381:exon9:c.C7213T:p.Q2405X	0.0466
chr2	169674634	169674634	C	G	CCDC173	nonsynonymous SNV	CCDC173:NM_001085447:exon4:c.G604C:p.E202Q	0.0957
chr2	178460424	178460424	G	C	PJVK	nonsynonymous SNV	PJVK:NM_001369912:exon5:c.G744C:p.L248F,PJVK:NM_001042702:exon6:c.G744C:p.L248F,PJVK:NM_001353775:exon6:c.G753C:p.L251F,PJVK:NM_001353777:exon6:c.G267C:p.L89F,PJVK:NM_001353778:exon6:c.G267C:p.L89F	0.322
chr2	178740385	178740385	G	C	TTN	nonsynonymous SNV	TTN:NM_003319:exon45:c.C11759G:p.S3920C,TTN:NM_001256850:exon46:c.C11897G:p.S3966C,TTN:NM_133432:exon46:c.C12134G:p.S4045C,TTN:NM_133437:exon46:c.C12335G:p.S4112C,TTN:NM_001267550:exon48:c.C12848G:p.S4283C	0.4556
chr2	189580445	189580445	C	T	SLC40A1	nonsynonymous SNV	SLC40A1:NM_014585:exon1:c.G16A:p.D6N	0.0746
chr2	191146638	191146638	A	G	STAT4	nonsynonymous SNV	STAT4:NM_001243835:exon3:c.T248C:p.L83P,STAT4:NM_003151:exon3:c.T248C:p.L83P	0.3556
chr2	203113145	203113145	C	G	NBEAL1	stopgain	NBEAL1:NM_001114132:exon16:c.C2246G:p.S749X,NBEAL1:NM_001378026:exon17:c.C2333G:p.S778X	0.0633
chr2	206560000	206560000	G	C	ADAM23	nonsynonymous SNV	ADAM23:NM_003812:exon11:c.G1051C:p.E351Q	0.0516
chr2	206648755	206648755	T	G	FAM237A	nonsynonymous SNV	FAM237A:NM_001102659:exon3:c.T507G:p.S169R	0.0628
chr2	210471995	210471995	C	T	LANCL1	nonsynonymous SNV	LANCL1:NM_001136574:exon3:c.G163A:p.D55N,LANCL1:NM_001136575:exon3:c.G163A:p.D55N,LANCL1:NM_006055:exon3:c.G163A:p.D55N	0.2716
chr2	217847879	217847879	G	C	TNS1	nonsynonymous SNV	TNS1:NM_001308022:exon16:c.C2263G:p.Q755E,TNS1:NM_001308023:exon17:c.C2263G:p.Q755E,TNS1:NM_022648:exon17:c.C2263G:p.Q755E	0.0448
chr2	218638758	218638758	C	G	ZNF142	nonsynonymous SNV	ZNF142:NM_001366291:exon9:c.G4645C:p.D1549H,ZNF142:NM_001105537:exon10:c.G4645C:p.D1549H,ZNF142:NM_001366290:exon10:c.G5245C:p.D1749H,ZNF142:NM_001379662:exon10:c.G4645C:p.D1549H,ZNF142:NM_001366287:exon11:c.G4156C:p.D1386H,ZNF142:NM_001366288:exon11:c.G4156C:p.D1386H,ZNF142:NM_001366289:exon11:c.G4156C:p.D1386H,ZNF142:NM_001379659:exon11:c.G5245C:p.D1749H,ZNF142:NM_001379660:exon11:c.G5245C:p.D1…	0.3299
chr2	218873387	218873387	G	C	WNT6	nonsynonymous SNV	WNT6:NM_006522:exon4:c.G640C:p.V214L	0.0314
chr2	219232579	219232579	G	C	ANKZF1	nonsynonymous SNV	ANKZF1:NM_001042410:exon5:c.G454C:p.E152Q,ANKZF1:NM_018089:exon5:c.G454C:p.E152Q	0.2794
chr2	219234252	219234252	G	T	ANKZF1	stopgain	ANKZF1:NM_001282792:exon6:c.G538T:p.E180X,ANKZF1:NM_001042410:exon9:c.G1168T:p.E390X,ANKZF1:NM_018089:exon9:c.G1168T:p.E390X	0.0443
chr2	219613183	219613183	C	G	STK11IP	nonsynonymous SNV	STK11IP:NM_052902:exon20:c.C2495G:p.S832C	0.0275
chr2	228019503	228019503	C	G	SPHKAP	nonsynonymous SNV	SPHKAP:NM_001142644:exon7:c.G1351C:p.V451L,SPHKAP:NM_030623:exon7:c.G1351C:p.V451L	0.1173
chr2	230287895	230287895	G	C	SP140	nonsynonymous SNV	SP140:NM_001278453:exon15:c.G1307C:p.R436T,SP140:NM_001278452:exon16:c.G1469C:p.R490T,SP140:NM_001278451:exon17:c.G1568C:p.R523T,SP140:NM_007237:exon18:c.G1649C:p.R550T	0.1013
chr2	232542516	232542516	C	A	CHRNG	nonsynonymous SNV	CHRNG:NM_005199:exon6:c.C600A:p.F200L	0.0769
chr2	233964643	233964643	C	G	TRPM8	nonsynonymous SNV	TRPM8:NM_024080:exon14:c.C1765G:p.L589V	0.08
chr2	240719847	240719847	G	T	KIF1A	nonsynonymous SNV	KIF1A:NM_001379637:exon44:c.C4720A:p.P1574T,KIF1A:NM_001379640:exon44:c.C4642A:p.P1548T,KIF1A:NM_001379641:exon44:c.C4645A:p.P1549T,KIF1A:NM_001379650:exon44:c.C4645A:p.P1549T,KIF1A:NM_001379651:exon44:c.C4645A:p.P1549T,KIF1A:NM_001379653:exon44:c.C4645A:p.P1549T,KIF1A:NM_004321:exon44:c.C4645A:p.P1549T,KIF1A:NM_001320705:exon45:c.C4672A:p.P1558T,KIF1A:NM_001330290:exon45:c.C4747A:p.P1583T,KIF1A:…	0.3592
chr3	3034664	3034664	G	C	CNTN4	nonsynonymous SNV	CNTN4:NM_001206956:exon8:c.G829C:p.D277H,CNTN4:NM_175613:exon8:c.G832C:p.D278H,CNTN4:NM_001206955:exon16:c.G1816C:p.D606H,CNTN4:NM_001350095:exon17:c.G1816C:p.D606H,CNTN4:NM_175607:exon17:c.G1816C:p.D606H	0.0635
chr3	15074222	15074222	C	A	RBSN	stopgain	RBSN:NM_001302378:exon13:c.G1915T:p.E639X,RBSN:NM_022340:exon14:c.G1915T:p.E639X	0.0964
chr3	15074298	15074298	C	G	RBSN	nonsynonymous SNV	RBSN:NM_001302378:exon13:c.G1839C:p.Q613H,RBSN:NM_022340:exon14:c.G1839C:p.Q613H	0.1066
chr3	15074313	15074313	C	A	RBSN	nonsynonymous SNV	RBSN:NM_001302378:exon13:c.G1824T:p.Q608H,RBSN:NM_022340:exon14:c.G1824T:p.Q608H	0.1016
chr3	16596830	16596830	G	A	DAZL	stopgain	DAZL:NM_001190811:exon6:c.C478T:p.Q160X,DAZL:NM_001351:exon6:c.C418T:p.Q140X	0.07
chr3	38117238	38117238	C	T	DLEC1	nonsynonymous SNV	DLEC1:NM_001321153:exon31:c.C4345T:p.R1449C,DLEC1:NM_007335:exon31:c.C4336T:p.R1446C,DLEC1:NM_007337:exon31:c.C4336T:p.R1446C	0.069
chr3	38847563	38847563	G	T	SCN11A	nonsynonymous SNV	SCN11A:NM_014139:exon26:c.C4507A:p.L1503I,SCN11A:NM_001349253:exon30:c.C4507A:p.L1503I	0.0279
chr3	38863206	38863206	G	T	SCN11A	nonsynonymous SNV	SCN11A:NM_014139:exon24:c.C4045A:p.P1349T,SCN11A:NM_001349253:exon28:c.C4045A:p.P1349T	0.0457
chr3	44852717	44852717	G	C	KIF15	nonsynonymous SNV	KIF15:NM_020242:exon35:c.G4149C:p.K1383N	0.0336
chr3	47084052	47084052	C	A	SETD2	nonsynonymous SNV	SETD2:NM_001349370:exon11:c.G5596T:p.D1866Y,SETD2:NM_014159:exon12:c.G5728T:p.D1910Y	0.0817
chr3	47410841	47410841	C	G	PTPN23	nonsynonymous SNV	PTPN23:NM_001304482:exon19:c.C2665G:p.H889D,PTPN23:NM_015466:exon20:c.C3043G:p.H1015D	0.4981
chr3	47916380	47916380	C	A	MAP4	stopgain	MAP4:NM_001384680:exon4:c.G1141T:p.E381X,MAP4:NM_001384746:exon5:c.G1255T:p.E419X,MAP4:NM_001384753:exon5:c.G1255T:p.E419X,MAP4:NM_001384757:exon5:c.G1255T:p.E419X,MAP4:NM_001384803:exon5:c.G1210T:p.E404X,MAP4:NM_001384807:exon5:c.G1210T:p.E404X,MAP4:NM_001384842:exon5:c.G1210T:p.E404X,MAP4:NM_001384843:exon5:c.G1210T:p.E404X,MAP4:NM_001384862:exon5:c.G1003T:p.E335X,MAP4:NM_001384864:exon5:c.G125…	0.4955
chr3	47916525	47916525	C	A	MAP4	nonsynonymous SNV	MAP4:NM_001384680:exon4:c.G996T:p.E332D,MAP4:NM_001384746:exon5:c.G1110T:p.E370D,MAP4:NM_001384753:exon5:c.G1110T:p.E370D,MAP4:NM_001384757:exon5:c.G1110T:p.E370D,MAP4:NM_001384803:exon5:c.G1065T:p.E355D,MAP4:NM_001384807:exon5:c.G1065T:p.E355D,MAP4:NM_001384842:exon5:c.G1065T:p.E355D,MAP4:NM_001384843:exon5:c.G1065T:p.E355D,MAP4:NM_001384862:exon5:c.G858T:p.E286D,MAP4:NM_001384864:exon5:c.G1110T…	0.4404
chr3	49047170	49047170	G	C	QRICH1	nonsynonymous SNV	QRICH1:NM_001320582:exon4:c.C1415G:p.S472C,QRICH1:NM_001320583:exon4:c.C1415G:p.S472C,QRICH1:NM_001320584:exon4:c.C1415G:p.S472C,QRICH1:NM_001320585:exon4:c.C1415G:p.S472C,QRICH1:NM_198880:exon4:c.C1415G:p.S472C,QRICH1:NM_001320580:exon5:c.C1415G:p.S472C,QRICH1:NM_001320581:exon5:c.C1415G:p.S472C,QRICH1:NM_017730:exon5:c.C1415G:p.S472C	0.0823
chr3	49829622	49829622	C	T	TRAIP	nonsynonymous SNV	TRAIP:NM_005879:exon13:c.G1231A:p.D411N	0.0625
chr3	51656098	51656098	C	G	RAD54L2	nonsynonymous SNV	RAD54L2:NM_001322256:exon19:c.C3154G:p.P1052A,RAD54L2:NM_001322257:exon19:c.C1921G:p.P641A,RAD54L2:NM_015106:exon20:c.C3154G:p.P1052A,RAD54L2:NM_001322253:exon21:c.C3154G:p.P1052A	0.0361
chr3	52442809	52442809	G	C	SEMA3G	nonsynonymous SNV	SEMA3G:NM_020163:exon2:c.C214G:p.L72V	0.0308
chr3	56628492	56628492	C	G	TASOR	nonsynonymous SNV	TASOR:NM_015224:exon12:c.G2559C:p.K853N,TASOR:NM_001363940:exon18:c.G3687C:p.K1229N,TASOR:NM_001365638:exon18:c.G3687C:p.K1229N,TASOR:NM_001112736:exon19:c.G3870C:p.K1290N,TASOR:NM_001365635:exon19:c.G3870C:p.K1290N,TASOR:NM_001365636:exon19:c.G3747C:p.K1249N,TASOR:NM_001365637:exon19:c.G3747C:p.K1249N	0.069
chr3	72974986	72974986	C	G	GXYLT2	nonsynonymous SNV	GXYLT2:NM_001080393:exon7:c.C1159G:p.Q387E	0.0239
chr3	75665883	75665883	C	T	FRG2C	stopgain	FRG2C:NM_001124759:exon4:c.C691T:p.Q231X	0.2579
chr3	81648942	81648942	G	T	GBE1	nonsynonymous SNV	GBE1:NM_000158:exon5:c.C605A:p.S202Y	0.0611
chr3	88156308	88156308	A	-	C3orf38	stopgain	C3orf38:NM_173824:exon3:c.663delA:p.L222*	0.125
chr3	93995902	93995902	G	C	ARL13B	nonsynonymous SNV	ARL13B:NM_001174150:exon2:c.G88C:p.D30H,ARL13B:NM_182896:exon2:c.G88C:p.D30H	0.0435
chr3	111133923	111133923	C	T	NECTIN3	nonsynonymous SNV	NECTIN3:NM_015480:exon6:c.C1358T:p.S453L	0.07
chr3	111675396	111675396	C	G	PLCXD2	nonsynonymous SNV	PLCXD2:NM_001185106:exon1:c.C151G:p.L51V,PLCXD2:NM_153268:exon1:c.C151G:p.L51V	0.0335
chr3	121677433	121677433	C	A	GOLGB1	nonsynonymous SNV	GOLGB1:NM_001256488:exon15:c.G8651T:p.W2884L,GOLGB1:NM_001366283:exon15:c.G8768T:p.W2923L,GOLGB1:NM_001366284:exon15:c.G8651T:p.W2884L,GOLGB1:NM_001256486:exon16:c.G8891T:p.W2964L,GOLGB1:NM_001256487:exon16:c.G8774T:p.W2925L,GOLGB1:NM_001366282:exon16:c.G8891T:p.W2964L,GOLGB1:NM_004487:exon16:c.G8876T:p.W2959L	0.093
chr3	121694909	121694909	C	T	GOLGB1	nonsynonymous SNV	GOLGB1:NM_001256488:exon12:c.G5374A:p.E1792K,GOLGB1:NM_001366283:exon12:c.G5491A:p.E1831K,GOLGB1:NM_001366284:exon12:c.G5374A:p.E1792K,GOLGB1:NM_001256486:exon13:c.G5614A:p.E1872K,GOLGB1:NM_001256487:exon13:c.G5497A:p.E1833K,GOLGB1:NM_001366282:exon13:c.G5614A:p.E1872K,GOLGB1:NM_004487:exon13:c.G5599A:p.E1867K	0.2389
chr3	122626992	122626992	C	G	PARP15	nonsynonymous SNV	PARP15:NM_152615:exon5:c.C695G:p.S232C,PARP15:NM_001113523:exon9:c.C1397G:p.S466C	0.049
chr3	122704659	122704659	G	A	PARP14	nonsynonymous SNV	PARP14:NM_017554:exon8:c.G3451A:p.E1151K	0.03
chr3	123582258	123582258	G	A	HACD2	nonsynonymous SNV	HACD2:NM_001329783:exon2:c.C227T:p.S76L,HACD2:NM_198402:exon2:c.C227T:p.S76L	0.0504
chr3	123582260	123582260	A	T	HACD2	stopgain	HACD2:NM_001329783:exon2:c.T225A:p.Y75X,HACD2:NM_198402:exon2:c.T225A:p.Y75X	0.049
chr3	129502880	129502880	G	A	IFT122	nonsynonymous SNV	IFT122:NM_052990:exon17:c.G2212A:p.E738K,IFT122:NM_001280546:exon18:c.G1918A:p.E640K,IFT122:NM_018262:exon19:c.G2368A:p.E790K,IFT122:NM_001280541:exon20:c.G2521A:p.E841K,IFT122:NM_052989:exon20:c.G2545A:p.E849K,IFT122:NM_001280545:exon21:c.G2095A:p.E699K,IFT122:NM_052985:exon21:c.G2698A:p.E900K	0.0452
chr3	129880417	129880417	G	T	TMCC1	nonsynonymous SNV	TMCC1:NM_001349271:exon2:c.C96A:p.F32L	0.2488
chr3	130468821	130468821	G	A	COL6A5	nonsynonymous SNV	COL6A5:NM_001278298:exon38:c.G6817A:p.E2273K,COL6A5:NM_153264:exon38:c.G6817A:p.E2273K	0.2697
chr3	131184725	131184725	G	A	NEK11	nonsynonymous SNV	NEK11:NM_001321223:exon14:c.G1423A:p.D475N	0.0294
chr3	131382259	131382259	G	C	NUDT16	nonsynonymous SNV	NUDT16:NM_001171905:exon2:c.G214C:p.E72Q,NUDT16:NM_001171906:exon2:c.G352C:p.E118Q,NUDT16:NM_152395:exon2:c.G352C:p.E118Q	0.0383
chr3	133805933	133805933	G	C	SRPRB	nonsynonymous SNV	SRPRB:NM_001379313:exon1:c.G85C:p.E29Q,SRPRB:NM_021203:exon2:c.G85C:p.E29Q	0.0335
chr3	141066192	141066192	G	C	SPSB4	nonsynonymous SNV	SPSB4:NM_080862:exon2:c.G88C:p.E30Q	0.1941
chr3	141442704	141442704	G	T	ZBTB38	nonsynonymous SNV	ZBTB38:NM_001376164:exon3:c.G316T:p.D106Y,ZBTB38:NM_001376166:exon3:c.G316T:p.D106Y,ZBTB38:NM_001376176:exon3:c.G316T:p.D106Y,ZBTB38:NM_001376180:exon3:c.G316T:p.D106Y,ZBTB38:NM_001376183:exon3:c.G316T:p.D106Y,ZBTB38:NM_001376188:exon3:c.G316T:p.D106Y,ZBTB38:NM_001350100:exon4:c.G316T:p.D106Y,ZBTB38:NM_001376119:exon4:c.G316T:p.D106Y,ZBTB38:NM_001376127:exon4:c.G316T:p.D106Y,ZBTB38:NM_001376152:e…	0.1542
chr3	142186221	142186221	G	T	GK5	nonsynonymous SNV	GK5:NM_001039547:exon8:c.C728A:p.S243Y	0.0386
chr3	143033335	143033335	C	T	U2SURP	nonsynonymous SNV	U2SURP:NM_001320220:exon17:c.C611T:p.S204L,U2SURP:NM_001080415:exon18:c.C1838T:p.S613L,U2SURP:NM_001320219:exon18:c.C1835T:p.S612L,U2SURP:NM_001320222:exon19:c.C539T:p.S180L	0.0325
chr3	147410501	147410501	G	T	ZIC1	nonsynonymous SNV	ZIC1:NM_003412:exon1:c.G389T:p.G130V	0.0615
chr3	151447511	151447511	C	T	IGSF10	nonsynonymous SNV	IGSF10:NM_001385061:exon5:c.G2470A:p.D824N,IGSF10:NM_001385060:exon6:c.G2470A:p.D824N,IGSF10:NM_178822:exon6:c.G2470A:p.D824N,IGSF10:NM_001385062:exon7:c.G2470A:p.D824N,IGSF10:NM_001385063:exon7:c.G2470A:p.D824N	0.202
chr3	155481311	155481311	G	C	PLCH1	nonsynonymous SNV	PLCH1:NM_001130960:exon23:c.C4739G:p.S1580C,PLCH1:NM_001349251:exon23:c.C4712G:p.S1571C,PLCH1:NM_014996:exon23:c.C4715G:p.S1572C	0.1862
chr3	160402805	160402805	G	C	SMC4	nonsynonymous SNV	SMC4:NM_005496:exon3:c.G448C:p.D150H,SMC4:NM_001002800:exon4:c.G448C:p.D150H,SMC4:NM_001288753:exon4:c.G373C:p.D125H	0.1483
chr3	161238758	161238758	C	T	NMD3	stopgain	NMD3:NM_001320227:exon9:c.C685T:p.Q229X,NMD3:NM_015938:exon9:c.C685T:p.Q229X	0.0275
chr3	179218303	179218303	G	A	PIK3CA	nonsynonymous SNV	PIK3CA:NM_006218:exon10:c.G1633A:p.E545K	0.2737
chr3	184357216	184357216	C	G	CLCN2	nonsynonymous SNV	CLCN2:NM_001171088:exon8:c.G817C:p.D273H,CLCN2:NM_001171087:exon9:c.G949C:p.D317H,CLCN2:NM_001171089:exon9:c.G949C:p.D317H,CLCN2:NM_004366:exon9:c.G949C:p.D317H	0.0736
chr3	186727321	186727321	G	C	KNG1	nonsynonymous SNV	KNG1:NM_000893:exon5:c.G649C:p.D217H,KNG1:NM_001102416:exon5:c.G649C:p.D217H	0.0707
chr3	192798931	192798931	G	C	MB21D2	nonsynonymous SNV	MB21D2:NM_178496:exon2:c.C931G:p.Q311E	0.3408
chr3	195326922	195326922	C	G	ACAP2	nonsynonymous SNV	ACAP2:NM_012287:exon9:c.G707C:p.R236T	0.0439
chr3	195791443	195791443	G	A	MUC4	nonsynonymous SNV	MUC4:NM_001322468:exon2:c.C137T:p.S46L,MUC4:NM_018406:exon2:c.C137T:p.S46L	0.3148
chr3	196733813	196733813	C	G	PIGX	nonsynonymous SNV	PIGX:NM_017861:exon6:c.C688G:p.L230V,PIGX:NM_001166304:exon7:c.C742G:p.L248V	0.1186
chr4	1953407	1953407	G	T	NSD2	stopgain	NSD2:NM_001042424:exon12:c.G2221T:p.E741X,NSD2:NM_133335:exon12:c.G2221T:p.E741X,NSD2:NM_133331:exon13:c.G2221T:p.E741X,NSD2:NM_133330:exon14:c.G2221T:p.E741X	0.0568
chr4	1976561	1976561	G	T	NSD2	nonsynonymous SNV	NSD2:NM_001042424:exon21:c.G3708T:p.R1236S,NSD2:NM_133335:exon21:c.G3708T:p.R1236S,NSD2:NM_133331:exon22:c.G3708T:p.R1236S,NSD2:NM_133330:exon23:c.G3708T:p.R1236S	0.0242
chr4	2236260	2236260	G	C	HAUS3	nonsynonymous SNV	HAUS3:NM_024511:exon4:c.C1546G:p.Q516E,HAUS3:NM_001303143:exon5:c.C1546G:p.Q516E	0.3232
chr4	5625895	5625895	C	G	EVC2	nonsynonymous SNV	EVC2:NM_001166136:exon13:c.G1660C:p.D554H,EVC2:NM_147127:exon13:c.G1900C:p.D634H	0.0882
chr4	38926992	38926992	G	A	FAM114A1	nonsynonymous SNV	FAM114A1:NM_001350635:exon9:c.G1211A:p.R404K	0.0851
chr4	39300341	39300341	G	C	RFC1	stopgain	RFC1:NM_001363495:exon19:c.C2531G:p.S844X,RFC1:NM_001363496:exon19:c.C2534G:p.S845X,RFC1:NM_001204747:exon20:c.C2612G:p.S871X,RFC1:NM_002913:exon20:c.C2609G:p.S870X	0.052
chr4	40807168	40807168	C	G	NSUN7	nonsynonymous SNV	NSUN7:NM_024677:exon11:c.C1508G:p.S503C	0.422
chr4	48512483	48512483	G	T	FRYL	nonsynonymous SNV	FRYL:NM_015030:exon57:c.C8143A:p.Q2715K	0.0517
chr4	52744167	52744167	C	G	ERVMER34-1	nonsynonymous SNV	ERVMER34-1:NM_001242690:exon3:c.G1354C:p.E452Q,ERVMER34-1:NM_024534:exon4:c.G1354C:p.E452Q	0.035
chr4	64328538	64328538	G	C	TECRL	nonsynonymous SNV	TECRL:NM_001010874:exon3:c.C305G:p.S102C,TECRL:NM_001363796:exon3:c.C305G:p.S102C	0.3578
chr4	68826488	68826488	G	A	UGT2B10	nonsynonymous SNV	UGT2B10:NM_001075:exon4:c.G1078A:p.D360N,UGT2B10:NM_001144767:exon4:c.G826A:p.D276N,UGT2B10:NM_001290091:exon4:c.G334A:p.D112N	0.0376
chr4	70529205	70529205	G	A	AMTN	nonsynonymous SNV	AMTN:NM_001286731:exon7:c.G349A:p.E117K,AMTN:NM_212557:exon7:c.G352A:p.E118K	0.2821
chr4	95131403	95131403	C	T	BMPR1B	stopgain	BMPR1B:NM_001256792:exon8:c.C967T:p.Q323X,BMPR1B:NM_001256793:exon8:c.C1057T:p.Q353X,BMPR1B:NM_001256794:exon8:c.C967T:p.Q323X,BMPR1B:NM_001203:exon10:c.C967T:p.Q323X	0.0684
chr4	109766623	109766623	G	C	CFI	nonsynonymous SNV	CFI:NM_000204:exon2:c.C259G:p.Q87E,CFI:NM_001318057:exon2:c.C259G:p.Q87E,CFI:NM_001331035:exon2:c.C259G:p.Q87E,CFI:NM_001375278:exon2:c.C259G:p.Q87E,CFI:NM_001375279:exon2:c.C259G:p.Q87E,CFI:NM_001375280:exon2:c.C259G:p.Q87E,CFI:NM_001375281:exon2:c.C259G:p.Q87E,CFI:NM_001375282:exon2:c.C259G:p.Q87E,CFI:NM_001375283:exon2:c.C259G:p.Q87E	0.0678
chr4	128077791	128077791	C	T	LARP1B	stopgain	LARP1B:NM_001278604:exon4:c.C46T:p.Q16X,LARP1B:NM_018078:exon4:c.C46T:p.Q16X,LARP1B:NM_032239:exon4:c.C46T:p.Q16X,LARP1B:NM_178043:exon4:c.C46T:p.Q16X	0.375
chr4	129109638	129109638	C	T	C4orf33	stopgain	C4orf33:NM_001099783:exon5:c.C460T:p.Q154X,C4orf33:NM_173487:exon5:c.C460T:p.Q154X	0.5263
chr4	140153137	140153137	G	A	MAML3	nonsynonymous SNV	MAML3:NM_018717:exon1:c.C191T:p.S64L	0.3712
chr4	146228446	146228446	C	A	REELD1	nonsynonymous SNV	REELD1:NM_001371071:exon5:c.C832A:p.H278N,REELD1:NM_001354631:exon6:c.C832A:p.H278N	0.4737
chr4	150282464	150282464	C	T	LRBA	nonsynonymous SNV	LRBA:NM_001199282:exon55:c.G8299A:p.D2767N,LRBA:NM_001364905:exon55:c.G8302A:p.D2768N,LRBA:NM_001367550:exon55:c.G8317A:p.D2773N,LRBA:NM_006726:exon56:c.G8335A:p.D2779N	0.064
chr4	154586645	154586645	C	G	FGA	nonsynonymous SNV	FGA:NM_000508:exon5:c.G784C:p.E262Q,FGA:NM_021871:exon5:c.G784C:p.E262Q	0.4318
chr4	154612045	154612045	A	C	FGG	nonsynonymous SNV	FGG:NM_000509:exon3:c.T280G:p.Y94D,FGG:NM_021870:exon3:c.T280G:p.Y94D	0.4327
chr4	183253997	183253997	G	C	WWC2	nonsynonymous SNV	WWC2:NM_024949:exon9:c.G1194C:p.E398D	0.4107
chr5	647916	647916	G	C	CEP72	nonsynonymous SNV	CEP72:NM_018140:exon11:c.G1778C:p.S593T	0.0755
chr5	7867990	7867990	G	A	FASTKD3	nonsynonymous SNV	FASTKD3:NM_024091:exon2:c.C94T:p.H32Y	0.0556
chr5	10391665	10391665	G	A	MARCHF6	nonsynonymous SNV	MARCHF6:NM_001270661:exon4:c.G385A:p.E129K,MARCHF6:NM_001270660:exon6:c.G556A:p.E186K,MARCHF6:NM_005885:exon7:c.G700A:p.E234K	0.2634
chr5	31302194	31302194	G	C	CDH6	nonsynonymous SNV	CDH6:NM_001362435:exon6:c.G895C:p.E299Q,CDH6:NM_004932:exon6:c.G895C:p.E299Q	0.0388
chr5	32088471	32088471	G	T	PDZD2	stopgain	PDZD2:NM_178140:exon20:c.G5023T:p.E1675X	0.044
chr5	32088890	32088890	G	C	PDZD2	nonsynonymous SNV	PDZD2:NM_178140:exon20:c.G5442C:p.L1814F	0.0372
chr5	32239135	32239135	G	C	MTMR12	nonsynonymous SNV	MTMR12:NM_001040446:exon13:c.C1210G:p.L404V,MTMR12:NM_001294343:exon13:c.C1210G:p.L404V,MTMR12:NM_001294344:exon13:c.C1210G:p.L404V	0.0342
chr5	79237207	79237207	C	T	JMY	nonsynonymous SNV	JMY:NM_152405:exon1:c.C557T:p.S186F	0.322
chr5	96767944	96767944	C	T	CAST	nonsynonymous SNV	CAST:NM_001042446:exon24:c.C1802T:p.S601L,CAST:NM_001284213:exon24:c.C1748T:p.S583L,CAST:NM_001330630:exon24:c.C1799T:p.S600L,CAST:NM_001042444:exon25:c.C1841T:p.S614L,CAST:NM_001042445:exon25:c.C1859T:p.S620L,CAST:NM_001284212:exon25:c.C1838T:p.S613L,CAST:NM_001330634:exon25:c.C1868T:p.S623L,CAST:NM_001330631:exon26:c.C1925T:p.S642L,CAST:NM_001330632:exon26:c.C1895T:p.S632L,CAST:NM_001330633:exo…	0.0411
chr5	96986575	96986575	G	T	LNPEP	nonsynonymous SNV	LNPEP:NM_005575:exon4:c.G1036T:p.D346Y,LNPEP:NM_175920:exon4:c.G994T:p.D332Y	0.2188
chr5	103173883	103173883	G	C	PPIP5K2	nonsynonymous SNV	PPIP5K2:NM_001276277:exon21:c.G2440C:p.E814Q,PPIP5K2:NM_001281471:exon21:c.G2440C:p.E814Q,PPIP5K2:NM_001345871:exon21:c.G2440C:p.E814Q,PPIP5K2:NM_001345872:exon21:c.G2440C:p.E814Q,PPIP5K2:NM_001345873:exon21:c.G2437C:p.E813Q,PPIP5K2:NM_001345874:exon21:c.G2440C:p.E814Q,PPIP5K2:NM_001345875:exon21:c.G2440C:p.E814Q,PPIP5K2:NM_001345876:exon21:c.G2440C:p.E814Q,PPIP5K2:NM_001345877:exon21:c.G2437C:p.…	0.0289
chr5	112839324	112839324	C	G	APC	nonsynonymous SNV	APC:NM_001127511:exon14:c.C3676G:p.Q1226E,APC:NM_001354897:exon15:c.C3760G:p.Q1254E,APC:NM_001354899:exon15:c.C3646G:p.Q1216E,APC:NM_001354901:exon15:c.C3553G:p.Q1185E,APC:NM_001354902:exon15:c.C3457G:p.Q1153E,APC:NM_001354905:exon15:c.C3250G:p.Q1084E,APC:NM_000038:exon16:c.C3730G:p.Q1244E,APC:NM_001354895:exon16:c.C3730G:p.Q1244E,APC:NM_001354898:exon16:c.C3655G:p.Q1219E,APC:NM_001354900:exon16:…	0.1943
chr5	112843188	112843188	C	A	APC	nonsynonymous SNV	APC:NM_001127511:exon14:c.C7540A:p.H2514N,APC:NM_001354897:exon15:c.C7624A:p.H2542N,APC:NM_001354899:exon15:c.C7510A:p.H2504N,APC:NM_001354901:exon15:c.C7417A:p.H2473N,APC:NM_001354902:exon15:c.C7321A:p.H2441N,APC:NM_001354905:exon15:c.C7114A:p.H2372N,APC:NM_000038:exon16:c.C7594A:p.H2532N,APC:NM_001354895:exon16:c.C7594A:p.H2532N,APC:NM_001354898:exon16:c.C7519A:p.H2507N,APC:NM_001354900:exon16:…	0.1931
chr5	113385112	113385112	G	A	MCC	stopgain	MCC:NM_001085377:exon2:c.C271T:p.Q91X	0.2449
chr5	124643622	124643622	C	G	ZNF608	nonsynonymous SNV	ZNF608:NM_001385621:exon6:c.G3321C:p.E1107D,ZNF608:NM_001385619:exon7:c.G4185C:p.E1395D,ZNF608:NM_001385620:exon7:c.G4185C:p.E1395D,ZNF608:NM_020747:exon7:c.G4185C:p.E1395D	0.0425
chr5	127539127	127539127	G	A	PRRC1	nonsynonymous SNV	PRRC1:NM_001286808:exon7:c.G1009A:p.E337K,PRRC1:NM_130809:exon7:c.G1009A:p.E337K	0.0438
chr5	128134265	128134265	G	T	SLC12A2	nonsynonymous SNV	SLC12A2:NM_001046:exon6:c.G1289T:p.W430L,SLC12A2:NM_001256461:exon6:c.G1289T:p.W430L	0.034
chr5	128276104	128276104	C	G	FBN2	nonsynonymous SNV	FBN2:NM_001999:exon59:c.G7528C:p.E2510Q	0.1579
chr5	128446528	128446528	C	G	FBN2	nonsynonymous SNV	FBN2:NM_001999:exon7:c.G905C:p.R302T	0.0286
chr5	129527796	129527796	C	T	ADAMTS19	nonsynonymous SNV	ADAMTS19:NM_133638:exon5:c.C1135T:p.R379C	0.1656
chr5	131455915	131455915	C	T	RAPGEF6	nonsynonymous SNV	RAPGEF6:NM_001164386:exon20:c.G2962A:p.D988N,RAPGEF6:NM_001164388:exon20:c.G2962A:p.D988N,RAPGEF6:NM_001164389:exon20:c.G2962A:p.D988N,RAPGEF6:NM_016340:exon20:c.G2962A:p.D988N,RAPGEF6:NM_001164387:exon21:c.G2977A:p.D993N	0.0429
chr5	131972789	131972789	C	A	ACSL6	stopgain	ACSL6:NM_001205251:exon12:c.G973T:p.E325X,ACSL6:NM_001009185:exon13:c.G1273T:p.E425X,ACSL6:NM_001205247:exon13:c.G1168T:p.E390X,ACSL6:NM_001205248:exon13:c.G1198T:p.E400X,ACSL6:NM_001205250:exon13:c.G1231T:p.E411X,ACSL6:NM_015256:exon13:c.G1273T:p.E425X	0.1593
chr5	132209183	132209183	C	G	P4HA2	nonsynonymous SNV	P4HA2:NM_001017974:exon7:c.G858C:p.E286D,P4HA2:NM_001365677:exon7:c.G858C:p.E286D,P4HA2:NM_001365681:exon7:c.G858C:p.E286D,P4HA2:NM_004199:exon7:c.G858C:p.E286D,P4HA2:NM_001142598:exon8:c.G858C:p.E286D,P4HA2:NM_001142599:exon8:c.G858C:p.E286D,P4HA2:NM_001365678:exon8:c.G858C:p.E286D,P4HA2:NM_001365679:exon8:c.G858C:p.E286D,P4HA2:NM_001365680:exon8:c.G858C:p.E286D	0.2292
chr5	132385367	132385367	C	A	SLC22A5	nonsynonymous SNV	SLC22A5:NM_003060:exon4:c.C692A:p.S231Y,SLC22A5:NM_001308122:exon5:c.C764A:p.S255Y	0.0283
chr5	132387071	132387071	G	C	SLC22A5	nonsynonymous SNV	SLC22A5:NM_003060:exon5:c.G871C:p.E291Q,SLC22A5:NM_001308122:exon6:c.G943C:p.E315Q	0.1562
chr5	134905195	134905195	G	C	PCBD2	nonsynonymous SNV	PCBD2:NM_032151:exon1:c.G56C:p.R19P	0.0362
chr5	139322926	139322926	G	C	MATR3	nonsynonymous SNV	MATR3:NM_001194956:exon11:c.G1243C:p.D415H,MATR3:NM_001194955:exon12:c.G2107C:p.D703H,MATR3:NM_018834:exon12:c.G2107C:p.D703H,MATR3:NM_001194954:exon14:c.G2107C:p.D703H,MATR3:NM_001282278:exon14:c.G1093C:p.D365H,MATR3:NM_199189:exon15:c.G2107C:p.D703H	0.0297
chr5	140661998	140661998	G	C	IK	nonsynonymous SNV	IK:NM_006083:exon18:c.G1602C:p.K534N	0.0323
chr5	140797296	140797296	C	G	PCDHA2	nonsynonymous SNV	PCDHA2:NM_018905:exon1:c.C2332G:p.Q778E,PCDHA2:NM_031495:exon1:c.C2332G:p.Q778E,PCDHA2:NM_031496:exon1:c.C2332G:p.Q778E	0.0381
chr5	141865022	141865022	C	A	PCDH1	nonsynonymous SNV	PCDH1:NM_001278615:exon2:c.G172T:p.D58Y,PCDH1:NM_001278613:exon3:c.G1357T:p.D453Y,PCDH1:NM_002587:exon3:c.G1309T:p.D437Y,PCDH1:NM_032420:exon3:c.G1309T:p.D437Y	0.0225
chr5	151464114	151464114	G	A	SLC36A1	nonsynonymous SNV	SLC36A1:NM_001349740:exon4:c.G146A:p.R49K	0.0227
chr5	151790384	151790384	G	T	G3BP1	nonsynonymous SNV	G3BP1:NM_005754:exon3:c.G157T:p.D53Y,G3BP1:NM_198395:exon3:c.G157T:p.D53Y	0.0312
chr5	154820388	154820388	C	G	FAXDC2	nonsynonymous SNV	FAXDC2:NM_032385:exon9:c.G930C:p.E310D	0.0245
chr5	155014091	155014091	A	T	KIF4B	stopgain	KIF4B:NM_001099293:exon1:c.A232T:p.K78X	0.0338
chr5	155015742	155015742	C	G	KIF4B	nonsynonymous SNV	KIF4B:NM_001099293:exon1:c.C1883G:p.S628C	0.0223
chr5	163467725	163467725	G	C	HMMR	nonsynonymous SNV	HMMR:NM_001142556:exon4:c.G250C:p.D84H,HMMR:NM_012484:exon4:c.G247C:p.D83H	0.0216
chr5	170262857	170262857	G	C	LCP2	nonsynonymous SNV	LCP2:NM_005565:exon12:c.C803G:p.S268W	0.1611
chr5	176290338	176290338	C	T	SIMC1	nonsynonymous SNV	SIMC1:NM_001308195:exon2:c.C814T:p.R272W,SIMC1:NM_001308196:exon4:c.C757T:p.R253W	0.1598
chr5	178246259	178246259	C	G	COL23A1	nonsynonymous SNV	COL23A1:NM_173465:exon24:c.G1408C:p.E470Q	0.2087
chr5	178725426	178725426	C	T	ZNF354A	nonsynonymous SNV	ZNF354A:NM_001324339:exon3:c.G80A:p.G27E,ZNF354A:NM_005649:exon4:c.G206A:p.G69E	0.2192
chr5	179618175	179618175	C	G	HNRNPH1	nonsynonymous SNV	HNRNPH1:NM_001364250:exon5:c.G529C:p.E177Q,HNRNPH1:NM_001364251:exon5:c.G82C:p.E28Q,HNRNPH1:NM_001364252:exon5:c.G82C:p.E28Q,HNRNPH1:NM_001364253:exon5:c.G82C:p.E28Q,HNRNPH1:NM_001364254:exon5:c.G82C:p.E28Q,HNRNPH1:NM_001364255:exon5:c.G82C:p.E28Q,HNRNPH1:NM_001257293:exon6:c.G685C:p.E229Q,HNRNPH1:NM_001363572:exon6:c.G685C:p.E229Q,HNRNPH1:NM_001364227:exon6:c.G685C:p.E229Q,HNRNPH1:NM_001364228:e…	0.0197
chr5	179833120	179833120	G	C	SQSTM1	nonsynonymous SNV	SQSTM1:NM_003900:exon6:c.G843C:p.K281N,SQSTM1:NM_001142298:exon7:c.G591C:p.K197N,SQSTM1:NM_001142299:exon7:c.G591C:p.K197N	0.0235
chr5	180850441	180850441	G	C	ZFP62	nonsynonymous SNV	ZFP62:NM_001172638:exon2:c.C1054G:p.L352V,ZFP62:NM_001377942:exon2:c.C955G:p.L319V,ZFP62:NM_001377943:exon2:c.C1054G:p.L352V,ZFP62:NM_001377944:exon2:c.C1054G:p.L352V,ZFP62:NM_001377940:exon3:c.C955G:p.L319V,ZFP62:NM_001377941:exon3:c.C955G:p.L319V,ZFP62:NM_001377945:exon3:c.C955G:p.L319V,ZFP62:NM_152283:exon3:c.C955G:p.L319V,ZFP62:NM_001377939:exon4:c.C955G:p.L319V	0.1994
chr6	3012582	3012582	G	C	NQO2	nonsynonymous SNV	NQO2:NM_000904:exon4:c.G211C:p.E71Q,NQO2:NM_001290222:exon4:c.G211C:p.E71Q,NQO2:NM_001318940:exon4:c.G211C:p.E71Q,NQO2:NM_001290221:exon7:c.G211C:p.E71Q	0.0392
chr6	8064303	8064303	G	C	BLOC1S5	nonsynonymous SNV	BLOC1S5:NM_001199323:exon1:c.C74G:p.S25C,BLOC1S5:NM_201280:exon1:c.C74G:p.S25C	0.1761
chr6	10529167	10529167	G	C	GCNT2	nonsynonymous SNV	GCNT2:NM_001374747:exon1:c.G256C:p.E86Q,GCNT2:NM_145649:exon3:c.G256C:p.E86Q	0.0328
chr6	10529614	10529614	G	C	GCNT2	nonsynonymous SNV	GCNT2:NM_001374747:exon1:c.G703C:p.E235Q,GCNT2:NM_145649:exon3:c.G703C:p.E235Q	0.0323
chr6	12163643	12163643	G	A	HIVEP1	nonsynonymous SNV	HIVEP1:NM_002114:exon9:c.G7339A:p.E2447K	0.1512
chr6	13615603	13615603	G	A	NOL7	nonsynonymous SNV	NOL7:NM_001317724:exon1:c.G245A:p.R82Q,NOL7:NM_016167:exon1:c.G245A:p.R82Q	0.0245
chr6	15513024	15513024	C	G	JARID2	stopgain	JARID2:NM_001267040:exon15:c.C2729G:p.S910X,JARID2:NM_004973:exon15:c.C3245G:p.S1082X	0.0381
chr6	17632800	17632800	G	C	NUP153	nonsynonymous SNV	NUP153:NM_001278210:exon16:c.C2383G:p.L795V,NUP153:NM_005124:exon17:c.C2509G:p.L837V,NUP153:NM_001278209:exon18:c.C2602G:p.L868V	0.0426
chr6	18122555	18122555	C	T	NHLRC1	nonsynonymous SNV	NHLRC1:NM_198586:exon1:c.G52A:p.E18K	0.19
chr6	24667322	24667322	A	G	ACOT13	nonsynonymous SNV	ACOT13:NM_018473:exon1:c.A59G:p.N20S	0.0186
chr6	26056421	26056421	T	A	H1-2	nonsynonymous SNV	H1-2:NM_005319:exon1:c.A8T:p.E3V	0.0299
chr6	26251894	26251894	G	A	H2BC9	nonsynonymous SNV	H2BC9:NM_003524:exon1:c.G244A:p.A82T	0.1682
chr6	27309670	27309670	G	C	POM121L2	stopgain	POM121L2:NM_033482:exon1:c.C2501G:p.S834X	0.1862
chr6	28088840	28088840	G	T	ZNF165	nonsynonymous SNV	ZNF165:NM_001376494:exon2:c.G252T:p.E84D,ZNF165:NM_001376491:exon4:c.G828T:p.E276D,ZNF165:NM_001376492:exon4:c.G828T:p.E276D,ZNF165:NM_001376493:exon4:c.G828T:p.E276D,ZNF165:NM_003447:exon4:c.G828T:p.E276D	0.0299
chr6	28302270	28302270	C	A	PGBD1	nonsynonymous SNV	PGBD1:NM_001184743:exon7:c.C2416A:p.H806N,PGBD1:NM_032507:exon7:c.C2416A:p.H806N	0.0517
chr6	29486801	29486801	G	A	MAS1L	nonsynonymous SNV	MAS1L:NM_052967:exon1:c.C1102T:p.L368F	0.0409
chr6	29675388	29675388	G	C	ZFP57	stopgain	ZFP57:NM_001366333:exon3:c.C134G:p.S45X,ZFP57:NM_001109809:exon4:c.C350G:p.S117X	0.0599
chr6	30649944	30649944	G	C	C6orf136	nonsynonymous SNV	C6orf136:NM_001109938:exon2:c.G459C:p.E153D,C6orf136:NM_001161376:exon2:c.G1002C:p.E334D	0.0278
chr6	30950417	30950417	G	C	MUCL3	nonsynonymous SNV	MUCL3:NM_080870:exon2:c.G1953C:p.E651D	0.0635
chr6	31659888	31659888	C	T	C6orf47	nonsynonymous SNV	C6orf47:NM_021184:exon1:c.G60A:p.M20I	0.0449
chr6	31897072	31897072	G	A	EHMT2	nonsynonymous SNV	EHMT2:NM_001289413:exon1:c.C131T:p.S44F,EHMT2:NM_001363689:exon1:c.C131T:p.S44F	0.0455
chr6	32039642	32039642	C	G	CYP21A2	nonsynonymous SNV	CYP21A2:NM_001128590:exon4:c.C556G:p.L186V,CYP21A2:NM_001368144:exon4:c.C241G:p.L81V,CYP21A2:NM_000500:exon5:c.C646G:p.L216V,CYP21A2:NM_001368143:exon5:c.C241G:p.L81V	0.0412
chr6	37360456	37360456	G	T	RNF8	nonsynonymous SNV	RNF8:NM_003958:exon2:c.G122T:p.G41V,RNF8:NM_183078:exon2:c.G122T:p.G41V	0.0374
chr6	49960378	49960378	C	G	DEFB114	nonsynonymous SNV	DEFB114:NM_001037499:exon2:c.G124C:p.E42Q	0.0368
chr6	52024874	52024874	G	A	PKHD1	nonsynonymous SNV	PKHD1:NM_138694:exon32:c.C4936T:p.H1646Y,PKHD1:NM_170724:exon32:c.C4936T:p.H1646Y	0.0449
chr6	52750650	52750650	T	C	GSTA2	nonsynonymous SNV	GSTA2:NM_000846:exon7:c.A596G:p.Q199R	0.0461
chr6	73425492	73425492	G	C	CGAS	nonsynonymous SNV	CGAS:NM_138441:exon5:c.C1304G:p.S435C	0.2864
chr6	73473499	73473499	A	G	MTO1	nonsynonymous SNV	MTO1:NM_001123226:exon4:c.A670G:p.T224A,MTO1:NM_012123:exon4:c.A670G:p.T224A,MTO1:NM_133645:exon4:c.A670G:p.T224A	0.2723
chr6	73730531	73730531	C	A	CD109	stopgain	CD109:NM_001159587:exon4:c.C464A:p.S155X,CD109:NM_133493:exon4:c.C464A:p.S155X	0.3073
chr6	75192328	75192328	G	A	COL12A1	nonsynonymous SNV	COL12A1:NM_004370:exon4:c.C218T:p.S73L	0.2191
chr6	75659369	75659369	C	A	SENP6	nonsynonymous SNV	SENP6:NM_001100409:exon7:c.C637A:p.L213I,SENP6:NM_001304792:exon7:c.C637A:p.L213I,SENP6:NM_015571:exon8:c.C658A:p.L220I	0.0574
chr6	75886929	75886929	C	G	MYO6	nonsynonymous SNV	MYO6:NM_001300899:exon25:c.C2593G:p.P865A,MYO6:NM_001368136:exon25:c.C2593G:p.P865A,MYO6:NM_001368137:exon25:c.C2593G:p.P865A,MYO6:NM_001368138:exon25:c.C2578G:p.P860A,MYO6:NM_001368865:exon25:c.C2593G:p.P865A,MYO6:NM_001368866:exon25:c.C2593G:p.P865A,MYO6:NM_004999:exon25:c.C2593G:p.P865A	0.2818
chr6	104843270	104843270	C	G	HACE1	nonsynonymous SNV	HACE1:NM_001321080:exon5:c.G355C:p.E119Q,HACE1:NM_001321083:exon5:c.G253C:p.E85Q,HACE1:NM_020771:exon5:c.G355C:p.E119Q,HACE1:NM_001350554:exon6:c.G253C:p.E85Q	0.3936
chr6	108561215	108561215	G	C	FOXO3	nonsynonymous SNV	FOXO3:NM_001455:exon1:c.G7C:p.E3Q,FOXO3:NM_201559:exon2:c.G7C:p.E3Q	0.4183
chr6	119348783	119348783	C	T	MAN1A1	nonsynonymous SNV	MAN1A1:NM_005907:exon2:c.G283A:p.E95K	0.4545
chr6	127446698	127446698	C	G	KIAA0408	nonsynonymous SNV	KIAA0408:NM_014702:exon5:c.G1621C:p.D541H	0.4512
chr6	135050615	135050615	C	T	HBS1L	nonsynonymous SNV	HBS1L:NM_001145158:exon2:c.G76A:p.V26I,HBS1L:NM_001145207:exon2:c.G76A:p.V26I,HBS1L:NM_006620:exon2:c.G76A:p.V26I	0.0928
chr6	138210007	138210007	C	T	ARFGEF3	nonsynonymous SNV	ARFGEF3:NM_020340:exon4:c.C317T:p.S106L	0.0904
chr6	151351126	151351126	C	T	AKAP12	nonsynonymous SNV	AKAP12:NM_001370346:exon2:c.C2420T:p.S807F,AKAP12:NM_144497:exon2:c.C2441T:p.S814F,AKAP12:NM_005100:exon4:c.C2735T:p.S912F	0.376
chr6	151944222	151944222	G	C	ESR1	nonsynonymous SNV	ESR1:NM_000125:exon4:c.G810C:p.Q270H,ESR1:NM_001328100:exon4:c.G291C:p.Q97H,ESR1:NM_001385572:exon4:c.G810C:p.Q270H,ESR1:NM_001122740:exon5:c.G810C:p.Q270H,ESR1:NM_001122741:exon5:c.G810C:p.Q270H,ESR1:NM_001291230:exon5:c.G816C:p.Q272H,ESR1:NM_001291241:exon5:c.G807C:p.Q269H,ESR1:NM_001385569:exon5:c.G810C:p.Q270H,ESR1:NM_001385571:exon5:c.G810C:p.Q270H,ESR1:NM_001122742:exon6:c.G810C:p.Q270H,ESR…	0.0571
chr6	168040157	168040157	C	T	KIF25	nonsynonymous SNV	KIF25:NM_005355:exon6:c.C587T:p.S196F,KIF25:NM_030615:exon6:c.C587T:p.S196F	0.0441
chr7	7969622	7969622	C	G	GLCCI1	nonsynonymous SNV	GLCCI1:NM_138426:exon1:c.C272G:p.S91W	0.5065
chr7	26184866	26184866	G	T	NFE2L3	nonsynonymous SNV	NFE2L3:NM_004289:exon4:c.G1168T:p.D390Y	0.0452
chr7	26212119	26212119	G	C	CBX3	nonsynonymous SNV	CBX3:NM_007276:exon6:c.G463C:p.E155Q,CBX3:NM_016587:exon6:c.G463C:p.E155Q	0.0269
chr7	29480271	29480271	G	A	CHN2	nonsynonymous SNV	CHN2:NM_001039936:exon1:c.G161A:p.C54Y,CHN2:NM_001293076:exon1:c.G161A:p.C54Y,CHN2:NM_001293077:exon1:c.G161A:p.C54Y,CHN2:NM_001293078:exon1:c.G161A:p.C54Y,CHN2:NM_001293079:exon1:c.G161A:p.C54Y,CHN2:NM_001293080:exon1:c.G161A:p.C54Y	0.0235
chr7	36420290	36420290	C	T	ANLN	nonsynonymous SNV	ANLN:NM_001284301:exon10:c.C1880T:p.S627F,ANLN:NM_001284302:exon10:c.C1877T:p.S626F,ANLN:NM_018685:exon11:c.C1991T:p.S664F	0.2292
chr7	43492141	43492141	G	A	HECW1	nonsynonymous SNV	HECW1:NM_001287059:exon16:c.G3199A:p.A1067T,HECW1:NM_015052:exon18:c.G3301A:p.A1101T	0.2039
chr7	56021199	56021199	G	C	PSPH	stopgain	PSPH:NM_001370509:exon3:c.C14G:p.S5X,PSPH:NM_001370510:exon3:c.C14G:p.S5X,PSPH:NM_001370503:exon4:c.C14G:p.S5X,PSPH:NM_001370504:exon4:c.C14G:p.S5X,PSPH:NM_001370512:exon4:c.C14G:p.S5X,PSPH:NM_001370514:exon4:c.C14G:p.S5X,PSPH:NM_004577:exon4:c.C14G:p.S5X,PSPH:NM_001370505:exon5:c.C14G:p.S5X,PSPH:NM_001370506:exon5:c.C14G:p.S5X,PSPH:NM_001370507:exon5:c.C14G:p.S5X,PSPH:NM_001370511:exon5:c.C14G:p…	0.0275
chr7	75738821	75738821	C	G	HIP1	nonsynonymous SNV	HIP1:NM_001243198:exon1:c.G100C:p.E34Q,HIP1:NM_005338:exon1:c.G100C:p.E34Q	0.3678
chr7	77600722	77600722	C	T	PTPN12	nonsynonymous SNV	PTPN12:NM_001131009:exon7:c.C221T:p.S74L,PTPN12:NM_001131008:exon8:c.C254T:p.S85L,PTPN12:NM_002835:exon8:c.C611T:p.S204L	0.1333
chr7	87447175	87447175	C	G	ABCB4	nonsynonymous SNV	ABCB4:NM_000443:exon9:c.G864C:p.E288D,ABCB4:NM_018849:exon9:c.G864C:p.E288D,ABCB4:NM_018850:exon9:c.G864C:p.E288D	0.1425
chr7	100573144	100573144	G	A	SAP25	nonsynonymous SNV	SAP25:NM_001348677:exon2:c.C25T:p.P9S,SAP25:NM_001168682:exon3:c.C298T:p.P100S,SAP25:NM_001348680:exon3:c.C319T:p.P107S	0.0222
chr7	100582453	100582453	G	A	LRCH4	nonsynonymous SNV	LRCH4:NM_001289934:exon2:c.C227T:p.S76F,LRCH4:NM_002319:exon2:c.C227T:p.S76F	0.2033
chr7	100797369	100797369	C	G	ZAN	nonsynonymous SNV	ZAN:NM_173059:exon44:c.C7997G:p.S2666C,ZAN:NM_003386:exon46:c.C8270G:p.S2757C	0.0276
chr7	107372707	107372707	C	A	COG5	nonsynonymous SNV	COG5:NM_001161520:exon8:c.G723T:p.L241F,COG5:NM_001379511:exon8:c.G723T:p.L241F,COG5:NM_001379512:exon8:c.G723T:p.L241F,COG5:NM_001379513:exon8:c.G723T:p.L241F,COG5:NM_001379514:exon8:c.G723T:p.L241F,COG5:NM_006348:exon8:c.G723T:p.L241F,COG5:NM_181733:exon8:c.G723T:p.L241F	0.0233
chr7	108515295	108515295	G	C	PNPLA8	nonsynonymous SNV	PNPLA8:NM_001256008:exon2:c.C197G:p.S66C,PNPLA8:NM_001256009:exon2:c.C197G:p.S66C,PNPLA8:NM_001256007:exon3:c.C197G:p.S66C,PNPLA8:NM_015723:exon4:c.C197G:p.S66C	0.0321
chr7	112455864	112455864	G	C	IFRD1	nonsynonymous SNV	IFRD1:NM_001197079:exon2:c.G46C:p.D16H,IFRD1:NM_001197080:exon2:c.G46C:p.D16H,IFRD1:NM_001550:exon2:c.G196C:p.D66H,IFRD1:NM_001007245:exon3:c.G196C:p.D66H	0.1478
chr7	118234791	118234791	C	G	ANKRD7	nonsynonymous SNV	ANKRD7:NM_019644:exon3:c.C385G:p.L129V	0.0426
chr7	130427974	130427974	G	C	CEP41	nonsynonymous SNV	CEP41:NM_001257158:exon2:c.C78G:p.I26M,CEP41:NM_001257159:exon2:c.C78G:p.I26M,CEP41:NM_001257160:exon2:c.C78G:p.I26M,CEP41:NM_018718:exon2:c.C78G:p.I26M	0.0303
chr7	135135126	135135126	G	C	AGBL3	nonsynonymous SNV	AGBL3:NM_001345851:exon11:c.G951C:p.K317N,AGBL3:NM_001345850:exon12:c.G1131C:p.K377N,AGBL3:NM_178563:exon17:c.G2628C:p.K876N	0.0385
chr7	135198011	135198011	G	T	WDR91	nonsynonymous SNV	WDR91:NM_001362736:exon7:c.C1032A:p.F344L,WDR91:NM_001362737:exon7:c.C1032A:p.F344L,WDR91:NM_001362738:exon7:c.C303A:p.F101L,WDR91:NM_014149:exon7:c.C1032A:p.F344L	0.0282
chr7	137251290	137251290	A	G	PTN	nonsynonymous SNV	PTN:NM_001321386:exon4:c.T391C:p.C131R,PTN:NM_001321387:exon4:c.T391C:p.C131R,PTN:NM_002825:exon4:c.T391C:p.C131R	0.2628
chr7	139596982	139596982	C	G	HIPK2	nonsynonymous SNV	HIPK2:NM_001113239:exon12:c.G2371C:p.E791Q,HIPK2:NM_022740:exon12:c.G2452C:p.E818Q	0.0455
chr7	142170102	142170102	G	T	MGAM2	stopgain	MGAM2:NM_001293626:exon27:c.G3055T:p.E1019X	0.0404
chr7	143573054	143573054	G	T	CTAGE15	stopgain	CTAGE15:NM_001008747:exon1:c.G1237T:p.E413X	0.0948
chr7	149015024	149015024	C	A	PDIA4	nonsynonymous SNV	PDIA4:NM_001371244:exon4:c.G494T:p.R165I,PDIA4:NM_001371245:exon4:c.G494T:p.R165I,PDIA4:NM_004911:exon4:c.G494T:p.R165I	0.0516
chr7	149729310	149729310	C	A	KRBA1	nonsynonymous SNV	KRBA1:NM_001290187:exon13:c.C1852A:p.Q618K,KRBA1:NM_032534:exon13:c.C1750A:p.Q584K	0.0647
chr7	149812042	149812042	C	A	SSPOP	nan	nan	0.2032
chr7	150572498	150572498	A	T	GIMAP4	nonsynonymous SNV	GIMAP4:NM_001363532:exon3:c.A470T:p.E157V,GIMAP4:NM_018326:exon3:c.A428T:p.E143V	0.0669
chr7	150628576	150628576	C	A	GIMAP6	nonsynonymous SNV	GIMAP6:NM_001244072:exon3:c.G232T:p.D78Y	0.29
chr7	151275146	151275146	G	C	SMARCD3	nonsynonymous SNV	SMARCD3:NM_001003802:exon2:c.C7G:p.P3A,SMARCD3:NM_003078:exon2:c.C7G:p.P3A	0.0446
chr8	10538620	10538620	G	C	PRSS55	nonsynonymous SNV	PRSS55:NM_198464:exon5:c.G886C:p.E296Q	0.0622
chr8	11424615	11424615	G	A	FAM167A	stopgain	FAM167A:NM_053279:exon3:c.C403T:p.Q135X	0.3636
chr8	13100115	13100115	C	G	DLC1	nonsynonymous SNV	DLC1:NM_001348084:exon4:c.G689C:p.S230T,DLC1:NM_001164271:exon5:c.G689C:p.S230T,DLC1:NM_001316668:exon5:c.G1013C:p.S338T,DLC1:NM_001348083:exon5:c.G689C:p.S230T,DLC1:NM_006094:exon5:c.G911C:p.S304T,DLC1:NM_001348082:exon8:c.G689C:p.S230T,DLC1:NM_001348081:exon9:c.G2222C:p.S741T,DLC1:NM_182643:exon9:c.G2222C:p.S741T	0.0286
chr8	18872506	18872506	G	C	PSD3	nonsynonymous SNV	PSD3:NM_001362819:exon2:c.C259G:p.Q87E,PSD3:NM_015310:exon3:c.C358G:p.Q120E	0.0683
chr8	22284199	22284199	C	A	PIWIL2	nonsynonymous SNV	PIWIL2:NM_001135721:exon6:c.C670A:p.Q224K,PIWIL2:NM_001330480:exon6:c.C670A:p.Q224K,PIWIL2:NM_018068:exon6:c.C670A:p.Q224K	0.0694
chr8	27463700	27463700	C	T	CHRNA2	nonsynonymous SNV	CHRNA2:NM_000742:exon6:c.G743A:p.C248Y,CHRNA2:NM_001282455:exon6:c.G698A:p.C233Y,CHRNA2:NM_001347705:exon6:c.G266A:p.C89Y,CHRNA2:NM_001347706:exon6:c.G266A:p.C89Y,CHRNA2:NM_001347708:exon6:c.G149A:p.C50Y,CHRNA2:NM_001347707:exon7:c.G149A:p.C50Y	0.1023
chr8	43059111	43059111	G	A	FNTA	nonsynonymous SNV	FNTA:NM_002027:exon2:c.G220A:p.D74N	0.0472
chr8	53984472	53984472	C	G	TCEA1	nonsynonymous SNV	TCEA1:NM_201437:exon6:c.G506C:p.R169T,TCEA1:NM_006756:exon7:c.G569C:p.R190T	0.2638
chr8	65627283	65627283	C	A	ARMC1	nonsynonymous SNV	ARMC1:NM_018120:exon2:c.G116T:p.G39V	0.2952
chr8	66677711	66677711	G	C	C8orf44	nan	nan	0.0483
chr8	69627806	69627806	G	C	SULF1	nonsynonymous SNV	SULF1:NM_001128204:exon16:c.G1982C:p.R661T,SULF1:NM_001128206:exon16:c.G1982C:p.R661T,SULF1:NM_001128205:exon17:c.G1982C:p.R661T,SULF1:NM_015170:exon17:c.G1982C:p.R661T	0.2792
chr8	71844146	71844146	C	A	MSC	nonsynonymous SNV	MSC:NM_005098:exon1:c.G33T:p.E11D	0.2466
chr8	76864222	76864222	C	G	ZFHX4	nonsynonymous SNV	ZFHX4:NM_024721:exon11:c.C10508G:p.S3503C	0.2463
chr8	79767071	79767071	C	A	HEY1	nonsynonymous SNV	HEY1:NM_001040708:exon3:c.G187T:p.D63Y,HEY1:NM_012258:exon3:c.G187T:p.D63Y	0.3147
chr8	86556153	86556153	G	A	CPNE3	nonsynonymous SNV	CPNE3:NM_003909:exon16:c.G1306A:p.E436K	0.2751
chr8	101200025	101200025	C	T	ZNF706	nonsynonymous SNV	ZNF706:NM_001267709:exon3:c.G208A:p.E70K,ZNF706:NM_016096:exon3:c.G208A:p.E70K,ZNF706:NM_001042510:exon4:c.G208A:p.E70K,ZNF706:NM_001267708:exon5:c.G208A:p.E70K	0.2087
chr8	104447326	104447326	C	A	DPYS	stopgain	DPYS:NM_001385:exon3:c.G601T:p.E201X	0.2795
chr8	106739509	106739509	G	C	OXR1	nonsynonymous SNV	OXR1:NM_001198535:exon2:c.G118C:p.D40H,OXR1:NM_001198534:exon3:c.G199C:p.D67H,OXR1:NM_181354:exon10:c.G1987C:p.D663H,OXR1:NM_001198532:exon12:c.G2092C:p.D698H,OXR1:NM_018002:exon12:c.G2008C:p.D670H,OXR1:NM_001198533:exon13:c.G2089C:p.D697H	0.1934
chr8	127416152	127416152	G	C	POU5F1B	nonsynonymous SNV	POU5F1B:NM_001159542:exon1:c.G286C:p.E96Q	0.2259
chr8	141472871	141472871	C	G	MROH5	unknown	UNKNOWN	0.1652
chr8	143539116	143539116	G	C	ZC3H3	stopgain	ZC3H3:NM_015117:exon2:c.C251G:p.S84X	0.178
chr8	143608064	143608064	G	C	PYCR3	nonsynonymous SNV	PYCR3:NM_001329866:exon2:c.C154G:p.Q52E,PYCR3:NM_023078:exon2:c.C154G:p.Q52E	0.0315
chr8	143868717	143868717	C	G	EPPK1	nonsynonymous SNV	EPPK1:NM_031308:exon2:c.G4537C:p.E1513Q	0.0435
chr8	143916190	143916190	G	C	PLEC	nonsynonymous SNV	PLEC:NM_201378:exon32:c.C13589G:p.S4530C,PLEC:NM_201379:exon32:c.C13565G:p.S4522C,PLEC:NM_201380:exon32:c.C14042G:p.S4681C,PLEC:NM_201381:exon32:c.C13535G:p.S4512C,PLEC:NM_201382:exon32:c.C13631G:p.S4544C,PLEC:NM_201383:exon32:c.C13643G:p.S4548C,PLEC:NM_201384:exon32:c.C13631G:p.S4544C,PLEC:NM_000445:exon33:c.C13712G:p.S4571C	0.0395
chr8	143920144	143920144	G	C	PLEC	stopgain	PLEC:NM_201378:exon32:c.C9635G:p.S3212X,PLEC:NM_201379:exon32:c.C9611G:p.S3204X,PLEC:NM_201380:exon32:c.C10088G:p.S3363X,PLEC:NM_201381:exon32:c.C9581G:p.S3194X,PLEC:NM_201382:exon32:c.C9677G:p.S3226X,PLEC:NM_201383:exon32:c.C9689G:p.S3230X,PLEC:NM_201384:exon32:c.C9677G:p.S3226X,PLEC:NM_000445:exon33:c.C9758G:p.S3253X	0.1883
chr8	144095119	144095119	C	T	CYC1	nonsynonymous SNV	CYC1:NM_001916:exon1:c.C20T:p.S7L	0.25
chr8	144309514	144309514	G	A	HSF1	nonsynonymous SNV	HSF1:NM_005526:exon3:c.G286A:p.D96N	0.0358
chr8	144841979	144841979	C	G	ZNF7	stopgain	ZNF7:NM_001349805:exon3:c.C584G:p.S195X,ZNF7:NM_001282797:exon4:c.C584G:p.S195X,ZNF7:NM_001349809:exon4:c.C935G:p.S312X,ZNF7:NM_001282795:exon5:c.C905G:p.S302X,ZNF7:NM_001349806:exon5:c.C923G:p.S308X,ZNF7:NM_001349807:exon5:c.C869G:p.S290X,ZNF7:NM_001349808:exon5:c.C920G:p.S307X,ZNF7:NM_003416:exon5:c.C872G:p.S291X	0.2053
chr9	2824806	2824806	C	G	PUM3	nonsynonymous SNV	PUM3:NM_014878:exon11:c.G1045C:p.E349Q	0.1988
chr9	5763377	5763377	G	A	RIC1	nonsynonymous SNV	RIC1:NM_001206557:exon18:c.G2239A:p.E747K,RIC1:NM_001135920:exon19:c.G2350A:p.E784K,RIC1:NM_020829:exon19:c.G2350A:p.E784K	0.2892
chr9	5919774	5919774	C	G	KIAA2026	nonsynonymous SNV	KIAA2026:NM_001017969:exon8:c.G6222C:p.Q2074H	0.1752
chr9	37521650	37521650	C	A	FBXO10	stopgain	FBXO10:NM_012166:exon8:c.G2119T:p.E707X	0.4056
chr9	76707295	76707295	C	G	PRUNE2	nonsynonymous SNV	PRUNE2:NM_001308047:exon8:c.G4979C:p.S1660T,PRUNE2:NM_001308048:exon8:c.G4979C:p.S1660T,PRUNE2:NM_015225:exon8:c.G4979C:p.S1660T	0.0581
chr9	81584275	81584275	C	T	TLE1	nonsynonymous SNV	TLE1:NM_001303103:exon20:c.G2266A:p.D756N,TLE1:NM_001303104:exon20:c.G2191A:p.D731N,TLE1:NM_005077:exon20:c.G2236A:p.D746N	0.0825
chr9	83707588	83707588	G	T	UBQLN1	nonsynonymous SNV	UBQLN1:NM_013438:exon1:c.C92A:p.S31Y,UBQLN1:NM_053067:exon1:c.C92A:p.S31Y	0.4211
chr9	104809560	104809560	C	T	ABCA1	nonsynonymous SNV	ABCA1:NM_005502:exon30:c.G4180A:p.D1394N	0.0638
chr9	122519143	122519143	G	T	OR1J4	startloss	OR1J4:NM_001004452:exon1:c.G3T:p.M1?	0.5214
chr9	122911634	122911634	C	G	ZBTB6	nonsynonymous SNV	ZBTB6:NM_006626:exon2:c.G439C:p.D147H	0.0443
chr9	125238205	125238205	C	G	HSPA5	nonsynonymous SNV	HSPA5:NM_005347:exon7:c.G1338C:p.K446N	0.0986
chr9	125239267	125239267	C	T	HSPA5	nonsynonymous SNV	HSPA5:NM_005347:exon5:c.G670A:p.D224N	0.0681
chr9	128125385	128125385	G	T	PTGES2	nonsynonymous SNV	PTGES2:NM_025072:exon2:c.C336A:p.F112L	0.032
chr9	130623661	130623661	C	T	FUBP3	nonsynonymous SNV	FUBP3:NM_003934:exon11:c.C925T:p.R309W	0.4068
chr9	131482786	131482786	G	T	PRRC2B	nonsynonymous SNV	PRRC2B:NM_001384823:exon21:c.G3170T:p.R1057I,PRRC2B:NM_001384818:exon22:c.G5252T:p.R1751I,PRRC2B:NM_001384821:exon22:c.G5249T:p.R1750I,PRRC2B:NM_001384822:exon22:c.G5249T:p.R1750I,PRRC2B:NM_013318:exon22:c.G5252T:p.R1751I	0.0529
chr9	132077564	132077564	G	C	MED27	nonsynonymous SNV	MED27:NM_001253881:exon2:c.C226G:p.L76V,MED27:NM_001253882:exon2:c.C226G:p.L76V,MED27:NM_004269:exon2:c.C226G:p.L76V	0.0538
chr9	133349917	133349917	C	G	RPL7A	nonsynonymous SNV	RPL7A:NM_000972:exon4:c.C280G:p.Q94E	0.0699
chr9	137167823	137167823	C	A	GRIN1	stopgain	GRIN1:NM_000832:exon19:c.C2639A:p.S880X,GRIN1:NM_001185091:exon20:c.C2702A:p.S901X,GRIN1:NM_001185090:exon21:c.C2813A:p.S938X	0.0962
chr10	7746661	7746661	G	A	ITIH2	nonsynonymous SNV	ITIH2:NM_002216:exon20:c.G2650A:p.E884K	0.0719
chr10	15213976	15213976	C	A	FAM171A1	stopgain	FAM171A1:NM_001010924:exon8:c.G1612T:p.E538X	0.0352
chr10	23440778	23440778	C	G	OTUD1	nonsynonymous SNV	OTUD1:NM_001145373:exon1:c.C1321G:p.P441A	0.0393
chr10	27136377	27136377	G	A	YME1L1	stopgain	YME1L1:NM_001253866:exon4:c.C340T:p.Q114X,YME1L1:NM_014263:exon5:c.C439T:p.Q147X,YME1L1:NM_139312:exon6:c.C610T:p.Q204X	0.2333
chr10	30845467	30845467	C	T	ZNF438	nonsynonymous SNV	ZNF438:NM_001143767:exon6:c.G1981A:p.E661K,ZNF438:NM_001143768:exon7:c.G1981A:p.E661K,ZNF438:NM_001143766:exon8:c.G1981A:p.E661K,ZNF438:NM_001143769:exon8:c.G1834A:p.E612K,ZNF438:NM_001143771:exon8:c.G1951A:p.E651K,ZNF438:NM_182755:exon8:c.G1981A:p.E661K,ZNF438:NM_001143770:exon9:c.G1951A:p.E651K	0.266
chr10	49324592	49324592	G	A	C10orf71	nonsynonymous SNV	C10orf71:NM_001135196:exon3:c.G2047A:p.E683K	0.0442
chr10	71645849	71645849	G	C	CDH23	nonsynonymous SNV	CDH23:NM_001171930:exon12:c.G1159C:p.E387Q,CDH23:NM_001171931:exon12:c.G1159C:p.E387Q,CDH23:NM_022124:exon12:c.G1159C:p.E387Q,CDH23:NM_052836:exon12:c.G1159C:p.E387Q	0.0806
chr10	74985159	74985159	A	G	KAT6B	nonsynonymous SNV	KAT6B:NM_001370143:exon9:c.A1388G:p.Y463C,KAT6B:NM_001370144:exon10:c.A1388G:p.Y463C,KAT6B:NM_001370141:exon11:c.A1577G:p.Y526C,KAT6B:NM_001370142:exon11:c.A1577G:p.Y526C,KAT6B:NM_001256468:exon12:c.A1904G:p.Y635C,KAT6B:NM_001256469:exon12:c.A1577G:p.Y526C,KAT6B:NM_001370136:exon12:c.A2453G:p.Y818C,KAT6B:NM_001370137:exon12:c.A2453G:p.Y818C,KAT6B:NM_001370138:exon12:c.A1904G:p.Y635C,KAT6B:NM_0013…	0.2407
chr10	94596892	94596892	C	A	HELLS	nonsynonymous SNV	HELLS:NM_001289070:exon18:c.C1987A:p.L663M,HELLS:NM_001289072:exon18:c.C1891A:p.L631M,HELLS:NM_001289073:exon19:c.C1867A:p.L623M,HELLS:NM_001289075:exon19:c.C1063A:p.L355M,HELLS:NM_001289068:exon20:c.C2233A:p.L745M,HELLS:NM_001289069:exon20:c.C2185A:p.L729M,HELLS:NM_018063:exon20:c.C2281A:p.L761M,HELLS:NM_001289067:exon21:c.C2419A:p.L807M,HELLS:NM_001289071:exon21:c.C1909A:p.L637M,HELLS:NM_001289…	0.22
chr10	97917536	97917536	C	T	CRTAC1	nonsynonymous SNV	CRTAC1:NM_001206528:exon5:c.G679A:p.D227N,CRTAC1:NM_018058:exon5:c.G679A:p.D227N	0.0516
chr10	101005464	101005464	G	A	LZTS2	nonsynonymous SNV	LZTS2:NM_001318101:exon2:c.G415A:p.E139K,LZTS2:NM_001318099:exon4:c.G1075A:p.E359K,LZTS2:NM_001318100:exon4:c.G1075A:p.E359K,LZTS2:NM_032429:exon4:c.G1075A:p.E359K	0.0824
chr10	113769856	113769856	G	A	PLEKHS1	nonsynonymous SNV	PLEKHS1:NM_001193435:exon5:c.G244A:p.E82K,PLEKHS1:NM_182601:exon6:c.G490A:p.E164K,PLEKHS1:NM_001193434:exon7:c.G244A:p.E82K,PLEKHS1:NM_024889:exon7:c.G508A:p.E170K	0.2388
chr10	114044208	114044208	G	A	ADRB1	nonsynonymous SNV	ADRB1:NM_000684:exon1:c.G76A:p.A26T	0.1598
chr10	114938285	114938285	C	T	TRUB1	nonsynonymous SNV	TRUB1:NM_139169:exon1:c.C32T:p.S11L	0.0513
chr10	122600067	122600067	C	A	DMBT1	nonsynonymous SNV	DMBT1:NM_004406:exon17:c.C1787A:p.S596Y,DMBT1:NM_017579:exon26:c.C3254A:p.S1085Y,DMBT1:NM_001320644:exon27:c.C3284A:p.S1095Y,DMBT1:NM_001377530:exon27:c.C3284A:p.S1095Y,DMBT1:NM_007329:exon27:c.C3284A:p.S1095Y	0.0449
chr10	125723895	125723895	G	T	EDRF1	nonsynonymous SNV	EDRF1:NM_001202438:exon4:c.G469T:p.D157Y,EDRF1:NM_015608:exon4:c.G469T:p.D157Y	0.2811
chr11	606497	606497	G	T	PHRF1	nonsynonymous SNV	PHRF1:NM_001286581:exon13:c.G1510T:p.D504Y,PHRF1:NM_001286582:exon13:c.G1504T:p.D502Y,PHRF1:NM_001286583:exon13:c.G1498T:p.D500Y,PHRF1:NM_020901:exon13:c.G1507T:p.D503Y	0.4045
chr11	613109	613109	C	T	IRF7	nonsynonymous SNV	IRF7:NM_004029:exon9:c.G1159A:p.E387K,IRF7:NM_004031:exon9:c.G1285A:p.E429K,IRF7:NM_001572:exon10:c.G1246A:p.E416K	0.0645
chr11	1934370	1934370	G	T	TNNT3	nonsynonymous SNV	TNNT3:NM_001367851:exon7:c.G201T:p.R67S,TNNT3:NM_001367852:exon7:c.G201T:p.R67S,TNNT3:NM_001367850:exon9:c.G348T:p.R116S,TNNT3:NM_001367844:exon10:c.G381T:p.R127S,TNNT3:NM_001367849:exon10:c.G393T:p.R131S,TNNT3:NM_001042780:exon11:c.G381T:p.R127S,TNNT3:NM_001042782:exon11:c.G381T:p.R127S,TNNT3:NM_001367842:exon11:c.G399T:p.R133S,TNNT3:NM_001367843:exon11:c.G399T:p.R133S,TNNT3:NM_001367845:exon11:…	0.4714
chr11	2919404	2919404	G	T	SLC22A18	nonsynonymous SNV	SLC22A18:NM_001315502:exon6:c.G567T:p.Q189H,SLC22A18:NM_001315501:exon8:c.G1116T:p.Q372H,SLC22A18:NM_002555:exon8:c.G861T:p.Q287H,SLC22A18:NM_183233:exon8:c.G861T:p.Q287H	0.382
chr11	5755703	5755703	G	T	OR52N4	nonsynonymous SNV	OR52N4:NM_001005175:exon1:c.G963T:p.M321I	0.4432
chr11	5777903	5777903	C	G	OR52N5	nonsynonymous SNV	OR52N5:NM_001001922:exon1:c.G732C:p.Q244H,OR52N5:NM_001385662:exon3:c.G732C:p.Q244H	0.3893
chr11	9021121	9021121	G	T	SCUBE2	nonsynonymous SNV	SCUBE2:NM_001170690:exon18:c.C2348A:p.S783Y,SCUBE2:NM_001330199:exon22:c.C2924A:p.S975Y,SCUBE2:NM_020974:exon22:c.C2840A:p.S947Y,SCUBE2:NM_001367977:exon23:c.C3011A:p.S1004Y	0.0769
chr11	12294681	12294681	G	C	MICALCL	nonsynonymous SNV	MICALCL:NM_032867:exon3:c.G1250C:p.R417T	0.3919
chr11	14481052	14481052	C	G	COPB1	nonsynonymous SNV	COPB1:NM_001144061:exon9:c.G1003C:p.E335Q,COPB1:NM_001144062:exon9:c.G1003C:p.E335Q,COPB1:NM_016451:exon9:c.G1003C:p.E335Q	0.0276
chr11	19234913	19234913	C	G	E2F8	nonsynonymous SNV	E2F8:NM_001256371:exon5:c.G597C:p.E199D,E2F8:NM_001256372:exon5:c.G597C:p.E199D,E2F8:NM_024680:exon5:c.G597C:p.E199D	0.4271
chr11	26563208	26563208	G	C	MUC15	stopgain	MUC15:NM_145650:exon3:c.C752G:p.S251X,MUC15:NM_001135091:exon4:c.C833G:p.S278X	0.0556
chr11	32616008	32616008	G	A	CCDC73	nonsynonymous SNV	CCDC73:NM_001008391:exon15:c.C1307T:p.S436L	0.3934
chr11	35434634	35434634	C	T	PAMR1	nonsynonymous SNV	PAMR1:NM_001282676:exon8:c.G1171A:p.A391T,PAMR1:NM_001001991:exon10:c.G1504A:p.A502T,PAMR1:NM_015430:exon11:c.G1555A:p.A519T,PAMR1:NM_001282675:exon12:c.G1384A:p.A462T	0.3453
chr11	45649984	45649984	C	A	CHST1	stopgain	CHST1:NM_003654:exon4:c.G940T:p.E314X	0.0446
chr11	46859087	46859087	C	G	LRP4	nonsynonymous SNV	LRP4:NM_002334:exon38:c.G5614C:p.E1872Q	0.5327
chr11	47176821	47176821	C	G	ARFGAP2	nonsynonymous SNV	ARFGAP2:NM_001242832:exon1:c.G33C:p.Q11H,ARFGAP2:NM_032389:exon1:c.G33C:p.Q11H	0.3988
chr11	56122524	56122524	G	A	OR8H3	nonsynonymous SNV	OR8H3:NM_001005201:exon1:c.G152A:p.R51H	0.0607
chr11	56577229	56577229	G	T	OR5M10	nonsynonymous SNV	OR5M10:NM_001004741:exon1:c.C493A:p.H165N	0.2294
chr11	59204766	59204766	T	A	DTX4	nonsynonymous SNV	DTX4:NM_001300727:exon9:c.T1399A:p.W467R,DTX4:NM_015177:exon9:c.T1717A:p.W573R	0.3133
chr11	60798402	60798402	G	T	MS4A10	nonsynonymous SNV	MS4A10:NM_206893:exon7:c.G610T:p.D204Y	0.2941
chr11	61965100	61965100	C	A	FTH1	nonsynonymous SNV	FTH1:NM_002032:exon3:c.G274T:p.D92Y	0.2095
chr11	62523986	62523986	C	T	AHNAK	nonsynonymous SNV	AHNAK:NM_001346445:exon5:c.G10431A:p.M3477I,AHNAK:NM_001346446:exon5:c.G10431A:p.M3477I,AHNAK:NM_001620:exon5:c.G10431A:p.M3477I	0.0535
chr11	63229547	63229547	G	T	SLC22A25	nonsynonymous SNV	SLC22A25:NM_199352:exon1:c.C106A:p.Q36K	0.0511
chr11	64360529	64360529	C	G	RPS6KA4	nonsynonymous SNV	RPS6KA4:NM_001006944:exon4:c.C399G:p.F133L,RPS6KA4:NM_001300802:exon4:c.C399G:p.F133L,RPS6KA4:NM_001318361:exon4:c.C210G:p.F70L,RPS6KA4:NM_003942:exon4:c.C399G:p.F133L	0.0286
chr11	64598562	64598562	G	C	SLC22A12	nonsynonymous SNV	SLC22A12:NM_001276327:exon3:c.G553C:p.D185H,SLC22A12:NM_001276326:exon5:c.G775C:p.D259H,SLC22A12:NM_144585:exon5:c.G877C:p.D293H,SLC22A12:NM_153378:exon5:c.G214C:p.D72H	0.2548
chr11	65044708	65044708	G	T	SAC3D1	nonsynonymous SNV	SAC3D1:NM_013299:exon2:c.G1058T:p.R353I,SAC3D1:NM_001367485:exon3:c.G1058T:p.R353I	0.0486
chr11	65047706	65047706	G	C	NAALADL1	nonsynonymous SNV	NAALADL1:NM_005468:exon12:c.C1449G:p.I483M	0.0465
chr11	65048019	65048019	G	T	NAALADL1	nonsynonymous SNV	NAALADL1:NM_005468:exon11:c.C1378A:p.P460T	0.0496
chr11	65541659	65541659	G	A	LTBP3	nonsynonymous SNV	LTBP3:NM_001130144:exon19:c.C2666T:p.S889F,LTBP3:NM_001164266:exon19:c.C2315T:p.S772F,LTBP3:NM_021070:exon19:c.C2666T:p.S889F	0.0515
chr11	67245319	67245319	G	A	KDM2A	nonsynonymous SNV	KDM2A:NM_001256405:exon3:c.G377A:p.R126K,KDM2A:NM_012308:exon14:c.G1694A:p.R565K	0.2925
chr11	68042657	68042657	G	T	TCIRG1	stopgain	TCIRG1:NM_006019:exon4:c.G211T:p.E71X	0.2652
chr11	71527539	71527539	G	A	KRTAP5-7	nonsynonymous SNV	KRTAP5-7:NM_001012503:exon1:c.G239A:p.C80Y	0.3446
chr11	73309683	73309683	C	G	ARHGEF17	nonsynonymous SNV	ARHGEF17:NM_014786:exon1:c.C1045G:p.P349A	0.0344
chr11	74267249	74267249	C	A	P4HA3	stopgain	P4HA3:NM_001288748:exon13:c.G1627T:p.E543X	0.2857
chr11	75193398	75193398	C	G	SLCO2B1	nonsynonymous SNV	SLCO2B1:NM_001145212:exon6:c.C824G:p.P275R,SLCO2B1:NM_001145211:exon9:c.C1190G:p.P397R,SLCO2B1:NM_007256:exon9:c.C1256G:p.P419R	0.2843
chr11	94544737	94544737	G	C	FUT4	nonsynonymous SNV	FUT4:NM_002033:exon1:c.G604C:p.D202H	0.037
chr11	96383272	96383272	G	C	CCDC82	nonsynonymous SNV	CCDC82:NM_001318737:exon5:c.C988G:p.L330V,CCDC82:NM_024725:exon5:c.C988G:p.L330V,CCDC82:NM_001318736:exon6:c.C988G:p.L330V,CCDC82:NM_001363594:exon6:c.C919G:p.L307V	0.1715
chr11	102721428	102721428	C	A	MMP8	stopgain	MMP8:NM_002424:exon4:c.G595T:p.E199X,MMP8:NM_001304441:exon5:c.G526T:p.E176X,MMP8:NM_001304442:exon5:c.G526T:p.E176X	0.0234
chr11	112200651	112200651	C	G	BCO2	nonsynonymous SNV	BCO2:NM_001256398:exon5:c.C685G:p.L229V,BCO2:NM_001256400:exon6:c.C589G:p.L197V,BCO2:NM_001037290:exon7:c.C802G:p.L268V,BCO2:NM_001256397:exon7:c.C802G:p.L268V,BCO2:NM_031938:exon7:c.C904G:p.L302V	0.2515
chr11	113773659	113773659	G	A	ZW10	nonsynonymous SNV	ZW10:NM_004724:exon1:c.C8T:p.S3L	0.1949
chr11	117913844	117913844	G	A	TMPRSS13	nonsynonymous SNV	TMPRSS13:NM_001206789:exon4:c.C637T:p.P213S,TMPRSS13:NM_001077263:exon5:c.C742T:p.P248S,TMPRSS13:NM_001206790:exon5:c.C742T:p.P248S,TMPRSS13:NM_001244995:exon5:c.C742T:p.P248S	0.028
chr11	118493072	118493072	G	A	KMT2A	nonsynonymous SNV	KMT2A:NM_001197104:exon16:c.G5020A:p.D1674N,KMT2A:NM_005933:exon16:c.G5011A:p.D1671N	0.0478
chr11	119172981	119172981	C	A	NLRX1	nonsynonymous SNV	NLRX1:NM_001282143:exon4:c.C221A:p.S74Y,NLRX1:NM_001282144:exon4:c.C221A:p.S74Y,NLRX1:NM_001282358:exon4:c.C221A:p.S74Y,NLRX1:NM_024618:exon4:c.C221A:p.S74Y	0.0286
chr11	124440319	124440319	G	A	OR8B8	nonsynonymous SNV	OR8B8:NM_012378:exon1:c.C767T:p.A256V	0.2355
chr11	130914604	130914604	C	G	SNX19	nonsynonymous SNV	SNX19:NM_001347918:exon1:c.G1336C:p.E446Q,SNX19:NM_001347919:exon1:c.G1336C:p.E446Q,SNX19:NM_001347920:exon1:c.G1336C:p.E446Q,SNX19:NM_001347921:exon1:c.G1336C:p.E446Q,SNX19:NM_014758:exon1:c.G1336C:p.E446Q	0.1909
chr11	130914793	130914793	C	G	SNX19	nonsynonymous SNV	SNX19:NM_001347918:exon1:c.G1147C:p.E383Q,SNX19:NM_001347919:exon1:c.G1147C:p.E383Q,SNX19:NM_001347920:exon1:c.G1147C:p.E383Q,SNX19:NM_001347921:exon1:c.G1147C:p.E383Q,SNX19:NM_014758:exon1:c.G1147C:p.E383Q	0.1971
chr12	8521137	8521137	A	C	CLEC4D	nonsynonymous SNV	CLEC4D:NM_080387:exon6:c.A514C:p.N172H	0.0619
chr12	20740261	20740261	G	C	SLCO1C1	nonsynonymous SNV	SLCO1C1:NM_001145944:exon10:c.G1272C:p.Q424H,SLCO1C1:NM_001145945:exon12:c.G1479C:p.Q493H,SLCO1C1:NM_017435:exon12:c.G1626C:p.Q542H,SLCO1C1:NM_001145946:exon13:c.G1626C:p.Q542H	0.2805
chr12	20877918	20877918	C	T	SLCO1B3;SLCO1B3-SLCO1B7	nonsynonymous SNV	SLCO1B3:NM_001349920:exon8:c.C1033T:p.H345Y,SLCO1B3-SLCO1B7:NM_001371097:exon8:c.C1117T:p.H373Y,SLCO1B3:NM_019844:exon10:c.C1117T:p.H373Y	0.0853
chr12	29751796	29751796	G	A	TMTC1	nonsynonymous SNV	TMTC1:NM_001193451:exon5:c.C808T:p.H270Y,TMTC1:NM_001367875:exon5:c.C808T:p.H270Y,TMTC1:NM_175861:exon5:c.C484T:p.H162Y	0.0507
chr12	32602192	32602192	C	T	FGD4	stopgain	FGD4:NM_001370297:exon5:c.C316T:p.Q106X,FGD4:NM_001330373:exon6:c.C589T:p.Q197X,FGD4:NM_001330374:exon6:c.C589T:p.Q197X,FGD4:NM_001384130:exon6:c.C589T:p.Q197X,FGD4:NM_001304480:exon7:c.C1204T:p.Q402X,FGD4:NM_001304481:exon7:c.C1123T:p.Q375X,FGD4:NM_001370298:exon7:c.C1279T:p.Q427X,FGD4:NM_001384126:exon7:c.C1279T:p.Q427X,FGD4:NM_001384127:exon7:c.C868T:p.Q290X,FGD4:NM_001384128:exon7:c.C868T:p.Q…	0.0319
chr12	39619276	39619276	G	C	ABCD2	nonsynonymous SNV	ABCD2:NM_005164:exon1:c.C340G:p.L114V	0.25
chr12	40506300	40506300	G	C	MUC19	unknown	UNKNOWN	0.2561
chr12	43377501	43377501	G	A	ADAMTS20	nonsynonymous SNV	ADAMTS20:NM_025003:exon32:c.C4859T:p.S1620F	0.0169
chr12	46229638	46229638	T	G	SLC38A1	nonsynonymous SNV	SLC38A1:NM_001278388:exon3:c.A124C:p.K42Q,SLC38A1:NM_001077484:exon4:c.A124C:p.K42Q,SLC38A1:NM_001278389:exon4:c.A124C:p.K42Q,SLC38A1:NM_001278390:exon4:c.A124C:p.K42Q,SLC38A1:NM_030674:exon4:c.A124C:p.K42Q,SLC38A1:NM_001278387:exon5:c.A124C:p.K42Q	0.0203
chr12	48083677	48083677	G	C	SENP1	nonsynonymous SNV	SENP1:NM_001267594:exon6:c.C466G:p.P156A,SENP1:NM_001267595:exon6:c.C466G:p.P156A	0.2524
chr12	49090275	49090275	C	T	DHH	nonsynonymous SNV	DHH:NM_021044:exon3:c.G775A:p.E259K	0.2936
chr12	49600829	49600829	C	G	FAM186B	nonsynonymous SNV	FAM186B:NM_032130:exon4:c.G811C:p.E271Q	0.0761
chr12	50094453	50094453	C	G	SMARCD1	nonsynonymous SNV	SMARCD1:NM_003076:exon10:c.C1150G:p.Q384E,SMARCD1:NM_139071:exon10:c.C1150G:p.Q384E	0.066
chr12	50204565	50204565	G	A	LIMA1	nonsynonymous SNV	LIMA1:NM_001113547:exon3:c.C371T:p.S124L,LIMA1:NM_001113546:exon6:c.C851T:p.S284L,LIMA1:NM_016357:exon6:c.C851T:p.S284L	0.0375
chr12	51117736	51117736	C	A	TFCP2	stopgain	TFCP2:NM_001173452:exon3:c.G286T:p.E96X,TFCP2:NM_001173453:exon3:c.G286T:p.E96X,TFCP2:NM_005653:exon3:c.G286T:p.E96X	0.06
chr12	52185404	52185404	C	T	KRT80	nonsynonymous SNV	KRT80:NM_001081492:exon2:c.G484A:p.E162K,KRT80:NM_182507:exon2:c.G484A:p.E162K	0.3051
chr12	52675365	52675365	C	G	KRT1	nonsynonymous SNV	KRT1:NM_006121:exon9:c.G1763C:p.R588T	0.0379
chr12	53973660	53973660	C	T	HOXC11	nonsynonymous SNV	HOXC11:NM_014212:exon1:c.C419T:p.S140L	0.0426
chr12	56169782	56169782	G	C	SMARCC2	nonsynonymous SNV	SMARCC2:NM_003075:exon23:c.C2449G:p.P817A,SMARCC2:NM_001130420:exon24:c.C2542G:p.P848A,SMARCC2:NM_001330288:exon24:c.C2542G:p.P848A,SMARCC2:NM_139067:exon24:c.C2542G:p.P848A	0.2399
chr12	56774163	56774163	G	C	HSD17B6	nonsynonymous SNV	HSD17B6:NM_003725:exon2:c.G311C:p.R104T	0.2625
chr12	57600374	57600374	G	C	PIP4K2C	nonsynonymous SNV	PIP4K2C:NM_001146260:exon6:c.G606C:p.Q202H,PIP4K2C:NM_001146258:exon7:c.G750C:p.Q250H,PIP4K2C:NM_001146259:exon7:c.G696C:p.Q232H,PIP4K2C:NM_024779:exon7:c.G750C:p.Q250H	0.3038
chr12	57737459	57737459	C	G	AGAP2	nonsynonymous SNV	AGAP2:NM_001122772:exon1:c.G788C:p.R263P	0.0503
chr12	71644305	71644305	C	G	ZFC3H1	nonsynonymous SNV	ZFC3H1:NM_144982:exon5:c.G1293C:p.L431F	0.043
chr12	71657157	71657157	A	T	ZFC3H1	nonsynonymous SNV	ZFC3H1:NM_144982:exon2:c.T743A:p.L248Q	0.0407
chr12	80845758	80845758	C	T	LIN7A	nonsynonymous SNV	LIN7A:NM_001324423:exon3:c.G242A:p.G81E,LIN7A:NM_004664:exon4:c.G455A:p.G152E	0.1
chr12	95528963	95528963	C	G	USP44	nonsynonymous SNV	USP44:NM_001042403:exon3:c.G1468C:p.E490Q,USP44:NM_001278393:exon3:c.G1468C:p.E490Q,USP44:NM_001347937:exon3:c.G1468C:p.E490Q,USP44:NM_032147:exon3:c.G1468C:p.E490Q,USP44:NM_001347936:exon4:c.G1468C:p.E490Q	0.4488
chr12	103662967	103662967	G	A	STAB2	nonsynonymous SNV	STAB2:NM_017564:exon18:c.G1991A:p.R664Q	0.0828
chr12	107704667	107704667	G	C	PWP1	nonsynonymous SNV	PWP1:NM_001317962:exon11:c.G811C:p.D271H,PWP1:NM_001317963:exon11:c.G361C:p.D121H,PWP1:NM_007062:exon11:c.G997C:p.D333H	0.0327
chr12	108518866	108518866	G	C	FICD	nonsynonymous SNV	FICD:NM_007076:exon3:c.G768C:p.K256N	0.4198
chr12	109139861	109139861	G	C	ACACB	nonsynonymous SNV	ACACB:NM_001093:exon2:c.G456C:p.K152N	0.0859
chr12	110915730	110915730	T	G	MYL2	nonsynonymous SNV	MYL2:NM_000432:exon3:c.A154C:p.T52P	0.4299
chr12	120557393	120557393	C	A	RNF10	nonsynonymous SNV	RNF10:NM_001330474:exon5:c.C757A:p.L253I,RNF10:NM_014868:exon5:c.C757A:p.L253I	0.0387
chr12	122980385	122980385	C	A	ARL6IP4	nonsynonymous SNV	ARL6IP4:NM_001002251:exon1:c.C181A:p.R61S,ARL6IP4:NM_001002252:exon1:c.C181A:p.R61S,ARL6IP4:NM_001278378:exon1:c.C181A:p.R61S,ARL6IP4:NM_001278379:exon1:c.C181A:p.P61T,ARL6IP4:NM_016638:exon1:c.C181A:p.R61S,ARL6IP4:NM_018694:exon1:c.C181A:p.R61S	0.123
chr12	128823488	128823488	G	C	SLC15A4	nonsynonymous SNV	SLC15A4:NM_145648:exon1:c.C456G:p.C152W	0.4397
chr12	131797331	131797331	G	C	SFSWAP	nonsynonymous SNV	SFSWAP:NM_004592:exon16:c.G2688C:p.E896D,SFSWAP:NM_001261411:exon17:c.G2844C:p.E948D	0.4647
chr12	131828514	131828514	G	T	MMP17	nonsynonymous SNV	MMP17:NM_016155:exon1:c.G20T:p.R7L	0.3277
chr12	132926133	132926133	C	G	ZNF605	nonsynonymous SNV	ZNF605:NM_001164715:exon5:c.G1259C:p.G420A,ZNF605:NM_183238:exon5:c.G1166C:p.G389A	0.4592
chr12	133058718	133058718	C	T	ZNF84	nonsynonymous SNV	ZNF84:NM_001127372:exon5:c.C2003T:p.S668L,ZNF84:NM_001289971:exon5:c.C2003T:p.S668L,ZNF84:NM_001289972:exon5:c.C2003T:p.S668L,ZNF84:NM_003428:exon5:c.C2003T:p.S668L	0.0588
chr13	23615878	23615878	C	G	TNFRSF19	nonsynonymous SNV	TNFRSF19:NM_001204458:exon4:c.C192G:p.F64L,TNFRSF19:NM_001354985:exon4:c.C192G:p.F64L,TNFRSF19:NM_018647:exon4:c.C192G:p.F64L,TNFRSF19:NM_148957:exon4:c.C192G:p.F64L	0.0636
chr13	24706457	24706457	G	T	ATP12A	nonsynonymous SNV	ATP12A:NM_001185085:exon15:c.G2181T:p.Q727H,ATP12A:NM_001676:exon15:c.G2163T:p.Q721H	0.0648
chr13	26682816	26682816	C	G	WASF3	nonsynonymous SNV	WASF3:NM_001291965:exon9:c.C1184G:p.P395R,WASF3:NM_006646:exon9:c.C1193G:p.P398R	0.0784
chr13	45549940	45549940	G	C	ERICH6B	nonsynonymous SNV	ERICH6B:NM_182542:exon13:c.C1599G:p.I533M	0.0803
chr13	60010563	60010563	G	C	DIAPH3	nonsynonymous SNV	DIAPH3:NM_001258370:exon2:c.C89G:p.S30C,DIAPH3:NM_030932:exon2:c.C89G:p.S30C,DIAPH3:NM_001258367:exon6:c.C740G:p.S247C,DIAPH3:NM_001258368:exon6:c.C668G:p.S223C,DIAPH3:NM_001258366:exon7:c.C845G:p.S282C,DIAPH3:NM_001042517:exon8:c.C878G:p.S293C,DIAPH3:NM_001258369:exon8:c.C878G:p.S293C	0.4518
chr13	77661807	77661807	C	G	LOC100129307	nonsynonymous SNV	LOC100129307:NM_001310140:exon1:c.G820C:p.E274Q	0.0602
chr13	85796133	85796133	T	-	SLITRK6	frameshift deletion	SLITRK6:NM_032229:exon2:c.376delA:p.I126Ffs*25	0.4424
chr13	108229579	108229579	C	T	ABHD13	nonsynonymous SNV	ABHD13:NM_032859:exon2:c.C361T:p.H121Y	0.211
chr13	113096821	113096821	G	A	MCF2L	nonsynonymous SNV	MCF2L:NM_001366646:exon28:c.G3226A:p.E1076K,MCF2L:NM_001366645:exon29:c.G3301A:p.E1101K,MCF2L:NM_001112732:exon30:c.G3340A:p.E1114K,MCF2L:NM_001320816:exon30:c.G3352A:p.E1118K,MCF2L:NM_001366644:exon30:c.G3253A:p.E1085K,MCF2L:NM_024979:exon30:c.G3334A:p.E1112K,MCF2L:NM_001320815:exon31:c.G3409A:p.E1137K	0.0656
chr14	21018491	21018491	G	C	NDRG2	stopgain	NDRG2:NM_001282211:exon12:c.C815G:p.S272X,NDRG2:NM_001282216:exon12:c.C647G:p.S216X,NDRG2:NM_201536:exon12:c.C785G:p.S262X,NDRG2:NM_201538:exon12:c.C785G:p.S262X,NDRG2:NM_001282213:exon13:c.C785G:p.S262X,NDRG2:NM_001282214:exon13:c.C785G:p.S262X,NDRG2:NM_001282215:exon13:c.C794G:p.S265X,NDRG2:NM_001320329:exon13:c.C827G:p.S276X,NDRG2:NM_001354561:exon13:c.C785G:p.S262X,NDRG2:NM_001354562:exon13:c…	0.0789
chr14	21402061	21402061	C	A	CHD8	nonsynonymous SNV	CHD8:NM_001170629:exon20:c.G3958T:p.D1320Y,CHD8:NM_020920:exon20:c.G3121T:p.D1041Y	0.042
chr14	22841959	22841959	G	A	MMP14	nonsynonymous SNV	MMP14:NM_004995:exon3:c.G304A:p.E102K	0.0663
chr14	23102346	23102346	C	G	LMLN2	nonsynonymous SNV	LMLN2:NM_001354640:exon9:c.G1132C:p.E378Q	0.05
chr14	32939344	32939344	C	G	NPAS3	nonsynonymous SNV	NPAS3:NM_001164749:exon1:c.C28G:p.Q10E,NPAS3:NM_001165893:exon1:c.C28G:p.Q10E,NPAS3:NM_022123:exon1:c.C28G:p.Q10E,NPAS3:NM_173159:exon1:c.C28G:p.Q10E	0.0312
chr14	36662974	36662974	C	A	PAX9	nonsynonymous SNV	PAX9:NM_001372076:exon2:c.C82A:p.R28S,PAX9:NM_006194:exon3:c.C82A:p.R28S	0.0727
chr14	50635184	50635184	C	G	SAV1	stoploss	SAV1:NM_021818:exon5:c.G1151C:p.X384S	0.0482
chr14	54902546	54902546	G	T	GCH1	nonsynonymous SNV	GCH1:NM_000161:exon1:c.C118A:p.P40T,GCH1:NM_001024024:exon1:c.C118A:p.P40T,GCH1:NM_001024070:exon1:c.C118A:p.P40T,GCH1:NM_001024071:exon1:c.C118A:p.P40T	0.0804
chr14	54995718	54995718	G	C	WDHD1	nonsynonymous SNV	WDHD1:NM_001008396:exon10:c.C669G:p.I223M,WDHD1:NM_007086:exon11:c.C1038G:p.I346M	0.0323
chr14	55062693	55062693	C	G	MAPK1IP1L	nonsynonymous SNV	MAPK1IP1L:NM_144578:exon3:c.C94G:p.Q32E	0.0259
chr14	55673208	55673208	G	T	KTN1	nonsynonymous SNV	KTN1:NM_001079521:exon40:c.G3724T:p.D1242Y	0.2654
chr14	57231675	57231675	C	T	EXOC5	nonsynonymous SNV	EXOC5:NM_006544:exon11:c.G979A:p.G327S	0.0526
chr14	59463926	59463926	T	C	GPR135	nonsynonymous SNV	GPR135:NM_022571:exon1:c.A1301G:p.Y434C	0.2864
chr14	73109430	73109430	G	C	RBM25	nonsynonymous SNV	RBM25:NM_021239:exon14:c.G1630C:p.E544Q	0.3234
chr14	73266738	73266738	C	G	PAPLN	stopgain	PAPLN:NM_001365907:exon24:c.C3359G:p.S1120X,PAPLN:NM_173462:exon24:c.C3326G:p.S1109X,PAPLN:NM_001365906:exon25:c.C3407G:p.S1136X	0.2
chr14	74502809	74502809	C	G	LTBP2	nonsynonymous SNV	LTBP2:NM_000428:exon34:c.G5014C:p.D1672H	0.325
chr14	74817069	74817069	G	C	YLPM1	nonsynonymous SNV	YLPM1:NM_019589:exon14:c.G5824C:p.D1942H	0.0541
chr14	91273437	91273437	C	T	CCDC88C	nonsynonymous SNV	CCDC88C:NM_001080414:exon30:c.G5275A:p.E1759K	0.025
chr14	92005786	92005786	C	G	TRIP11	nonsynonymous SNV	TRIP11:NM_001321851:exon11:c.G2187C:p.K729N,TRIP11:NM_004239:exon11:c.G2190C:p.K730N	0.0399
chr14	92005992	92005992	C	G	TRIP11	nonsynonymous SNV	TRIP11:NM_001321851:exon11:c.G1981C:p.E661Q,TRIP11:NM_004239:exon11:c.G1984C:p.E662Q	0.0329
chr14	94487393	94487393	C	G	SERPINA12	nonsynonymous SNV	SERPINA12:NM_001304461:exon5:c.G1155C:p.K385N,SERPINA12:NM_001382267:exon5:c.G1155C:p.K385N,SERPINA12:NM_173850:exon6:c.G1155C:p.K385N	0.3367
chr14	95103574	95103574	C	A	DICER1	nonsynonymous SNV	DICER1:NM_001195573:exon20:c.G3822T:p.R1274S,DICER1:NM_001271282:exon21:c.G3822T:p.R1274S,DICER1:NM_001291628:exon21:c.G3822T:p.R1274S,DICER1:NM_177438:exon21:c.G3822T:p.R1274S,DICER1:NM_030621:exon23:c.G3822T:p.R1274S	0.2863
chr14	96311561	96311561	G	C	ATG2B	nonsynonymous SNV	ATG2B:NM_018036:exon27:c.C3971G:p.S1324C	0.3168
chr14	102039129	102039129	G	C	DYNC1H1	nonsynonymous SNV	DYNC1H1:NM_001376:exon60:c.G11335C:p.E3779Q	0.0282
chr14	102040386	102040386	G	C	DYNC1H1	nonsynonymous SNV	DYNC1H1:NM_001376:exon63:c.G11841C:p.L3947F	0.0444
chr14	102082307	102082307	C	G	HSP90AA1	nonsynonymous SNV	HSP90AA1:NM_005348:exon10:c.G1893C:p.K631N,HSP90AA1:NM_001017963:exon11:c.G2259C:p.K753N	0.0719
chr14	103590271	103590271	G	C	COA8	nonsynonymous SNV	COA8:NM_001370595:exon5:c.G567C:p.K189N	0.0562
chr15	29708602	29708602	G	C	TJP1	nonsynonymous SNV	TJP1:NM_001355015:exon24:c.C4567G:p.Q1523E,TJP1:NM_175610:exon24:c.C4567G:p.Q1523E,TJP1:NM_001301026:exon25:c.C4579G:p.Q1527E,TJP1:NM_001330239:exon25:c.C4807G:p.Q1603E,TJP1:NM_001355013:exon25:c.C4819G:p.Q1607E,TJP1:NM_001355014:exon25:c.C4807G:p.Q1603E,TJP1:NM_003257:exon25:c.C4807G:p.Q1603E,TJP1:NM_001301025:exon26:c.C5086G:p.Q1696E,TJP1:NM_001355012:exon26:c.C5086G:p.Q1696E	0.3333
chr15	33067578	33067578	C	G	FMN1	nonsynonymous SNV	FMN1:NM_001103184:exon1:c.G307C:p.E103Q	0.4852
chr15	40302570	40302570	C	A	PLCB2	nonsynonymous SNV	PLCB2:NM_001284297:exon4:c.G271T:p.D91Y,PLCB2:NM_001284298:exon4:c.G271T:p.D91Y,PLCB2:NM_001284299:exon4:c.G271T:p.D91Y,PLCB2:NM_004573:exon4:c.G271T:p.D91Y	0.104
chr15	40302604	40302604	C	G	PLCB2	nonsynonymous SNV	PLCB2:NM_001284297:exon4:c.G237C:p.Q79H,PLCB2:NM_001284298:exon4:c.G237C:p.Q79H,PLCB2:NM_001284299:exon4:c.G237C:p.Q79H,PLCB2:NM_004573:exon4:c.G237C:p.Q79H	0.1037
chr15	40370001	40370001	G	A	DISP2	nonsynonymous SNV	DISP2:NM_033510:exon8:c.G3889A:p.E1297K	0.4167
chr15	41669522	41669522	G	C	MGA	nonsynonymous SNV	MGA:NM_001080541:exon2:c.G628C:p.E210Q,MGA:NM_001164273:exon2:c.G628C:p.E210Q	0.4276
chr15	41765008	41765008	C	T	MGA	nonsynonymous SNV	MGA:NM_001080541:exon22:c.C7240T:p.L2414F,MGA:NM_001164273:exon23:c.C7867T:p.L2623F	0.0579
chr15	42330636	42330636	C	G	GANC	nonsynonymous SNV	GANC:NM_198141:exon15:c.C1705G:p.L569V	0.05
chr15	42563851	42563851	G	C	HAUS2	nonsynonymous SNV	HAUS2:NM_001130447:exon4:c.G399C:p.K133N,HAUS2:NM_001323630:exon4:c.G99C:p.K33N,HAUS2:NM_001323632:exon4:c.G210C:p.K70N,HAUS2:NM_018097:exon5:c.G492C:p.K164N,HAUS2:NM_001323631:exon6:c.G210C:p.K70N	0.3788
chr15	42690409	42690409	G	C	STARD9	nonsynonymous SNV	STARD9:NM_020759:exon23:c.G8831C:p.R2944T	0.4456
chr15	43361120	43361120	C	G	ZSCAN29	nonsynonymous SNV	ZSCAN29:NM_152455:exon5:c.G2512C:p.E838Q,ZSCAN29:NM_001372080:exon6:c.G2512C:p.E838Q	0.0561
chr15	43361359	43361359	C	G	ZSCAN29	nonsynonymous SNV	ZSCAN29:NM_152455:exon5:c.G2273C:p.G758A,ZSCAN29:NM_001372080:exon6:c.G2273C:p.G758A	0.0549
chr15	44337874	44337874	G	C	GOLM2	nonsynonymous SNV	GOLM2:NM_138423:exon5:c.G688C:p.E230Q,GOLM2:NM_177974:exon5:c.G688C:p.E230Q	0.0928
chr15	44337883	44337883	A	G	GOLM2	nonsynonymous SNV	GOLM2:NM_138423:exon5:c.A697G:p.S233G,GOLM2:NM_177974:exon5:c.A697G:p.S233G	0.0889
chr15	48255840	48255840	C	G	SLC12A1	nonsynonymous SNV	SLC12A1:NM_000338:exon16:c.C1972G:p.L658V,SLC12A1:NM_001184832:exon16:c.C1972G:p.L658V,SLC12A1:NM_001384136:exon16:c.C1972G:p.L658V	0.301
chr15	52235691	52235691	C	T	MYO5C	nonsynonymous SNV	MYO5C:NM_018728:exon23:c.G2941A:p.E981K	0.4018
chr15	55829902	55829902	C	G	NEDD4	nonsynonymous SNV	NEDD4:NM_198400:exon22:c.G3739C:p.D1247H,NEDD4:NM_001284340:exon24:c.G3904C:p.D1302H,NEDD4:NM_001284338:exon25:c.G3955C:p.D1319H,NEDD4:NM_001284339:exon25:c.G3907C:p.D1303H,NEDD4:NM_001329212:exon29:c.G2257C:p.D753H,NEDD4:NM_006154:exon29:c.G2698C:p.D900H	0.3333
chr15	57714608	57714608	G	C	GCOM1;POLR2M	nonsynonymous SNV	POLR2M:NM_001018102:exon4:c.G565C:p.E189Q,POLR2M:NM_015532:exon4:c.G1036C:p.E346Q,GCOM1:NM_001018090:exon14:c.G1582C:p.E528Q,GCOM1:NM_001285900:exon15:c.G2227C:p.E743Q	0.0541
chr15	68331021	68331021	C	G	ITGA11	nonsynonymous SNV	ITGA11:NM_001004439:exon15:c.G1861C:p.D621H	0.094
chr15	84863579	84863579	G	T	ALPK3	stopgain	ALPK3:NM_020778:exon11:c.G4438T:p.E1480X	0.0968
chr15	88855019	88855019	T	C	ACAN	nonsynonymous SNV	ACAN:NM_001135:exon12:c.T2434C:p.F812L,ACAN:NM_001369268:exon12:c.T2434C:p.F812L,ACAN:NM_013227:exon12:c.T2434C:p.F812L	0.0993
chr15	89327283	89327283	C	G	POLG	nonsynonymous SNV	POLG:NM_001126131:exon7:c.G1317C:p.Q439H,POLG:NM_002693:exon7:c.G1317C:p.Q439H	0.5069
chr15	93000626	93000626	G	A	CHD2	nonsynonymous SNV	CHD2:NM_001271:exon32:c.G4123A:p.E1375K	0.1037
chr15	99132897	99132897	G	C	SYNM	nonsynonymous SNV	SYNM:NM_145728:exon4:c.G4537C:p.D1513H,SYNM:NM_015286:exon5:c.G3601C:p.D1201H	0.0827
chr16	634760	634760	C	A	METTL26	stopgain	METTL26:NM_001040161:exon2:c.G235T:p.E79X,METTL26:NM_001040162:exon3:c.G295T:p.E99X,METTL26:NM_001288710:exon4:c.G466T:p.E156X,METTL26:NM_032366:exon5:c.G526T:p.E176X	0.0733
chr16	1439049	1439049	C	A	CCDC154	nonsynonymous SNV	CCDC154:NM_001143980:exon7:c.G753T:p.Q251H	0.3814
chr16	1961510	1961510	G	C	NDUFB10	nonsynonymous SNV	NDUFB10:NM_004548:exon3:c.G283C:p.E95Q	0.0468
chr16	3026570	3026570	G	A	THOC6	nonsynonymous SNV	THOC6:NM_001142350:exon7:c.G466A:p.E156K,THOC6:NM_024339:exon7:c.G466A:p.E156K,THOC6:NM_001347703:exon8:c.G394A:p.E132K,THOC6:NM_001347704:exon8:c.G466A:p.E156K	0.5397
chr16	3300422	3300422	C	G	TIGD7	nonsynonymous SNV	TIGD7:NM_033208:exon2:c.G193C:p.G65R	0.5038
chr16	3383023	3383023	G	C	ZSCAN32	nonsynonymous SNV	ZSCAN32:NM_001284529:exon3:c.C1056G:p.I352M,ZSCAN32:NM_001284528:exon4:c.C1056G:p.I352M,ZSCAN32:NM_001324345:exon5:c.C1287G:p.I429M,ZSCAN32:NM_001324346:exon5:c.C1704G:p.I568M,ZSCAN32:NM_001324341:exon6:c.C1287G:p.I429M,ZSCAN32:NM_001324342:exon6:c.C1287G:p.I429M,ZSCAN32:NM_001324343:exon6:c.C1524G:p.I508M,ZSCAN32:NM_001324344:exon6:c.C1287G:p.I429M,ZSCAN32:NM_017810:exon6:c.C1287G:p.I429M,ZSCAN3…	0.4105
chr16	3383214	3383214	G	C	ZSCAN32	nonsynonymous SNV	ZSCAN32:NM_001284529:exon3:c.C865G:p.Q289E,ZSCAN32:NM_001284528:exon4:c.C865G:p.Q289E,ZSCAN32:NM_001324345:exon5:c.C1096G:p.Q366E,ZSCAN32:NM_001324346:exon5:c.C1513G:p.Q505E,ZSCAN32:NM_001324341:exon6:c.C1096G:p.Q366E,ZSCAN32:NM_001324342:exon6:c.C1096G:p.Q366E,ZSCAN32:NM_001324343:exon6:c.C1333G:p.Q445E,ZSCAN32:NM_001324344:exon6:c.C1096G:p.Q366E,ZSCAN32:NM_017810:exon6:c.C1096G:p.Q366E,ZSCAN32:…	0.3902
chr16	4694188	4694188	C	G	NUDT16L1	nonsynonymous SNV	NUDT16L1:NM_001193452:exon2:c.C364G:p.L122V,NUDT16L1:NM_001370585:exon2:c.C358G:p.L120V,NUDT16L1:NM_001370586:exon2:c.C358G:p.L120V,NUDT16L1:NM_001370587:exon2:c.C364G:p.L122V,NUDT16L1:NM_032349:exon2:c.C364G:p.L122V	0.4608
chr16	10773328	10773328	C	G	TVP23A	nonsynonymous SNV	TVP23A:NM_001079512:exon5:c.G438C:p.L146F,TVP23A:NM_001318873:exon5:c.G246C:p.L82F	0.0901
chr16	18884129	18884129	G	C	SMG1	nonsynonymous SNV	SMG1:NM_015092:exon9:c.C1060G:p.L354V	0.0584
chr16	20465632	20465632	C	T	ACSM2A	nonsynonymous SNV	ACSM2A:NM_001308169:exon2:c.C56T:p.S19L,ACSM2A:NM_001308172:exon3:c.C293T:p.S98L,ACSM2A:NM_001308954:exon4:c.C293T:p.S98L	0.1941
chr16	23755916	23755916	C	A	CHP2	nonsynonymous SNV	CHP2:NM_022097:exon3:c.C210A:p.F70L	0.2442
chr16	24567471	24567471	G	A	RBBP6	nonsynonymous SNV	RBBP6:NM_006910:exon15:c.G1918A:p.E640K,RBBP6:NM_018703:exon15:c.G1918A:p.E640K	0.193
chr16	24907150	24907150	G	C	SLC5A11	nonsynonymous SNV	SLC5A11:NM_001258412:exon11:c.G1030C:p.E344Q,SLC5A11:NM_001258414:exon11:c.G772C:p.E258Q,SLC5A11:NM_001352237:exon11:c.G943C:p.E315Q,SLC5A11:NM_001352247:exon11:c.G859C:p.E287Q,SLC5A11:NM_001258411:exon12:c.G1135C:p.E379Q,SLC5A11:NM_001258413:exon12:c.G1048C:p.E350Q,SLC5A11:NM_001352238:exon12:c.G1135C:p.E379Q,SLC5A11:NM_001352245:exon12:c.G964C:p.E322Q,SLC5A11:NM_001352246:exon12:c.G964C:p.E322Q…	0.0278
chr16	29799634	29799634	C	G	KIF22	nonsynonymous SNV	KIF22:NM_001256270:exon7:c.C793G:p.L265V,KIF22:NM_007317:exon7:c.C997G:p.L333V,KIF22:NM_001256269:exon8:c.C793G:p.L265V	0.2323
chr16	30123158	30123158	C	G	MAPK3	nonsynonymous SNV	MAPK3:NM_001040056:exon1:c.G52C:p.E18Q,MAPK3:NM_001109891:exon1:c.G52C:p.E18Q,MAPK3:NM_002746:exon1:c.G52C:p.E18Q	0.2007
chr16	30659966	30659966	G	A	FBRS	nonsynonymous SNV	FBRS:NM_001105079:exon1:c.G448A:p.E150K	0.029
chr16	31143749	31143749	C	G	PRSS36	nonsynonymous SNV	PRSS36:NM_001258290:exon7:c.G809C:p.R270T,PRSS36:NM_001258291:exon7:c.G809C:p.R270T,PRSS36:NM_173502:exon7:c.G809C:p.R270T	0.2425
chr16	31474230	31474230	G	T	TGFB1I1	nonsynonymous SNV	TGFB1I1:NM_001042454:exon5:c.G404T:p.R135I,TGFB1I1:NM_001164719:exon5:c.G353T:p.R118I,TGFB1I1:NM_015927:exon5:c.G353T:p.R118I	0.0364
chr16	31489217	31489217	C	T	SLC5A2	nonsynonymous SNV	SLC5A2:NM_003041:exon12:c.C1544T:p.S515L	0.2586
chr16	48548023	48548023	C	T	N4BP1	nonsynonymous SNV	N4BP1:NM_153029:exon5:c.G2209A:p.E737K	0.0294
chr16	50223372	50223372	G	C	TENT4B	nonsynonymous SNV	TENT4B:NM_001365324:exon7:c.G1366C:p.D456H,TENT4B:NM_001040284:exon8:c.G1321C:p.D441H,TENT4B:NM_001040285:exon8:c.G1321C:p.D441H,TENT4B:NM_001365323:exon8:c.G1306C:p.D436H	0.0997
chr16	50320016	50320016	T	C	BRD7	nonsynonymous SNV	BRD7:NM_001173984:exon16:c.A1774G:p.N592D,BRD7:NM_013263:exon16:c.A1771G:p.N591D	0.1365
chr16	53157302	53157302	G	A	CHD9	nonsynonymous SNV	CHD9:NM_001308319:exon2:c.G1213A:p.D405N,CHD9:NM_001352127:exon2:c.G1213A:p.D405N,CHD9:NM_001382353:exon2:c.G1213A:p.D405N,CHD9:NM_025134:exon2:c.G1213A:p.D405N	0.0376
chr16	56470521	56470521	G	C	OGFOD1	nonsynonymous SNV	OGFOD1:NM_001324363:exon9:c.G901C:p.E301Q,OGFOD1:NM_001324357:exon10:c.G1012C:p.E338Q,OGFOD1:NM_001324358:exon10:c.G850C:p.E284Q,OGFOD1:NM_001324359:exon10:c.G724C:p.E242Q,OGFOD1:NM_001324360:exon10:c.G724C:p.E242Q,OGFOD1:NM_001324361:exon10:c.G850C:p.E284Q,OGFOD1:NM_001324362:exon10:c.G595C:p.E199Q,OGFOD1:NM_018233:exon10:c.G1015C:p.E339Q	0.0241
chr16	56887021	56887021	G	C	SLC12A3	nonsynonymous SNV	SLC12A3:NM_000339:exon17:c.G2106C:p.K702N,SLC12A3:NM_001126107:exon17:c.G2103C:p.K701N,SLC12A3:NM_001126108:exon17:c.G2106C:p.K702N	0.4416
chr16	57917378	57917378	C	T	CNGB1	nonsynonymous SNV	CNGB1:NM_001286130:exon21:c.G2038A:p.D680N,CNGB1:NM_001297:exon21:c.G2056A:p.D686N	0.0745
chr16	58026459	58026459	C	G	MMP15	nonsynonymous SNV	MMP15:NM_002428:exon1:c.C109G:p.L37V	0.0542
chr16	71850815	71850815	G	A	ATXN1L	nonsynonymous SNV	ATXN1L:NM_001137675:exon3:c.G1075A:p.E359K	0.3758
chr16	74726241	74726241	G	T	FA2H	nonsynonymous SNV	FA2H:NM_024306:exon4:c.C597A:p.F199L	0.4354
chr16	88435735	88435735	C	A	ZNF469	nonsynonymous SNV	ZNF469:NM_001367624:exon3:c.C8265A:p.F2755L	0.0446
chr16	89284810	89284810	C	G	ANKRD11	nonsynonymous SNV	ANKRD11:NM_001256183:exon9:c.G1732C:p.D578H,ANKRD11:NM_013275:exon9:c.G1732C:p.D578H,ANKRD11:NM_001256182:exon10:c.G1732C:p.D578H	0.448
chr17	3761082	3761082	G	A	ITGAE	nonsynonymous SNV	ITGAE:NM_002208:exon6:c.C529T:p.R177C	0.0656
chr17	5559587	5559587	C	G	NLRP1	nonsynonymous SNV	NLRP1:NM_001033053:exon4:c.G1109C:p.R370T,NLRP1:NM_014922:exon4:c.G1109C:p.R370T,NLRP1:NM_033004:exon4:c.G1109C:p.R370T,NLRP1:NM_033006:exon4:c.G1109C:p.R370T,NLRP1:NM_033007:exon4:c.G1109C:p.R370T	0.064
chr17	7673759	7673759	C	G	TP53	nonsynonymous SNV	TP53:NM_001126115:exon4:c.G465C:p.E155D,TP53:NM_001126116:exon4:c.G465C:p.E155D,TP53:NM_001126117:exon4:c.G465C:p.E155D,TP53:NM_001276697:exon4:c.G384C:p.E128D,TP53:NM_001276698:exon4:c.G384C:p.E128D,TP53:NM_001276699:exon4:c.G384C:p.E128D,TP53:NM_001126118:exon7:c.G744C:p.E248D,TP53:NM_000546:exon8:c.G861C:p.E287D,TP53:NM_001126112:exon8:c.G861C:p.E287D,TP53:NM_001126113:exon8:c.G861C:p.E287D,TP…	0.0741
chr17	10525532	10525532	C	G	MYH2	nonsynonymous SNV	MYH2:NM_001100112:exon32:c.G4456C:p.E1486Q,MYH2:NM_017534:exon32:c.G4456C:p.E1486Q	0.3377
chr17	17126840	17126840	G	C	MPRIP	nonsynonymous SNV	MPRIP:NM_001364716:exon4:c.G406C:p.E136Q,MPRIP:NM_015134:exon4:c.G406C:p.E136Q,MPRIP:NM_201274:exon4:c.G406C:p.E136Q	0.0628
chr17	21415688	21415688	G	C	KCNJ12	nonsynonymous SNV	KCNJ12:NM_021012:exon3:c.G346C:p.E116Q	0.0711
chr17	27778954	27778954	G	T	NOS2	nonsynonymous SNV	NOS2:NM_000625:exon10:c.C1107A:p.F369L	0.0604
chr17	29096763	29096763	C	G	MYO18A	nonsynonymous SNV	MYO18A:NM_001346767:exon28:c.G4383C:p.R1461S,MYO18A:NM_001346768:exon28:c.G3009C:p.R1003S,MYO18A:NM_078471:exon28:c.G4383C:p.R1461S,MYO18A:NM_203318:exon28:c.G4383C:p.R1461S,MYO18A:NM_001346766:exon29:c.G4419C:p.R1473S,MYO18A:NM_001346765:exon30:c.G4440C:p.R1480S	0.0833
chr17	40140769	40140769	A	T	CASC3	nonsynonymous SNV	CASC3:NM_007359:exon1:c.A221T:p.E74V	0.1628
chr17	41501724	41501724	G	A	KRT13	nonsynonymous SNV	KRT13:NM_153490:exon7:c.C1265T:p.S422L	0.1081
chr17	41811705	41811705	C	G	P3H4	nonsynonymous SNV	P3H4:NM_006455:exon1:c.G211C:p.D71H	0.04
chr17	45081720	45081720	G	C	NMT1	nonsynonymous SNV	NMT1:NM_021079:exon2:c.G208C:p.E70Q	0.016
chr17	46528784	46528784	G	T	ARL17A	nonsynonymous SNV	ARL17A:NM_001288811:exon5:c.C411A:p.F137L	0.2299
chr17	48787944	48787944	C	G	TTLL6	nonsynonymous SNV	TTLL6:NM_173623:exon4:c.G535C:p.E179Q,TTLL6:NM_001130918:exon11:c.G1456C:p.E486Q,TTLL6:NM_001366314:exon11:c.G997C:p.E333Q	0.3916
chr17	49994884	49994884	C	T	DLX3	nonsynonymous SNV	DLX3:NM_005220:exon1:c.G115A:p.D39N	0.0847
chr17	60600640	60600640	C	G	PPM1D	nonsynonymous SNV	PPM1D:NM_003620:exon1:c.C226G:p.R76G	0.0784
chr17	63964548	63964548	G	C	SCN4A	nonsynonymous SNV	SCN4A:NM_000334:exon9:c.C1372G:p.L458V	0.0505
chr17	64375080	64375080	G	A	PECAM1	nonsynonymous SNV	PECAM1:NM_000442:exon4:c.C662T:p.S221F	0.0482
chr17	64502470	64502470	C	T	DDX5	nonsynonymous SNV	DDX5:NM_001320597:exon9:c.G1063A:p.D355N,DDX5:NM_004396:exon9:c.G1063A:p.D355N,DDX5:NM_001320595:exon10:c.G1063A:p.D355N,DDX5:NM_001320596:exon10:c.G1063A:p.D355N	0.2986
chr17	75232908	75232908	C	T	NUP85	nonsynonymous SNV	NUP85:NM_001303276:exon14:c.C1316T:p.S439F,NUP85:NM_001330472:exon14:c.C1319T:p.S440F,NUP85:NM_024844:exon15:c.C1454T:p.S485F	0.0643
chr17	75516840	75516840	C	G	TSEN54	nonsynonymous SNV	TSEN54:NM_207346:exon2:c.C151G:p.Q51E	0.0292
chr17	76626031	76626031	C	T	ST6GALNAC1	nonsynonymous SNV	ST6GALNAC1:NM_018414:exon7:c.G1480A:p.D494N,ST6GALNAC1:NM_001289107:exon8:c.G1084A:p.D362N	0.0326
chr17	78451550	78451550	G	T	DNAH17	nonsynonymous SNV	DNAH17:NM_173628:exon66:c.C10653A:p.F3551L	0.0431
chr17	81246596	81246596	C	G	SLC38A10	nonsynonymous SNV	SLC38A10:NM_001037984:exon16:c.G2320C:p.E774Q	0.0429
chr17	81917904	81917904	C	T	SIRT7	nonsynonymous SNV	SIRT7:NM_016538:exon2:c.G157A:p.E53K	0.2
chr17	82028478	82028478	G	A	LRRC45	nonsynonymous SNV	LRRC45:NM_144999:exon11:c.G1207A:p.E403K	0.0217
chr18	2616454	2616454	G	C	NDC80	nonsynonymous SNV	NDC80:NM_006101:exon17:c.G1809C:p.Q603H	0.2192
chr18	2891997	2891997	C	T	EMILIN2	nonsynonymous SNV	EMILIN2:NM_032048:exon4:c.C1870T:p.H624Y	0.2692
chr18	2939521	2939521	G	A	LPIN2	nonsynonymous SNV	LPIN2:NM_001375808:exon6:c.C781T:p.H261Y,LPIN2:NM_001375809:exon6:c.C781T:p.H261Y,LPIN2:NM_014646:exon6:c.C781T:p.H261Y	0.0392
chr18	11066153	11066153	G	A	PIEZO2	nonsynonymous SNV	PIEZO2:NM_001378183:exon2:c.C134T:p.S45L,PIEZO2:NM_022068:exon2:c.C134T:p.S45L	0.0433
chr18	12097695	12097695	C	G	ANKRD62	nonsynonymous SNV	ANKRD62:NM_001277333:exon5:c.C670G:p.L224V	0.2926
chr18	21574055	21574055	C	G	ESCO1	nonsynonymous SNV	ESCO1:NM_052911:exon4:c.G789C:p.K263N	0.2961
chr18	23529700	23529700	G	C	RMC1	nonsynonymous SNV	RMC1:NM_001318707:exon13:c.G1011C:p.Q337H,RMC1:NM_001276342:exon14:c.G1338C:p.Q446H,RMC1:NM_001318709:exon14:c.G1338C:p.Q446H,RMC1:NM_001318708:exon15:c.G1011C:p.Q337H,RMC1:NM_013326:exon16:c.G1482C:p.Q494H	0.2566
chr18	23530545	23530545	C	A	RMC1	nonsynonymous SNV	RMC1:NM_001318707:exon16:c.C1356A:p.F452L,RMC1:NM_001276342:exon17:c.C1559A:p.S520Y,RMC1:NM_001318709:exon17:c.C1683A:p.F561L,RMC1:NM_001318708:exon18:c.C1232A:p.S411Y,RMC1:NM_013326:exon19:c.C1827A:p.F609L	0.0513
chr18	23545091	23545091	C	A	NPC1	stopgain	NPC1:NM_000271:exon12:c.G1816T:p.E606X	0.0568
chr18	45922460	45922460	G	C	EPG5	nonsynonymous SNV	EPG5:NM_020964:exon16:c.C2979G:p.F993L	0.0707
chr18	48670726	48670726	G	T	CTIF	nonsynonymous SNV	CTIF:NM_014772:exon6:c.G489T:p.K163N,CTIF:NM_001142397:exon7:c.G489T:p.K163N	0.2009
chr18	63930075	63930075	C	G	SERPINB10	nonsynonymous SNV	SERPINB10:NM_005024:exon6:c.C521G:p.S174C	0.2041
chr19	2275784	2275784	C	T	PEAK3	nonsynonymous SNV	PEAK3:NM_198532:exon4:c.G1318A:p.A440T	0.1327
chr19	4929381	4929381	G	C	UHRF1	nonsynonymous SNV	UHRF1:NM_013282:exon2:c.G352C:p.D118H,UHRF1:NM_001048201:exon3:c.G313C:p.D105H,UHRF1:NM_001290050:exon3:c.G313C:p.D105H,UHRF1:NM_001290051:exon3:c.G313C:p.D105H,UHRF1:NM_001290052:exon3:c.G313C:p.D105H	0.5308
chr19	6454062	6454062	C	G	SLC25A23	nonsynonymous SNV	SLC25A23:NM_024103:exon7:c.G822C:p.Q274H	0.028
chr19	7619966	7619966	C	G	XAB2	nonsynonymous SNV	XAB2:NM_020196:exon17:c.G2376C:p.Q792H	0.235
chr19	7848921	7848921	G	T	EVI5L	stopgain	EVI5L:NM_001159944:exon4:c.G328T:p.E110X,EVI5L:NM_145245:exon4:c.G328T:p.E110X	0.0294
chr19	7873258	7873258	G	A	PRR36	nonsynonymous SNV	PRR36:NM_001190467:exon3:c.C313T:p.P105S	0.0332
chr19	8129342	8129342	G	T	FBN3	nonsynonymous SNV	FBN3:NM_001321431:exon17:c.C2068A:p.P690T,FBN3:NM_032447:exon17:c.C2068A:p.P690T	0.0508
chr19	8522668	8522668	C	A	MYO1F	stopgain	MYO1F:NM_001348355:exon26:c.G3004T:p.E1002X,MYO1F:NM_012335:exon26:c.G3016T:p.E1006X	0.0942
chr19	10514853	10514853	C	G	S1PR5	nonsynonymous SNV	S1PR5:NM_001166215:exon2:c.G159C:p.E53D,S1PR5:NM_030760:exon2:c.G159C:p.E53D	0.2348
chr19	11213307	11213307	C	-	DOCK6	frameshift deletion	DOCK6:NM_020812:exon35:c.4360delG:p.E1454Rfs*11,DOCK6:NM_001367830:exon36:c.4465delG:p.E1489Rfs*11	0.0466
chr19	11505714	11505714	C	G	ZNF653	nonsynonymous SNV	ZNF653:NM_138783:exon1:c.G73C:p.E25Q	0.0338
chr19	13245257	13245257	G	T	CACNA1A	nonsynonymous SNV	CACNA1A:NM_001127221:exon31:c.C4878A:p.F1626L,CACNA1A:NM_001127222:exon31:c.C4875A:p.F1625L	0.0386
chr19	13918156	13918156	G	T	CC2D1A	nonsynonymous SNV	CC2D1A:NM_017721:exon7:c.G835T:p.D279Y	0.0466
chr19	14046220	14046220	C	A	IL27RA	nonsynonymous SNV	IL27RA:NM_004843:exon7:c.C835A:p.P279T	0.1824
chr19	14545130	14545130	C	G	TECR	nonsynonymous SNV	TECR:NM_001321170:exon2:c.C10G:p.Q4E	0.1462
chr19	14751448	14751448	C	A	ADGRE2	nonsynonymous SNV	ADGRE2:NM_001271052:exon14:c.G1838T:p.G613V,ADGRE2:NM_013447:exon16:c.G2012T:p.G671V	0.1944
chr19	14840975	14840975	C	A	OR7A10	nonsynonymous SNV	OR7A10:NM_001005190:exon1:c.G903T:p.M301I	0.0337
chr19	16750383	16750383	C	G	NWD1	nonsynonymous SNV	NWD1:NM_001347994:exon5:c.C1123G:p.H375D,NWD1:NM_001007525:exon6:c.C1741G:p.H581D,NWD1:NM_001290355:exon7:c.C1336G:p.H446D	0.2189
chr19	16975165	16975165	G	A	CPAMD8	stopgain	CPAMD8:NM_015692:exon17:c.C2002T:p.R668X	0.0402
chr19	18162027	18162027	G	A	PIK3R2	nonsynonymous SNV	PIK3R2:NM_005027:exon7:c.G877A:p.E293K	0.0373
chr19	19224987	19224987	C	G	NCAN	nonsynonymous SNV	NCAN:NM_004386:exon6:c.C789G:p.F263L	0.2398
chr19	19630319	19630319	C	A	GMIP	stopgain	GMIP:NM_001288998:exon20:c.G2470T:p.E824X,GMIP:NM_001288999:exon20:c.G2479T:p.E827X,GMIP:NM_016573:exon21:c.G2557T:p.E853X	0.0417
chr19	19642014	19642014	C	T	GMIP	nonsynonymous SNV	GMIP:NM_001288998:exon3:c.G142A:p.E48K,GMIP:NM_001288999:exon3:c.G142A:p.E48K,GMIP:NM_016573:exon3:c.G142A:p.E48K	0.2222
chr19	35612840	35612840	G	A	HAUS5	nonsynonymous SNV	HAUS5:NM_015302:exon1:c.G46A:p.E16K	0.2378
chr19	35730580	35730580	C	T	KMT2B	nonsynonymous SNV	KMT2B:NM_014727:exon25:c.C5240T:p.S1747L	0.1843
chr19	35768203	35768203	G	A	PROSER3	nonsynonymous SNV	PROSER3:NM_001039887:exon10:c.G1268A:p.R423K,PROSER3:NM_001367856:exon10:c.G2000A:p.R667K	0.2209
chr19	35787018	35787018	G	A	ARHGAP33	nonsynonymous SNV	ARHGAP33:NM_001172630:exon19:c.G2140A:p.D714N,ARHGAP33:NM_001366178:exon20:c.G2548A:p.D850N,ARHGAP33:NM_052948:exon20:c.G2065A:p.D689N	0.1592
chr19	35851335	35851335	C	G	NPHS1	nonsynonymous SNV	NPHS1:NM_004646:exon3:c.G324C:p.E108D	0.0227
chr19	36009378	36009378	C	G	ALKBH6	nonsynonymous SNV	ALKBH6:NM_032878:exon7:c.G713C:p.G238A,ALKBH6:NM_001297701:exon8:c.G629C:p.G210A	0.2
chr19	38839007	38839007	G	T	HNRNPL	nonsynonymous SNV	HNRNPL:NM_001385651:exon8:c.C1353A:p.F451L,HNRNPL:NM_001005335:exon9:c.C843A:p.F281L,HNRNPL:NM_001533:exon9:c.C1242A:p.F414L	0.0387
chr19	38846044	38846044	C	T	HNRNPL	nonsynonymous SNV	HNRNPL:NM_001005335:exon3:c.G34A:p.E12K,HNRNPL:NM_001385651:exon3:c.G433A:p.E145K,HNRNPL:NM_001533:exon3:c.G433A:p.E145K	0.2302
chr19	39031898	39031898	G	C	FBXO27	nonsynonymous SNV	FBXO27:NM_178820:exon2:c.C330G:p.I110M	0.2601
chr19	39173993	39173993	G	A	PAK4	nonsynonymous SNV	PAK4:NM_001014834:exon3:c.G622A:p.E208K,PAK4:NM_001014832:exon4:c.G1081A:p.E361K,PAK4:NM_001014835:exon4:c.G622A:p.E208K,PAK4:NM_005884:exon5:c.G1081A:p.E361K,PAK4:NM_001014831:exon6:c.G1081A:p.E361K	0.044
chr19	39386527	39386527	C	G	PAF1	nonsynonymous SNV	PAF1:NM_001256826:exon12:c.G1108C:p.E370Q,PAF1:NM_019088:exon13:c.G1138C:p.E380Q	0.0641
chr19	40529105	40529105	C	T	SPTBN4	stopgain	SPTBN4:NM_020971:exon18:c.C3922T:p.Q1308X	0.0574
chr19	42234621	42234621	G	A	GSK3A	nonsynonymous SNV	GSK3A:NM_019884:exon5:c.C724T:p.H242Y	0.0522
chr19	42297321	42297321	C	A	PAFAH1B3	nonsynonymous SNV	PAFAH1B3:NM_002573:exon5:c.G453T:p.K151N,PAFAH1B3:NM_001145939:exon6:c.G453T:p.K151N,PAFAH1B3:NM_001145940:exon6:c.G453T:p.K151N	0.2186
chr19	42402807	42402807	C	G	LIPE	nonsynonymous SNV	LIPE:NM_005357:exon9:c.G2767C:p.E923Q	0.0431
chr19	44428691	44428691	G	A	ZNF229	nonsynonymous SNV	ZNF229:NM_001278510:exon6:c.C2072T:p.S691F,ZNF229:NM_014518:exon6:c.C2090T:p.S697F	0.032
chr19	45494838	45494838	C	T	RTN2	nonsynonymous SNV	RTN2:NM_005619:exon3:c.G247A:p.A83T,RTN2:NM_206900:exon3:c.G247A:p.A83T	0.2027
chr19	45500706	45500706	G	C	PPM1N	nonsynonymous SNV	PPM1N:NM_001080401:exon4:c.G1220C:p.G407A	0.046
chr19	47094532	47094532	C	G	ZC3H4	nonsynonymous SNV	ZC3H4:NM_015168:exon3:c.G238C:p.E80Q	0.2104
chr19	49136796	49136796	G	T	PPFIA3	stopgain	PPFIA3:NM_003660:exon15:c.G1738T:p.E580X	0.1319
chr19	49136850	49136850	G	T	PPFIA3	nonsynonymous SNV	PPFIA3:NM_003660:exon15:c.G1792T:p.D598Y	0.2
chr19	50328506	50328506	G	T	KCNC3	nonsynonymous SNV	KCNC3:NM_001372305:exon1:c.C349A:p.R117S,KCNC3:NM_004977:exon1:c.C577A:p.R193S	0.0407
chr19	50672040	50672040	C	G	SHANK1	nonsynonymous SNV	SHANK1:NM_016148:exon22:c.G2652C:p.L884F	0.0309
chr19	51945138	51945138	C	T	ZNF613	stopgain	ZNF613:NM_001031721:exon6:c.C1255T:p.R419X,ZNF613:NM_024840:exon6:c.C1147T:p.R383X	0.1408
chr19	52510705	52510705	A	C	ZNF578	nonsynonymous SNV	ZNF578:NM_001099694:exon6:c.A324C:p.K108N,ZNF578:NM_001366182:exon6:c.A324C:p.K108N	0.2087
chr19	53490654	53490654	G	C	ZNF813	nonsynonymous SNV	ZNF813:NM_001004301:exon4:c.G422C:p.G141A	0.1085
chr19	54254060	54254060	C	T	LILRB5	nonsynonymous SNV	LILRB5:NM_001081443:exon7:c.G1015A:p.E339K,LILRB5:NM_001081442:exon8:c.G1315A:p.E439K,LILRB5:NM_001304457:exon8:c.G1288A:p.E430K,LILRB5:NM_006840:exon8:c.G1312A:p.E438K	0.0163
chr19	54804841	54804841	C	A	KIR2DL4;LOC112268354	nonsynonymous SNV	KIR2DL4:NM_001080770:exon3:c.C125A:p.P42H,KIR2DL4:NM_001080772:exon3:c.C125A:p.P42H	0.016
chr19	55368804	55368804	G	C	IL11	nonsynonymous SNV	IL11:NM_000641:exon2:c.C145G:p.L49V	0.134
chr19	55738141	55738141	C	G	NLRP9	nonsynonymous SNV	NLRP9:NM_176820:exon1:c.G234C:p.Q78H	0.1538
chr19	55792376	55792376	T	C	NLRP11	nonsynonymous SNV	NLRP11:NM_001297743:exon8:c.A2141G:p.N714S,NLRP11:NM_001385451:exon8:c.A2276G:p.N759S,NLRP11:NM_001385453:exon9:c.A2438G:p.N813S,NLRP11:NM_145007:exon9:c.A2438G:p.N813S	0.1662
chr19	55911887	55911887	C	A	NLRP13	stopgain	NLRP13:NM_001321057:exon5:c.G1930T:p.E644X,NLRP13:NM_176810:exon5:c.G1930T:p.E644X	0.0413
chr19	56027280	56027280	G	C	NLRP5	nonsynonymous SNV	NLRP5:NM_153447:exon7:c.G1047C:p.E349D	0.1369
chr19	57444095	57444095	A	G	ZNF749	nonsynonymous SNV	ZNF749:NM_001321953:exon2:c.A686G:p.H229R,ZNF749:NM_001321954:exon2:c.A686G:p.H229R,ZNF749:NM_001023561:exon3:c.A947G:p.H316R,ZNF749:NM_001321952:exon3:c.A926G:p.H309R	0.0321
chr19	57547833	57547833	T	A	ZNF550	nonsynonymous SNV	ZNF550:NM_001277090:exon4:c.A411T:p.K137N,ZNF550:NM_001277091:exon4:c.A411T:p.K137N,ZNF550:NM_001277092:exon4:c.A411T:p.K137N,ZNF550:NM_001277093:exon4:c.A411T:p.K137N	0.0372
chr19	58088822	58088822	G	C	ZSCAN18	nonsynonymous SNV	ZSCAN18:NM_001145544:exon2:c.C14G:p.S5C,ZSCAN18:NM_001145542:exon3:c.C587G:p.S196C,ZSCAN18:NM_001145543:exon3:c.C419G:p.S140C,ZSCAN18:NM_023926:exon3:c.C419G:p.S140C	0.0411
chr19	58434094	58434094	C	A	ZNF132	nonsynonymous SNV	ZNF132:NM_003433:exon3:c.G1350T:p.Q450H	0.1345
chr19	58434985	58434985	C	G	ZNF132	nonsynonymous SNV	ZNF132:NM_003433:exon3:c.G459C:p.L153F	0.1167
chr20	2796137	2796137	C	T	CPXM1	nonsynonymous SNV	CPXM1:NM_001184699:exon10:c.G1267A:p.E423K,CPXM1:NM_019609:exon10:c.G1267A:p.E423K	0.0531
chr20	3705771	3705771	G	A	SIGLEC1	stopgain	SIGLEC1:NM_001367089:exon3:c.C679T:p.Q227X,SIGLEC1:NM_023068:exon4:c.C679T:p.Q227X	0.2642
chr20	7999815	7999815	G	T	TMX4	nonsynonymous SNV	TMX4:NM_021156:exon4:c.C384A:p.F128L	0.043
chr20	17558732	17558732	C	T	BFSP1	nonsynonymous SNV	BFSP1:NM_001278607:exon1:c.G4A:p.D2N	0.4167
chr20	18398547	18398547	C	A	DZANK1	nonsynonymous SNV	DZANK1:NM_018152:exon13:c.G1011T:p.L337F,DZANK1:NM_001099407:exon14:c.G1512T:p.L504F,DZANK1:NM_001351683:exon14:c.G1596T:p.L532F,DZANK1:NM_001351684:exon14:c.G1569T:p.L523F,DZANK1:NM_001367611:exon14:c.G1530T:p.L510F,DZANK1:NM_001367612:exon14:c.G1545T:p.L515F,DZANK1:NM_001367613:exon14:c.G1545T:p.L515F,DZANK1:NM_001367614:exon14:c.G1587T:p.L529F,DZANK1:NM_001367617:exon14:c.G1587T:p.L529F,DZANK1…	0.0707
chr20	31849845	31849845	G	T	DUSP15	nonsynonymous SNV	DUSP15:NM_001320479:exon8:c.C521A:p.S174Y	0.0336
chr20	34746872	34746872	C	T	NCOA6	nonsynonymous SNV	NCOA6:NM_001242539:exon8:c.G2849A:p.G950E,NCOA6:NM_014071:exon10:c.G2849A:p.G950E,NCOA6:NM_001318240:exon11:c.G2849A:p.G950E	0.2118
chr20	35437926	35437926	C	A	GDF5	startloss	GDF5:NM_000557:exon1:c.G3T:p.M1?,GDF5:NM_001319138:exon3:c.G3T:p.M1?	0.3053
chr20	36219783	36219783	C	G	EPB41L1	nonsynonymous SNV	EPB41L1:NM_001258331:exon17:c.C2072G:p.T691S,EPB41L1:NM_177996:exon17:c.C2072G:p.T691S,EPB41L1:NM_001258330:exon18:c.C1838G:p.T613S,EPB41L1:NM_012156:exon19:c.C2378G:p.T793S,EPB41L1:NM_001258329:exon20:c.C2375G:p.T792S	0.0456
chr20	36786607	36786607	G	C	SOGA1	nonsynonymous SNV	SOGA1:NM_080627:exon15:c.C4864G:p.L1622V	0.2225
chr20	38241659	38241659	C	G	KIAA1755	nonsynonymous SNV	KIAA1755:NM_001029864:exon3:c.G472C:p.E158Q,KIAA1755:NM_001348708:exon3:c.G472C:p.E158Q	0.2115
chr20	41451001	41451001	C	T	CHD6	nonsynonymous SNV	CHD6:NM_032221:exon23:c.G3628A:p.E1210K	0.2314
chr20	42350689	42350689	C	T	PTPRT	nonsynonymous SNV	PTPRT:NM_007050:exon11:c.G1804A:p.E602K,PTPRT:NM_133170:exon11:c.G1804A:p.E602K	0.2925
chr20	43535935	43535935	C	T	L3MBTL1	nonsynonymous SNV	L3MBTL1:NM_001377307:exon14:c.C1654T:p.R552C,L3MBTL1:NM_001377308:exon14:c.C1654T:p.R552W,L3MBTL1:NM_001377309:exon14:c.C1654T:p.R552C,L3MBTL1:NM_001377310:exon14:c.C1654T:p.R552W,L3MBTL1:NM_015478:exon14:c.C1654T:p.R552W,L3MBTL1:NM_001377311:exon16:c.C1534T:p.R512W,L3MBTL1:NM_001377303:exon17:c.C1924T:p.R642W,L3MBTL1:NM_001377306:exon17:c.C1924T:p.R642W,L3MBTL1:NM_032107:exon17:c.C1858T:p.R620W	0.0452
chr20	47636231	47636231	C	G	NCOA3	nonsynonymous SNV	NCOA3:NM_001174087:exon12:c.C1845G:p.S615R,NCOA3:NM_001174088:exon12:c.C1875G:p.S625R,NCOA3:NM_006534:exon12:c.C1845G:p.S615R,NCOA3:NM_181659:exon12:c.C1845G:p.S615R	0.2463
chr20	49249393	49249393	G	C	ZNFX1	nonsynonymous SNV	ZNFX1:NM_021035:exon14:c.C3631G:p.L1211V	0.1985
chr20	50592353	50592353	G	T	RIPOR3	nonsynonymous SNV	RIPOR3:NM_001290268:exon19:c.C2568A:p.F856L,RIPOR3:NM_080829:exon19:c.C2556A:p.F852L	0.044
chr20	50958418	50958418	C	A	DPM1	stopgain	DPM1:NM_001317034:exon1:c.G106T:p.E36X,DPM1:NM_001317035:exon1:c.G106T:p.E36X,DPM1:NM_001317036:exon1:c.G106T:p.E36X,DPM1:NM_003859:exon1:c.G106T:p.E36X	0.0413
chr20	50959273	50959273	C	A	MOCS3	stopgain	MOCS3:NM_014484:exon1:c.C431A:p.S144X	0.2171
chr20	51562607	51562607	C	A	NFATC2	nonsynonymous SNV	NFATC2:NM_001136021:exon1:c.G23T:p.R8I,NFATC2:NM_001258292:exon1:c.G23T:p.R8I	0.0179
chr20	51562624	51562624	C	A	NFATC2	nonsynonymous SNV	NFATC2:NM_001136021:exon1:c.G6T:p.Q2H,NFATC2:NM_001258292:exon1:c.G6T:p.Q2H	0.0196
chr20	56452648	56452648	G	A	CASS4	nonsynonymous SNV	CASS4:NM_001164114:exon5:c.G1310A:p.R437K,CASS4:NM_020356:exon5:c.G1472A:p.R491K,CASS4:NM_001164116:exon6:c.G1472A:p.R491K	0.1902
chr20	62126323	62126323	C	A	LSM14B	nonsynonymous SNV	LSM14B:NM_144703:exon3:c.C311A:p.S104Y	0.215
chr20	62796549	62796549	G	A	MRGBP	nonsynonymous SNV	MRGBP:NM_018270:exon1:c.G26A:p.G9E	0.1841
chr20	63564812	63564812	C	T	HELZ2	nonsynonymous SNV	HELZ2:NM_033405:exon3:c.G2303A:p.C768Y,HELZ2:NM_001037335:exon9:c.G4010A:p.C1337Y	0.291
chr21	10552692	10552692	A	T	TPTE	nonsynonymous SNV	TPTE:NM_199259:exon7:c.A155T:p.D52V,TPTE:NM_199261:exon8:c.A209T:p.D70V	0.1349
chr21	14227174	14227174	C	G	RBM11	nonsynonymous SNV	RBM11:NM_001320602:exon5:c.C748G:p.Q250E,RBM11:NM_144770:exon5:c.C727G:p.Q243E	0.0359
chr21	21292188	21292188	G	A	NCAM2	nonsynonymous SNV	NCAM2:NM_001352595:exon2:c.G140A:p.R47K,NCAM2:NM_001352591:exon5:c.G566A:p.R189K,NCAM2:NM_001352593:exon5:c.G566A:p.R189K,NCAM2:NM_001352594:exon5:c.G566A:p.R189K,NCAM2:NM_001352596:exon5:c.G566A:p.R189K,NCAM2:NM_004540:exon5:c.G566A:p.R189K,NCAM2:NM_001352592:exon6:c.G641A:p.R214K,NCAM2:NM_001352597:exon6:c.G641A:p.R214K	0.0414
chr21	26844378	26844378	C	T	ADAMTS1	nonsynonymous SNV	ADAMTS1:NM_006988:exon1:c.G577A:p.D193N	0.257
chr21	26965559	26965559	G	A	ADAMTS5	nonsynonymous SNV	ADAMTS5:NM_007038:exon1:c.C833T:p.S278F	0.2082
chr21	33027287	33027287	C	T	OLIG2	nonsynonymous SNV	OLIG2:NM_005806:exon2:c.C425T:p.S142L	0.0383
chr21	33489321	33489321	G	C	DNAJC28	nonsynonymous SNV	DNAJC28:NM_001040192:exon2:c.C73G:p.R25G,DNAJC28:NM_001320746:exon2:c.C73G:p.R25G,DNAJC28:NM_017833:exon2:c.C73G:p.R25G	0.2014
chr21	33552586	33552586	A	G	SON	nonsynonymous SNV	SON:NM_001291411:exon3:c.A3355G:p.T1119A,SON:NM_032195:exon3:c.A3355G:p.T1119A,SON:NM_138927:exon3:c.A3355G:p.T1119A	0.2657
chr21	33865187	33865187	G	T	ITSN1	nonsynonymous SNV	ITSN1:NM_001331010:exon31:c.G3912T:p.K1304N,ITSN1:NM_003024:exon32:c.G3927T:p.K1309N	0.0361
chr21	37493027	37493027	A	G	DYRK1A	nonsynonymous SNV	DYRK1A:NM_001347723:exon7:c.A848G:p.Y283C,DYRK1A:NM_130436:exon7:c.A935G:p.Y312C,DYRK1A:NM_130438:exon7:c.A962G:p.Y321C,DYRK1A:NM_001347721:exon8:c.A935G:p.Y312C,DYRK1A:NM_001347722:exon8:c.A935G:p.Y312C,DYRK1A:NM_001396:exon8:c.A962G:p.Y321C,DYRK1A:NM_101395:exon9:c.A962G:p.Y321C	0.0581
chr21	39345267	39345267	G	C	HMGN1	nonsynonymous SNV	HMGN1:NM_004965:exon5:c.C134G:p.S45C	0.1905
chr21	44137268	44137268	C	G	GATD3A;GATD3B	nonsynonymous SNV	GATD3B:NM_001363761:exon3:c.C142G:p.P48A,GATD3A:NM_001320383:exon4:c.C400G:p.P134A,GATD3A:NM_001320384:exon4:c.C400G:p.P134A,GATD3B:NM_001363758:exon4:c.C400G:p.P134A,GATD3B:NM_001363760:exon4:c.C400G:p.P134A,GATD3A:NM_004649:exon4:c.C400G:p.P134A,GATD3A:NM_198155:exon4:c.C400G:p.P134A	0.2105
chr21	44406608	44406608	C	A	TRPM2	nonsynonymous SNV	TRPM2:NM_001320350:exon19:c.C2805A:p.F935L,TRPM2:NM_001320351:exon19:c.C2805A:p.F935L,TRPM2:NM_003307:exon19:c.C2805A:p.F935L	0.2477
chr21	44406620	44406620	C	A	TRPM2	nonsynonymous SNV	TRPM2:NM_001320350:exon19:c.C2817A:p.F939L,TRPM2:NM_001320351:exon19:c.C2817A:p.F939L,TRPM2:NM_003307:exon19:c.C2817A:p.F939L	0.2358
chr21	44681858	44681858	G	T	KRTAP12-1	nonsynonymous SNV	KRTAP12-1:NM_181686:exon1:c.C266A:p.S89Y	0.033
chr21	44888702	44888702	C	A	ITGB2	stopgain	ITGB2:NM_000211:exon14:c.G2071T:p.E691X,ITGB2:NM_001127491:exon14:c.G2071T:p.E691X,ITGB2:NM_001303238:exon14:c.G1864T:p.E622X	0.2508
chr22	17120242	17120242	C	A	TMEM121B	nonsynonymous SNV	TMEM121B:NM_031890:exon1:c.G886T:p.G296C	0.2044
chr22	17209398	17209398	C	G	ADA2	nonsynonymous SNV	ADA2:NM_001282225:exon2:c.G280C:p.E94Q,ADA2:NM_001282226:exon2:c.G280C:p.E94Q,ADA2:NM_001282227:exon2:c.G154C:p.E52Q,ADA2:NM_001282228:exon2:c.G154C:p.E52Q	0.0277
chr22	17831866	17831866	C	A	MICAL3	stopgain	MICAL3:NM_015241:exon21:c.G3043T:p.E1015X	0.035
chr22	17889073	17889073	G	C	MICAL3	nonsynonymous SNV	MICAL3:NM_001122731:exon12:c.C1852G:p.Q618E,MICAL3:NM_001136004:exon12:c.C1852G:p.Q618E,MICAL3:NM_015241:exon13:c.C1852G:p.Q618E	0.032
chr22	19968722	19968722	G	A	COMT	nonsynonymous SNV	COMT:NM_007310:exon4:c.G652A:p.E218K,COMT:NM_000754:exon6:c.G802A:p.E268K,COMT:NM_001135161:exon6:c.G802A:p.E268K,COMT:NM_001135162:exon6:c.G802A:p.E268K,COMT:NM_001362828:exon6:c.G802A:p.E268K	0.0442
chr22	20086531	20086531	C	A	DGCR8	nonsynonymous SNV	DGCR8:NM_001190326:exon2:c.C568A:p.Q190K,DGCR8:NM_022720:exon2:c.C568A:p.Q190K	0.0552
chr22	21671034	21671034	C	G	PPIL2	nonsynonymous SNV	PPIL2:NM_001317996:exon4:c.C166G:p.P56A,PPIL2:NM_014337:exon4:c.C166G:p.P56A,PPIL2:NM_148175:exon4:c.C166G:p.P56A,PPIL2:NM_148176:exon4:c.C166G:p.P56A	0.0489
chr22	24000212	24000212	C	T	GSTT4	nonsynonymous SNV	GSTT4:NM_001358664:exon4:c.G391A:p.E131K	0.0304
chr22	24338415	24338415	C	T	SPECC1L	stopgain	SPECC1L:NM_001145468:exon9:c.C2590T:p.R864X,SPECC1L:NM_001254732:exon9:c.C2590T:p.R864X,SPECC1L:NM_015330:exon10:c.C2590T:p.R864X	0.0326
chr22	24727960	24727960	C	A	PIWIL3	stopgain	PIWIL3:NM_001008496:exon16:c.G2026T:p.E676X,PIWIL3:NM_001255975:exon16:c.G1999T:p.E667X	0.3144
chr22	29489282	29489282	G	C	NEFH	nonsynonymous SNV	NEFH:NM_021076:exon4:c.G1642C:p.E548Q	0.2435
chr22	31715069	31715069	G	C	PRR14L	nonsynonymous SNV	PRR14L:NM_173566:exon4:c.C2770G:p.H924D	0.2773
chr22	37945126	37945126	C	A	C22orf23	nonsynonymous SNV	C22orf23:NM_001207062:exon4:c.G334T:p.G112W,C22orf23:NM_032561:exon5:c.G397T:p.G133W	0.3047
chr22	40273538	40273538	C	T	TNRC6B	stopgain	TNRC6B:NM_015088:exon6:c.C2920T:p.Q974X,TNRC6B:NM_001162501:exon7:c.C3079T:p.Q1027X,TNRC6B:NM_001024843:exon9:c.C838T:p.Q280X	0.0583
chr22	43534703	43534703	C	G	EFCAB6	nonsynonymous SNV	EFCAB6:NM_198856:exon28:c.G3762C:p.Q1254H,EFCAB6:NM_022785:exon30:c.G4218C:p.Q1406H	0.0506
chr22	45396356	45396356	C	G	SMC1B	nonsynonymous SNV	SMC1B:NM_001291501:exon7:c.G1244C:p.G415A,SMC1B:NM_148674:exon7:c.G1244C:p.G415A	0.0417
chrX	20132190	20132190	G	C	EIF1AX	nonsynonymous SNV	EIF1AX:NM_001412:exon5:c.C329G:p.P110R	0.071
chrX	32287542	32287542	T	C	DMD	nonsynonymous SNV	DMD:NM_004011:exon15:c.A2254G:p.K752E,DMD:NM_004012:exon15:c.A2245G:p.K749E,DMD:NM_000109:exon43:c.A6253G:p.K2085E,DMD:NM_004006:exon43:c.A6277G:p.K2093E,DMD:NM_004009:exon43:c.A6265G:p.K2089E,DMD:NM_004010:exon43:c.A5908G:p.K1970E	0.0593
chrX	54923455	54923455	G	C	TRO	nonsynonymous SNV	TRO:NM_001039705:exon3:c.G923C:p.R308T,TRO:NM_016157:exon3:c.G923C:p.R308T,TRO:NM_177556:exon3:c.G923C:p.R308T	0.0417
chrX	54928798	54928798	G	C	TRO	nonsynonymous SNV	TRO:NM_001271183:exon10:c.G667C:p.E223Q,TRO:NM_001271184:exon11:c.G883C:p.E295Q,TRO:NM_001039705:exon12:c.G2074C:p.E692Q	0.0727
chrX	55091433	55091433	G	C	PAGE2	nonsynonymous SNV	PAGE2:NM_207339:exon4:c.G295C:p.D99H	0.3498
chrX	68212181	68212181	G	C	OPHN1	nonsynonymous SNV	OPHN1:NM_002547:exon8:c.C629G:p.S210C	0.0625
chrX	70033526	70033526	G	C	EDA	nonsynonymous SNV	EDA:NM_001399:exon7:c.G922C:p.E308Q	0.0574
chrX	70403975	70403975	G	C	KIF4A	nonsynonymous SNV	KIF4A:NM_012310:exon24:c.G2731C:p.E911Q	0.0635
chrX	70928928	70928928	G	A	SLC7A3	stopgain	SLC7A3:NM_001048164:exon3:c.C445T:p.Q149X,SLC7A3:NM_032803:exon3:c.C445T:p.Q149X	0.2905
chrX	77599780	77599780	G	A	ATRX	nonsynonymous SNV	ATRX:NM_138270:exon23:c.C5624T:p.S1875L,ATRX:NM_000489:exon24:c.C5738T:p.S1913L	0.0402
chrX	83874615	83874615	C	G	CYLC1	nonsynonymous SNV	CYLC1:NM_021118:exon4:c.C1907G:p.P636R	0.0461
chrX	91878585	91878585	T	C	PCDH11X	nonsynonymous SNV	PCDH11X:NM_001168360:exon2:c.T2345C:p.I782T,PCDH11X:NM_001168361:exon2:c.T2345C:p.I782T,PCDH11X:NM_001168362:exon2:c.T2345C:p.I782T,PCDH11X:NM_001168363:exon2:c.T2345C:p.I782T,PCDH11X:NM_032968:exon2:c.T2345C:p.I782T,PCDH11X:NM_032969:exon2:c.T2345C:p.I782T	0.3023
chrX	100633422	100633422	C	G	TSPAN6	nonsynonymous SNV	TSPAN6:NM_001278740:exon5:c.G304C:p.D102H,TSPAN6:NM_001278741:exon5:c.G304C:p.D102H,TSPAN6:NM_001278742:exon5:c.G304C:p.D102H,TSPAN6:NM_001278743:exon5:c.G304C:p.D102H,TSPAN6:NM_003270:exon5:c.G568C:p.D190H	0.0317
chrX	101353921	101353921	C	T	BTK	nonsynonymous SNV	BTK:NM_001287345:exon15:c.G1171A:p.E391K,BTK:NM_000061:exon17:c.G1699A:p.E567K,BTK:NM_001287344:exon17:c.G1801A:p.E601K	0.0597
chrX	106986086	106986086	C	G	MORC4	nonsynonymous SNV	MORC4:NM_001085354:exon4:c.G423C:p.K141N,MORC4:NM_024657:exon4:c.G423C:p.K141N	0.0377
chrX	111711715	111711715	G	T	ALG13	nonsynonymous SNV	ALG13:NM_001099922:exon6:c.G875T:p.G292V,ALG13:NM_001257230:exon6:c.G563T:p.G188V,ALG13:NM_001257231:exon6:c.G641T:p.G214V,ALG13:NM_001257234:exon6:c.G563T:p.G188V,ALG13:NM_001257237:exon6:c.G563T:p.G188V,ALG13:NM_001324292:exon6:c.G875T:p.G292V,ALG13:NM_001324293:exon6:c.G563T:p.G188V	0.0432
chrX	120285629	120285629	C	G	TMEM255A	nonsynonymous SNV	TMEM255A:NM_017938:exon6:c.G491C:p.R164T	0.0627
chrX	130015447	130015447	G	A	BCORL1	nonsynonymous SNV	BCORL1:NM_001379450:exon4:c.G2675A:p.G892E,BCORL1:NM_001379451:exon4:c.G2675A:p.G892E,BCORL1:NM_021946:exon4:c.G2675A:p.G892E,BCORL1:NM_001184772:exon5:c.G2675A:p.G892E	0.0323
chrX	131081846	131081846	C	A	ARHGAP36	nonsynonymous SNV	ARHGAP36:NM_001282607:exon2:c.C145A:p.L49M,ARHGAP36:NM_144967:exon2:c.C181A:p.L61M	0.0331
chrX	131283074	131283074	C	G	IGSF1	nonsynonymous SNV	IGSF1:NM_001170962:exon5:c.G831C:p.L277F,IGSF1:NM_001170961:exon6:c.G858C:p.L286F,IGSF1:NM_001555:exon6:c.G858C:p.L286F	0.2691
chrX	136875544	136875544	G	C	RBMX	nonsynonymous SNV	RBMX:NM_002139:exon6:c.C583G:p.R195G	0.0476
chrX	137568965	137568965	G	A	ZIC3	nonsynonymous SNV	ZIC3:NM_001330661:exon2:c.G1124A:p.R375H,ZIC3:NM_003413:exon2:c.G1124A:p.R375H	0.0706
chrX	141905681	141905681	C	A	MAGEC1	nonsynonymous SNV	MAGEC1:NM_005462:exon4:c.C277A:p.Q93K	0.0331
chrX	142203042	142203042	C	T	MAGEC2	nonsynonymous SNV	MAGEC2:NM_016249:exon3:c.G946A:p.E316K	0.0558
chrX	148003302	148003302	A	T	FMR1NB	nonsynonymous SNV	FMR1NB:NM_152578:exon2:c.A379T:p.N127Y	0.0478
chrX	151954787	151954787	G	C	GABRE	nonsynonymous SNV	GABRE:NM_004961:exon9:c.C1435G:p.R479G	0.0352
chrX	152701205	152701205	C	T	MAGEA3	stopgain	MAGEA3:NM_005362:exon3:c.C373T:p.R125X	0.0421
chrX	153320062	153320062	C	T	PNMA6F	nonsynonymous SNV	PNMA6F:NM_001354980:exon2:c.G613A:p.E205K	0.0525
chrX	154361514	154361514	G	C	FLNA	nonsynonymous SNV	FLNA:NM_001110556:exon21:c.C3001G:p.Q1001E,FLNA:NM_001456:exon21:c.C3001G:p.Q1001E	0.2247
chrX	154542295	154542295	G	C	IKBKG	nonsynonymous SNV	IKBKG:NM_001099856:exon1:c.G32C:p.R11T	0.0616
chrX	154861727	154861727	C	G	F8	nonsynonymous SNV	F8:NM_019863:exon3:c.G309C:p.W103C,F8:NM_000132:exon24:c.G6714C:p.W2238C	0.1801

## Sheet: OVCAR4 A3A V2
Chr	Start	End	Ref	Alt	Gene	ExonicFunc	AAChange	VAF
chr1	24075406	24075406	G	C	MYOM3	nonsynonymous SNV	MYOM3:NM_152372:exon22:c.C2771G:p.A924G	0.0634
chr1	53459669	53459669	G	C	DMRTB1	nonsynonymous SNV	DMRTB1:NM_033067:exon1:c.G216C:p.Q72H	0.2883
chr1	169378381	169378381	C	A	BLZF1	nonsynonymous SNV	BLZF1:NM_001320973:exon4:c.C520A:p.Q174K,BLZF1:NM_003666:exon4:c.C520A:p.Q174K	0.2086
chr1	248387679	248387679	C	G	OR2T6	stopgain	OR2T6:NM_001005471:exon1:c.C71G:p.S24X	0.2588
chr2	21007566	21007566	T	G	APOB	nonsynonymous SNV	APOB:NM_000384:exon26:c.A9302C:p.N3101T	0.3369
chr2	27663861	27663861	A	G	SLC4A1AP	nonsynonymous SNV	SLC4A1AP:NM_018158:exon1:c.A109G:p.K37E	0.3716
chr2	54621476	54621476	G	T	SPTBN1	nonsynonymous SNV	SPTBN1:NM_178313:exon7:c.G801T:p.M267I,SPTBN1:NM_003128:exon8:c.G840T:p.M280I	0.0917
chr2	162317935	162317935	G	C	IFIH1	nonsynonymous SNV	IFIH1:NM_022168:exon1:c.C373G:p.L125V	0.347
chr2	168547633	168547633	C	G	CERS6	nonsynonymous SNV	CERS6:NM_001256126:exon2:c.C208G:p.Q70E,CERS6:NM_203463:exon2:c.C208G:p.Q70E	0.3042
chr2	176094698	176094698	A	T	HOXD13	nonsynonymous SNV	HOXD13:NM_000523:exon2:c.A1000T:p.I334F	0.0223
chr2	178615686	178615686	C	A	TTN	stopgain	TTN:NM_003319:exon86:c.G21220T:p.E7074X,TTN:NM_133432:exon87:c.G21595T:p.E7199X,TTN:NM_133437:exon87:c.G21796T:p.E7266X,TTN:NM_133378:exon207:c.G40711T:p.E13571X,TTN:NM_001256850:exon208:c.G43492T:p.E14498X,TTN:NM_001267550:exon258:c.G48415T:p.E16139X	0.4079
chr2	178695868	178695868	C	T	TTN	nonsynonymous SNV	TTN:NM_133378:exon111:c.G27472A:p.E9158K,TTN:NM_001256850:exon112:c.G30253A:p.E10085K,TTN:NM_001267550:exon114:c.G31204A:p.E10402K	0.4867
chr2	206306372	206306372	A	G	ZDBF2	nonsynonymous SNV	ZDBF2:NM_020923:exon5:c.A1844G:p.K615R,ZDBF2:NM_001369654:exon6:c.A1844G:p.K615R,ZDBF2:NM_001285549:exon7:c.A1838G:p.K613R	0.023
chr2	237377078	237377078	A	G	COL6A3	nonsynonymous SNV	COL6A3:NM_057166:exon4:c.T943C:p.Y315H,COL6A3:NM_057164:exon5:c.T1543C:p.Y515H,COL6A3:NM_057165:exon6:c.T2146C:p.Y716H,COL6A3:NM_057167:exon6:c.T2146C:p.Y716H,COL6A3:NM_004369:exon7:c.T2764C:p.Y922H	0.3504
chr3	64147382	64147382	C	T	PRICKLE2	nonsynonymous SNV	PRICKLE2:NM_001370528:exon7:c.G1108A:p.D370N,PRICKLE2:NM_198859:exon7:c.G1108A:p.D370N	0.3881
chr3	130581808	130581808	G	T	COL6A6	nonsynonymous SNV	COL6A6:NM_001102608:exon8:c.G3795T:p.L1265F	0.3333
chr3	150581703	150581703	C	T	EIF2A	nonsynonymous SNV	EIF2A:NM_001319044:exon10:c.C1400T:p.S467F,EIF2A:NM_001319043:exon11:c.C1508T:p.S503F,EIF2A:NM_001319045:exon12:c.C1568T:p.S523F,EIF2A:NM_001319046:exon12:c.C941T:p.S314F,EIF2A:NM_032025:exon12:c.C1583T:p.S528F	0.2963
chr3	170868046	170868046	A	G	RPL22L1	nonsynonymous SNV	RPL22L1:NM_001099645:exon3:c.T191C:p.I64T,RPL22L1:NM_001320451:exon3:c.T188C:p.I63T	0.1943
chr3	184331948	184331948	G	C	EIF4G1	nonsynonymous SNV	EIF4G1:NM_004953:exon25:c.G3895C:p.E1299Q,EIF4G1:NM_198242:exon28:c.G3988C:p.E1330Q,EIF4G1:NM_198244:exon29:c.G4219C:p.E1407Q,EIF4G1:NM_182917:exon31:c.G4483C:p.E1495Q,EIF4G1:NM_001194947:exon32:c.G4501C:p.E1501Q,EIF4G1:NM_001291157:exon32:c.G4360C:p.E1454Q,EIF4G1:NM_198241:exon32:c.G4480C:p.E1494Q,EIF4G1:NM_001194946:exon33:c.G4501C:p.E1501Q	0.3556
chr4	38774588	38774588	T	A	TLR10	nonsynonymous SNV	TLR10:NM_001017388:exon2:c.A1003T:p.N335Y,TLR10:NM_001195106:exon3:c.A1003T:p.N335Y,TLR10:NM_001195107:exon3:c.A1003T:p.N335Y,TLR10:NM_001195108:exon3:c.A961T:p.N321Y,TLR10:NM_030956:exon4:c.A1003T:p.N335Y	0.0692
chr4	87802708	87802708	C	T	IBSP	nonsynonymous SNV	IBSP:NM_004967:exon4:c.C160T:p.H54Y	0.4706
chr5	58456972	58456972	C	G	PLK2	nonsynonymous SNV	PLK2:NM_006622:exon8:c.G1129C:p.D377H,PLK2:NM_001252226:exon9:c.G1087C:p.D363H	0.0274
chr5	112838016	112838016	G	C	APC	nonsynonymous SNV	APC:NM_001127511:exon14:c.G2368C:p.D790H,APC:NM_001354897:exon15:c.G2452C:p.D818H,APC:NM_001354899:exon15:c.G2338C:p.D780H,APC:NM_001354901:exon15:c.G2245C:p.D749H,APC:NM_001354902:exon15:c.G2149C:p.D717H,APC:NM_001354905:exon15:c.G1942C:p.D648H,APC:NM_000038:exon16:c.G2422C:p.D808H,APC:NM_001354895:exon16:c.G2422C:p.D808H,APC:NM_001354898:exon16:c.G2347C:p.D783H,APC:NM_001354900:exon16:c.G2299C:…	0.2636
chr5	141956271	141956271	C	G	PCDH12	nonsynonymous SNV	PCDH12:NM_016580:exon1:c.G1581C:p.E527D	0.1981
chr5	151568240	151568240	G	C	FAT2	nonsynonymous SNV	FAT2:NM_001447:exon2:c.C692G:p.S231C	0.193
chr5	156589292	156589292	C	T	SGCD	nonsynonymous SNV	SGCD:NM_001128209:exon4:c.C353T:p.T118I,SGCD:NM_000337:exon5:c.C356T:p.T119I,SGCD:NM_172244:exon5:c.C356T:p.T119I	0.1517
chr5	161410986	161410986	T	G	GABRB2	nonsynonymous SNV	GABRB2:NM_001371727:exon5:c.A530C:p.E177A,GABRB2:NM_000813:exon6:c.A530C:p.E177A,GABRB2:NM_021911:exon6:c.A530C:p.E177A	0.0197
chr6	3118766	3118766	G	A	BPHL	nonsynonymous SNV	BPHL:NM_004332:exon1:c.G26A:p.G9D	0.2625
chr6	39056404	39056404	C	T	GLP1R	nonsynonymous SNV	GLP1R:NM_002062:exon2:c.C86T:p.T29I	0.0435
chr6	99551022	99551022	C	G	CCNC	nonsynonymous SNV	CCNC:NM_001013399:exon7:c.G154C:p.E52Q,CCNC:NM_001363537:exon7:c.G409C:p.E137Q,CCNC:NM_005190:exon7:c.G409C:p.E137Q	0.0409
chr7	50096201	50096201	T	C	SPATA48	nonsynonymous SNV	SPATA48:NM_001161834:exon1:c.T116C:p.M39T	0.1853
chr7	98217403	98217403	G	T	TECPR1	nonsynonymous SNV	TECPR1:NM_015395:exon26:c.C3485A:p.P1162H	0.0247
chr7	100959614	100959614	A	G	MUC3A	nonsynonymous SNV	MUC3A:NM_005960:exon2:c.A7835G:p.H2612R	0.0769
chr7	102198837	102198837	G	T	CUX1	stopgain	CUX1:NM_001202543:exon16:c.G1963T:p.E655X,CUX1:NM_181552:exon16:c.G1930T:p.E644X	0.1635
chr7	103565346	103565346	A	T	RELN	nonsynonymous SNV	RELN:NM_005045:exon34:c.T5142A:p.S1714R,RELN:NM_173054:exon34:c.T5142A:p.S1714R	0.0143
chr7	151198905	151198907	CTC	-	IQCA1L	nonframeshift deletion	IQCA1L:NM_001304419:exon6:c.814_816del:p.E272del	0.2355
chr7	152182480	152182480	G	C	KMT2C	nonsynonymous SNV	KMT2C:NM_170606:exon36:c.C5380G:p.L1794V	0.1892
chr8	7358116	7358116	A	C	ZNF705G	nonsynonymous SNV	ZNF705G:NM_001164457:exon7:c.T763G:p.C255G	0.0319
chr8	143869701	143869701	C	G	EPPK1	nonsynonymous SNV	EPPK1:NM_031308:exon2:c.G3553C:p.E1185Q	0.2482
chr8	144333198	144333198	G	A	SCRT1	nonsynonymous SNV	SCRT1:NM_031309:exon2:c.C1034T:p.P345L	0.1862
chr10	17708947	17708947	C	T	STAM	nonsynonymous SNV	STAM:NM_001324286:exon10:c.C1090T:p.P364S,STAM:NM_001324287:exon11:c.C1048T:p.P350S,STAM:NM_001324282:exon12:c.C1285T:p.P429S,STAM:NM_001324283:exon12:c.C1231T:p.P411S,STAM:NM_001324289:exon13:c.C997T:p.P333S,STAM:NM_003473:exon13:c.C1381T:p.P461S,STAM:NM_001324284:exon14:c.C1231T:p.P411S,STAM:NM_001324285:exon14:c.C1231T:p.P411S,STAM:NM_001324288:exon14:c.C997T:p.P333S	0.2611
chr10	59906412	59906412	C	A	CCDC6	nonsynonymous SNV	CCDC6:NM_005436:exon1:c.G13T:p.A5S	0.049
chr10	102375411	102375411	G	A	GBF1	nonsynonymous SNV	GBF1:NM_001377139:exon28:c.G3416A:p.R1139Q,GBF1:NM_001377140:exon28:c.G3416A:p.R1139Q,GBF1:NM_001199378:exon30:c.G3713A:p.R1238Q,GBF1:NM_001199379:exon30:c.G3710A:p.R1237Q,GBF1:NM_001377137:exon30:c.G3713A:p.R1238Q,GBF1:NM_001377138:exon30:c.G3674A:p.R1225Q,GBF1:NM_001377141:exon30:c.G3710A:p.R1237Q,GBF1:NM_004193:exon30:c.G3710A:p.R1237Q	0.3955
chr11	1747998	1747998	G	A	IFITM10	nonsynonymous SNV	IFITM10:NM_001170820:exon2:c.C206T:p.S69L	0.4786
chr11	4946212	4946212	T	C	OR51A4	nonsynonymous SNV	OR51A4:NM_001005329:exon1:c.A889G:p.T297A	0.0824
chr11	7939207	7939207	A	G	OR10A3	nonsynonymous SNV	OR10A3:NM_001003745:exon1:c.T314C:p.L105P	0.0789
chr11	65976452	65976452	G	C	SART1	nonsynonymous SNV	SART1:NM_005146:exon13:c.G1630C:p.D544H	0.3351
chr11	102868031	102868031	G	T	MMP12	nonsynonymous SNV	MMP12:NM_002426:exon5:c.C664A:p.H222N	0.0469
chr11	118349915	118349915	G	C	CD3G	nonsynonymous SNV	CD3G:NM_000073:exon3:c.G252C:p.M84I	0.2031
chr12	9158560	9158560	G	C	PZP	nonsynonymous SNV	PZP:NM_002864:exon26:c.C3154G:p.L1052V	0.4581
chr12	80811635	80811635	C	T	LIN7A	nonsynonymous SNV	LIN7A:NM_001324423:exon4:c.G319A:p.A107T,LIN7A:NM_004664:exon5:c.G532A:p.A178T	0.0331
chr12	110915730	110915730	T	G	MYL2	nonsynonymous SNV	MYL2:NM_000432:exon3:c.A154C:p.T52P	0.4935
chr13	52845981	52845981	A	C	PCDH8	nonsynonymous SNV	PCDH8:NM_002590:exon1:c.T2456G:p.F819C	0.4915
chr15	55916531	55916531	G	A	NEDD4	stopgain	NEDD4:NM_001284338:exon1:c.C301T:p.Q101X,NEDD4:NM_001284339:exon1:c.C301T:p.Q101X,NEDD4:NM_001284340:exon1:c.C301T:p.Q101X,NEDD4:NM_198400:exon1:c.C301T:p.Q101X	0.5028
chr15	58749489	58749489	C	G	ADAM10	nonsynonymous SNV	ADAM10:NM_001110:exon1:c.G46C:p.G16R,ADAM10:NM_001320570:exon1:c.G46C:p.G16R	0.2812
chr15	62007309	62007309	T	C	VPS13C	nonsynonymous SNV	VPS13C:NM_017684:exon13:c.A1160G:p.Q387R,VPS13C:NM_018080:exon13:c.A1160G:p.Q387R,VPS13C:NM_001018088:exon15:c.A1289G:p.Q430R,VPS13C:NM_020821:exon15:c.A1289G:p.Q430R	0.1081
chr15	101318325	101318325	A	C	PCSK6	nonsynonymous SNV	PCSK6:NM_001291309:exon17:c.T2341G:p.C781G,PCSK6:NM_138319:exon18:c.T2524G:p.C842G,PCSK6:NM_002570:exon19:c.T2563G:p.C855G	0.3151
chr16	27464566	27464566	C	T	GTF3C1	nonsynonymous SNV	GTF3C1:NM_001286242:exon34:c.G5626A:p.E1876K,GTF3C1:NM_001520:exon34:c.G5626A:p.E1876K	0.3172
chr17	7229635	7229635	T	C	DVL2	nonsynonymous SNV	DVL2:NM_004422:exon6:c.A700G:p.K234E	0.1102
chr17	29581982	29581982	C	A	GIT1	nonsynonymous SNV	GIT1:NM_001085454:exon5:c.G568T:p.G190W,GIT1:NM_014030:exon5:c.G568T:p.G190W	0.5
chr17	69020406	69020406	C	G	ABCA9	nonsynonymous SNV	ABCA9:NM_080283:exon19:c.G2582C:p.R861T	0.0515
chr17	76473030	76473030	A	C	RHBDF2	nonsynonymous SNV	RHBDF2:NM_001005498:exon17:c.T1885G:p.W629G,RHBDF2:NM_001376228:exon17:c.T1885G:p.W629G,RHBDF2:NM_001376229:exon17:c.T1885G:p.W629G,RHBDF2:NM_001376230:exon17:c.T1885G:p.W629G,RHBDF2:NM_024599:exon17:c.T1972G:p.W658G	0.0529
chr17	76629175	76629175	A	G	ST6GALNAC1	nonsynonymous SNV	ST6GALNAC1:NM_018414:exon2:c.T668C:p.V223A,ST6GALNAC1:NM_001289107:exon3:c.T272C:p.V91A	0.0693
chr17	80339298	80339298	C	A	RNF213	nonsynonymous SNV	RNF213:NM_001256071:exon26:c.C4931A:p.S1644Y	0.2063
chr19	3532610	3532610	A	C	FZR1	nonsynonymous SNV	FZR1:NM_001136197:exon8:c.A935C:p.Q312P,FZR1:NM_001136198:exon10:c.A1202C:p.Q401P,FZR1:NM_016263:exon11:c.A1202C:p.Q401P	0.4762
chr19	13970064	13970064	T	C	RFX1	nonsynonymous SNV	RFX1:NM_002918:exon10:c.A1426G:p.N476D	0.2551
chr19	22857415	22857415	G	A	ZNF723	nonsynonymous SNV	ZNF723:NM_001349726:exon4:c.G524A:p.C175Y	0.2414
chr19	34400010	34400010	C	T	GPI	stopgain	GPI:NM_001289790:exon17:c.C1567T:p.Q523X,GPI:NM_000175:exon18:c.C1651T:p.Q551X,GPI:NM_001184722:exon18:c.C1684T:p.Q562X,GPI:NM_001329911:exon18:c.C1624T:p.Q542X,GPI:NM_001289789:exon19:c.C1768T:p.Q590X,GPI:NM_001329909:exon19:c.C1651T:p.Q551X,GPI:NM_001329910:exon19:c.C1651T:p.Q551X	0.1346
chr19	44428893	44428893	A	G	ZNF229	nonsynonymous SNV	ZNF229:NM_001278510:exon6:c.T1870C:p.C624R,ZNF229:NM_014518:exon6:c.T1888C:p.C630R	0.1737
chr19	49890038	49890038	C	T	IL4I1	nonsynonymous SNV	IL4I1:NM_001385639:exon8:c.G1225A:p.E409K,IL4I1:NM_152899:exon8:c.G1336A:p.E446K,IL4I1:NM_001258017:exon10:c.G1402A:p.E468K,IL4I1:NM_001258018:exon10:c.G1402A:p.E468K,IL4I1:NM_172374:exon10:c.G1402A:p.E468K	0.1914
chr19	49958656	49958656	G	C	SIGLEC11	nonsynonymous SNV	SIGLEC11:NM_001135163:exon7:c.C1350G:p.S450R,SIGLEC11:NM_052884:exon7:c.C1350G:p.S450R	0.0746
chr19	49972088	49972088	C	G	SIGLEC16	nonsynonymous SNV	SIGLEC16:NM_001348364:exon6:c.C1254G:p.S418R	0.1143
chr19	52510705	52510705	A	C	ZNF578	nonsynonymous SNV	ZNF578:NM_001099694:exon6:c.A324C:p.K108N,ZNF578:NM_001366182:exon6:c.A324C:p.K108N	0.1768
chr19	53900645	53900645	G	T	PRKCG	stopgain	PRKCG:NM_001316329:exon14:c.G1471T:p.E491X,PRKCG:NM_002739:exon14:c.G1471T:p.E491X	0.1376
chr20	6107621	6107621	A	C	FERMT1	nonsynonymous SNV	FERMT1:NM_017671:exon6:c.T760G:p.S254A	0.2848
chr20	53256187	53256187	C	T	TSHZ2	nonsynonymous SNV	TSHZ2:NM_001193421:exon2:c.C2720T:p.T907M,TSHZ2:NM_173485:exon2:c.C2729T:p.T910M	0.0267
chr20	57183742	57183742	-	T	BMP7	frameshift insertion	BMP7:NM_001719:exon4:c.937_938insA:p.L313Hfs*19	0.0379
chr21	31696142	31696142	C	T	SCAF4	nonsynonymous SNV	SCAF4:NM_001145444:exon8:c.G994A:p.G332R,SCAF4:NM_001145445:exon9:c.G1039A:p.G347R,SCAF4:NM_020706:exon9:c.G1039A:p.G347R	0.0202
chrX	54298211	54298211	T	A	WNK3	nonsynonymous SNV	WNK3:NM_001002838:exon7:c.A1362T:p.L454F,WNK3:NM_020922:exon7:c.A1362T:p.L454F	0.1048
chrX	115014499	115014499	G	T	IL13RA2	nonsynonymous SNV	IL13RA2:NM_000640:exon4:c.C322A:p.L108I	0.0138
chrX	120449048	120449048	C	A	LAMP2	stopgain	LAMP2:NM_001122606:exon4:c.G478T:p.E160X,LAMP2:NM_002294:exon4:c.G478T:p.E160X,LAMP2:NM_013995:exon4:c.G478T:p.E160X	0.0347

## Sheet: OVCAR4 A3A V3
Chr	Start	End	Ref	Alt	Gene	ExonicFunc	AAChange	VAF
chr1	15574764	15574764	A	C	AGMAT	nonsynonymous SNV	AGMAT:NM_024758:exon6:c.T978G:p.D326E	0.0636
chr1	15727655	15727655	A	G	PLEKHM2	nonsynonymous SNV	PLEKHM2:NM_015164:exon9:c.A1583G:p.E528G	0.1585
chr1	15909476	15909476	C	G	SPEN	nonsynonymous SNV	SPEN:NM_015001:exon4:c.C1037G:p.S346C	0.0795
chr1	24107107	24107107	C	T	MYOM3	nonsynonymous SNV	MYOM3:NM_152372:exon4:c.G368A:p.R123H	0.0411
chr1	47251274	47251274	C	G	STIL	nonsynonymous SNV	STIL:NM_001048166:exon17:c.G3729C:p.E1243D,STIL:NM_003035:exon17:c.G3726C:p.E1242D,STIL:NM_001282936:exon18:c.G3726C:p.E1242D,STIL:NM_001282937:exon18:c.G3675C:p.E1225D,STIL:NM_001282938:exon19:c.G3588C:p.E1196D,STIL:NM_001282939:exon19:c.G3534C:p.E1178D,STIL:NM_001377417:exon19:c.G3588C:p.E1196D	0.2454
chr1	50567222	50567222	G	A	FAF1	nonsynonymous SNV	FAF1:NM_007051:exon13:c.C1123T:p.L375F	0.0541
chr1	65598676	65598676	C	G	LEPR	stopgain	LEPR:NM_001198687:exon7:c.C866G:p.S289X,LEPR:NM_001198688:exon7:c.C866G:p.S289X,LEPR:NM_001198689:exon7:c.C866G:p.S289X,LEPR:NM_001003679:exon8:c.C866G:p.S289X,LEPR:NM_001003680:exon8:c.C866G:p.S289X,LEPR:NM_002303:exon8:c.C866G:p.S289X	0.1744
chr1	92703568	92703568	G	C	EVI5	nonsynonymous SNV	EVI5:NM_001308248:exon4:c.C523G:p.L175V,EVI5:NM_001350197:exon4:c.C391G:p.L131V,EVI5:NM_001350198:exon4:c.C391G:p.L131V,EVI5:NM_001377210:exon4:c.C514G:p.L172V,EVI5:NM_001377211:exon4:c.C391G:p.L131V,EVI5:NM_001377212:exon4:c.C391G:p.L131V,EVI5:NM_005665:exon4:c.C523G:p.L175V,EVI5:NM_001377213:exon5:c.C472G:p.L158V	0.0256
chr1	100230784	100230784	T	A	DBT	nonsynonymous SNV	DBT:NM_001918:exon4:c.A382T:p.I128F	0.0899
chr1	153810183	153810183	C	G	GATAD2B	nonsynonymous SNV	GATAD2B:NM_020699:exon11:c.G1776C:p.Q592H	0.1551
chr1	156671971	156671971	C	G	NES	nonsynonymous SNV	NES:NM_006617:exon4:c.G2217C:p.E739D	0.0256
chr1	157695505	157695505	G	T	FCRL3	nonsynonymous SNV	FCRL3:NM_001320333:exon8:c.C1235A:p.P412Q,FCRL3:NM_052939:exon8:c.C1235A:p.P412Q	0.25
chr1	158480253	158480253	G	A	OR10R2	nonsynonymous SNV	OR10R2:NM_001004472:exon1:c.G376A:p.G126S	0.0435
chr1	180094440	180094440	G	A	CEP350	nonsynonymous SNV	CEP350:NM_014810:exon34:c.G8335A:p.E2779K	0.0293
chr1	186123040	186123040	C	A	HMCN1	nonsynonymous SNV	HMCN1:NM_031935:exon81:c.C12319A:p.P4107T	0.1415
chr1	186189673	186189673	C	-	HMCN1	frameshift deletion	HMCN1:NM_031935:exon107:c.16703delC:p.T5568Ifs*5	0.1875
chr1	203068501	203068501	T	C	PPFIA4	nonsynonymous SNV	PPFIA4:NM_001304332:exon26:c.T3170C:p.I1057T,PPFIA4:NM_001304331:exon27:c.T3197C:p.I1066T	0.0199
chr1	246877300	246877300	C	T	AHCTF1	nonsynonymous SNV	AHCTF1:NM_001323342:exon22:c.G2663A:p.C888Y,AHCTF1:NM_001323343:exon22:c.G2663A:p.C888Y,AHCTF1:NM_015446:exon22:c.G2690A:p.C897Y	0.0404
chr1	247424725	247424725	A	T	NLRP3	nonsynonymous SNV	NLRP3:NM_001127461:exon4:c.A1276T:p.S426C,NLRP3:NM_001127462:exon4:c.A1276T:p.S426C,NLRP3:NM_001243133:exon4:c.A1276T:p.S426C,NLRP3:NM_004895:exon4:c.A1282T:p.S428C,NLRP3:NM_183395:exon4:c.A1276T:p.S426C,NLRP3:NM_001079821:exon5:c.A1276T:p.S426C	0.0287
chr2	21007566	21007566	T	G	APOB	nonsynonymous SNV	APOB:NM_000384:exon26:c.A9302C:p.N3101T	0.3256
chr2	21137826	21137826	G	T	TDRD15	nonsynonymous SNV	TDRD15:NM_001306137:exon4:c.G359T:p.R120L	0.072
chr2	56342905	56342905	C	A	CCDC85A	nonsynonymous SNV	CCDC85A:NM_001080433:exon3:c.C1267A:p.L423M,CCDC85A:NM_001348512:exon3:c.C1267A:p.L423M,CCDC85A:NM_001348513:exon3:c.C1267A:p.L423M,CCDC85A:NM_001348514:exon3:c.C1267A:p.L423M,CCDC85A:NM_001348515:exon3:c.C1267A:p.L423M	0.3426
chr2	73641579	73641579	A	G	NAT8	nonsynonymous SNV	NAT8:NM_003960:exon2:c.T50C:p.V17A	0.233
chr2	74455489	74455489	A	G	INO80B	nonsynonymous SNV	INO80B:NM_031288:exon2:c.A142G:p.K48E	0.253
chr2	79120910	79120910	C	A	REG1A	nonsynonymous SNV	REG1A:NM_002909:exon2:c.C49A:p.L17M	0.0432
chr2	96291798	96291798	C	T	SNRNP200	nonsynonymous SNV	SNRNP200:NM_014014:exon17:c.G2263A:p.G755S	0.2583
chr2	96341681	96341681	G	A	NCAPH	nonsynonymous SNV	NCAPH:NM_001281710:exon2:c.G26A:p.R9Q,NCAPH:NM_015341:exon2:c.G59A:p.R20Q	0.0427
chr2	101856120	101856120	G	T	MAP4K4	nonsynonymous SNV	MAP4K4:NM_001384549:exon12:c.G1350T:p.R450S,MAP4K4:NM_001384550:exon12:c.G1350T:p.R450S,MAP4K4:NM_001384551:exon12:c.G1350T:p.R450S,MAP4K4:NM_001384552:exon12:c.G1350T:p.R450S,MAP4K4:NM_001384553:exon12:c.G1350T:p.R450S,MAP4K4:NM_001384554:exon12:c.G1350T:p.R450S,MAP4K4:NM_001384555:exon12:c.G1350T:p.R450S,MAP4K4:NM_001384556:exon12:c.G1350T:p.R450S,MAP4K4:NM_001384557:exon12:c.G1350T:p.R450S,MAP…	0.2281
chr2	151458840	151458840	T	C	RIF1	nonsynonymous SNV	RIF1:NM_001177665:exon24:c.T2885C:p.F962S,RIF1:NM_001177663:exon25:c.T2885C:p.F962S,RIF1:NM_001177664:exon25:c.T2885C:p.F962S,RIF1:NM_018151:exon25:c.T2885C:p.F962S	0.1939
chr2	186762801	186762801	G	C	FAM171B	nonsynonymous SNV	FAM171B:NM_177454:exon8:c.G2459C:p.R820P	0.0645
chr2	197009028	197009028	A	C	ANKRD44	nonsynonymous SNV	ANKRD44:NM_001195144:exon19:c.T1928G:p.I643S,ANKRD44:NM_001367495:exon19:c.T1982G:p.I661S,ANKRD44:NM_001367496:exon19:c.T1928G:p.I643S,ANKRD44:NM_001367497:exon19:c.T1928G:p.I643S	0.0588
chr2	210153583	210153583	G	A	KANSL1L	nonsynonymous SNV	KANSL1L:NM_001307976:exon2:c.C1000T:p.H334Y,KANSL1L:NM_152519:exon2:c.C1000T:p.H334Y	0.0559
chr2	221437113	221437113	A	G	EPHA4	nonsynonymous SNV	EPHA4:NM_001304537:exon11:c.T1931C:p.V644A,EPHA4:NM_001363748:exon12:c.T2084C:p.V695A,EPHA4:NM_004438:exon12:c.T2084C:p.V695A,EPHA4:NM_001304536:exon13:c.T2084C:p.V695A	0.0455
chr2	227052379	227052379	A	G	COL4A4	nonsynonymous SNV	COL4A4:NM_000092:exon32:c.T2894C:p.M965T	0.4113
chr2	230284373	230284373	G	C	SP140	nonsynonymous SNV	SP140:NM_001278453:exon13:c.G1184C:p.R395T,SP140:NM_001278452:exon14:c.G1346C:p.R449T,SP140:NM_001278451:exon15:c.G1445C:p.R482T,SP140:NM_007237:exon16:c.G1526C:p.R509T	0.12
chr3	25791830	25791830	G	C	OXSM	nonsynonymous SNV	OXSM:NM_017897:exon2:c.G810C:p.K270N	0.3025
chr3	27394636	27394636	G	C	SLC4A7	nonsynonymous SNV	SLC4A7:NM_001258379:exon19:c.C2615G:p.S872C,SLC4A7:NM_001258380:exon19:c.C2600G:p.S867C,SLC4A7:NM_001321107:exon19:c.C2615G:p.S872C,SLC4A7:NM_001321108:exon19:c.C2627G:p.S876C,SLC4A7:NM_001321103:exon20:c.C2999G:p.S1000C,SLC4A7:NM_001321104:exon20:c.C2960G:p.S987C,SLC4A7:NM_001321105:exon20:c.C2960G:p.S987C,SLC4A7:NM_001321106:exon20:c.C2948G:p.S983C,SLC4A7:NM_003615:exon20:c.C2972G:p.S991C	0.0578
chr3	50217725	50217725	A	G	SLC38A3	nonsynonymous SNV	SLC38A3:NM_006841:exon10:c.A740G:p.N247S	0.1521
chr3	50287084	50287084	C	A	LSMEM2	nonsynonymous SNV	LSMEM2:NM_001304385:exon4:c.C374A:p.S125Y,LSMEM2:NM_153215:exon4:c.C377A:p.S126Y	0.3727
chr3	108662135	108662135	C	G	DZIP3	nonsynonymous SNV	DZIP3:NM_014648:exon21:c.C2301G:p.F767L	0.0606
chr3	113493286	113493286	C	G	SPICE1	nonsynonymous SNV	SPICE1:NM_001331078:exon6:c.G412C:p.D138H,SPICE1:NM_001331079:exon6:c.G454C:p.D152H,SPICE1:NM_144718:exon6:c.G412C:p.D138H	0.0566
chr3	127022301	127022301	A	T	PLXNA1	nonsynonymous SNV	PLXNA1:NM_032242:exon21:c.A4255T:p.N1419Y	0.0365
chr3	156993171	156993171	G	T	LEKR1	stopgain	LEKR1:NM_001004316:exon9:c.G1003T:p.E335X	0.0304
chr3	171686775	171686775	G	A	PLD1	nonsynonymous SNV	PLD1:NM_002662:exon16:c.C1777T:p.H593Y	0.0584
chr3	184239405	184239405	G	C	VWA5B2	nonsynonymous SNV	VWA5B2:NM_001320373:exon12:c.G1560C:p.L520F,VWA5B2:NM_138345:exon14:c.G2214C:p.L738F	0.0813
chr4	3174761	3174761	A	T	HTT	nonsynonymous SNV	HTT:NM_002111:exon32:c.A4207T:p.T1403S	0.0971
chr4	109987780	109987780	A	G	EGF	nonsynonymous SNV	EGF:NM_001178131:exon16:c.A2402G:p.Y801C,EGF:NM_001178130:exon17:c.A2528G:p.Y843C,EGF:NM_001963:exon17:c.A2528G:p.Y843C	0.0732
chr4	112515232	112515232	G	C	NEUROG2	nonsynonymous SNV	NEUROG2:NM_024019:exon2:c.C244G:p.L82V	0.0495
chr4	113353488	113353488	G	C	ANK2	nonsynonymous SNV	ANK2:NM_001148:exon38:c.G4870C:p.E1624Q	0.1099
chr4	176120082	176120082	T	C	WDR17	nonsynonymous SNV	WDR17:NM_001350727:exon4:c.T523C:p.S175P,WDR17:NM_001378104:exon4:c.T523C:p.S175P,WDR17:NM_001378105:exon4:c.T523C:p.S175P,WDR17:NM_001378106:exon4:c.T523C:p.S175P,WDR17:NM_181265:exon4:c.T523C:p.S175P,WDR17:NM_001378103:exon5:c.T595C:p.S199P,WDR17:NM_170710:exon5:c.T595C:p.S199P	0.561
chr4	183253917	183253917	G	C	WWC2	nonsynonymous SNV	WWC2:NM_024949:exon9:c.G1114C:p.E372Q	0.4043
chr4	189960809	189960809	G	A	FRG1	nonsynonymous SNV	FRG1:NM_004477:exon7:c.G599A:p.G200E	0.3115
chr5	7826789	7826789	T	G	ADCY2	nonsynonymous SNV	ADCY2:NM_020546:exon25:c.T3194G:p.V1065G	0.0237
chr5	81343849	81343849	G	T	ACOT12	nonsynonymous SNV	ACOT12:NM_130767:exon10:c.C1013A:p.P338Q	0.0417
chr5	90759554	90759554	C	G	ADGRV1	nonsynonymous SNV	ADGRV1:NM_032119:exon58:c.C12086G:p.S4029C	0.1011
chr5	96790306	96790306	G	C	ERAP1	nonsynonymous SNV	ERAP1:NM_001040458:exon10:c.C1514G:p.S505C,ERAP1:NM_001198541:exon10:c.C1514G:p.S505C,ERAP1:NM_001349244:exon10:c.C1514G:p.S505C,ERAP1:NM_016442:exon10:c.C1514G:p.S505C	0.0526
chr5	102438685	102438685	G	T	SLCO6A1	nonsynonymous SNV	SLCO6A1:NM_001289004:exon6:c.C1022A:p.S341Y,SLCO6A1:NM_001289002:exon7:c.C1208A:p.S403Y,SLCO6A1:NM_173488:exon7:c.C1208A:p.S403Y	0.0657
chr5	131510353	131510353	G	A	RAPGEF6	nonsynonymous SNV	RAPGEF6:NM_001164386:exon8:c.C766T:p.L256F,RAPGEF6:NM_001164387:exon8:c.C766T:p.L256F,RAPGEF6:NM_001164388:exon8:c.C766T:p.L256F,RAPGEF6:NM_001164389:exon8:c.C766T:p.L256F,RAPGEF6:NM_001164390:exon8:c.C766T:p.L256F,RAPGEF6:NM_016340:exon8:c.C766T:p.L256F	0.0333
chr5	141351381	141351381	A	T	PCDHGB1	nonsynonymous SNV	PCDHGB1:NM_018922:exon1:c.A1121T:p.Q374L,PCDHGB1:NM_032095:exon1:c.A1121T:p.Q374L	0.0339
chr5	170108147	170108147	A	C	FOXI1	nonsynonymous SNV	FOXI1:NM_012188:exon2:c.A673C:p.S225R	0.1455
chr5	179207662	179207662	C	A	ADAMTS2	stopgain	ADAMTS2:NM_014244:exon4:c.G742T:p.E248X,ADAMTS2:NM_021599:exon4:c.G742T:p.E248X	0.0316
chr6	26217167	26217167	G	C	H2AC8	nonsynonymous SNV	H2AC8:NM_021052:exon1:c.G193C:p.E65Q	0.033
chr6	29487036	29487036	G	C	MAS1L	nonsynonymous SNV	MAS1L:NM_052967:exon1:c.C867G:p.F289L	0.1881
chr6	31767230	31767230	G	A	VWA7	nonsynonymous SNV	VWA7:NM_025258:exon13:c.C1810T:p.L604F	0.0804
chr6	43778481	43778481	C	G	VEGFA	nonsynonymous SNV	VEGFA:NM_001025366:exon4:c.C877G:p.Q293E,VEGFA:NM_001025367:exon4:c.C877G:p.Q293E,VEGFA:NM_001025368:exon4:c.C877G:p.Q293E,VEGFA:NM_001025369:exon4:c.C877G:p.Q293E,VEGFA:NM_001025370:exon4:c.C877G:p.Q293E,VEGFA:NM_001033756:exon4:c.C877G:p.Q293E,VEGFA:NM_001171622:exon4:c.C877G:p.Q293E,VEGFA:NM_001171623:exon4:c.C337G:p.Q113E,VEGFA:NM_001171624:exon4:c.C337G:p.Q113E,VEGFA:NM_001171625:exon4:c.C33…	0.0355
chr6	56059218	56059218	T	C	COL21A1	nonsynonymous SNV	COL21A1:NM_001318753:exon13:c.A827G:p.K276R,COL21A1:NM_001318754:exon13:c.A704G:p.K235R,COL21A1:NM_001318752:exon28:c.A2624G:p.K875R,COL21A1:NM_030820:exon29:c.A2633G:p.K878R,COL21A1:NM_001318751:exon30:c.A2633G:p.K878R	0.0435
chr6	69701475	69701475	G	C	LMBRD1	nonsynonymous SNV	LMBRD1:NM_001363722:exon11:c.C832G:p.P278A,LMBRD1:NM_001367271:exon11:c.C832G:p.P278A,LMBRD1:NM_001367272:exon11:c.C832G:p.P278A,LMBRD1:NM_018368:exon11:c.C1051G:p.P351A	0.0505
chr6	75914845	75914845	C	A	MYO6	nonsynonymous SNV	MYO6:NM_001368136:exon32:c.C3595A:p.L1199I,MYO6:NM_001300899:exon33:c.C3622A:p.L1208I,MYO6:NM_001368138:exon33:c.C3607A:p.L1203I,MYO6:NM_001368137:exon34:c.C3652A:p.L1218I,MYO6:NM_001368866:exon35:c.C3691A:p.L1231I,MYO6:NM_004999:exon35:c.C3691A:p.L1231I,MYO6:NM_001368865:exon36:c.C3718A:p.L1240I	0.2209
chr6	109514305	109514305	A	C	AK9	nonsynonymous SNV	AK9:NM_001145128:exon32:c.T4198G:p.Y1400D	0.0635
chr6	126012993	126012993	C	A	TRMT11	nonsynonymous SNV	TRMT11:NM_001350585:exon10:c.C437A:p.S146Y,TRMT11:NM_001031712:exon11:c.C1031A:p.S344Y,TRMT11:NM_001350580:exon11:c.C995A:p.S332Y,TRMT11:NM_001350581:exon11:c.C842A:p.S281Y,TRMT11:NM_001350582:exon11:c.C842A:p.S281Y,TRMT11:NM_001350583:exon11:c.C842A:p.S281Y,TRMT11:NM_001350584:exon11:c.C842A:p.S281Y,TRMT11:NM_001350586:exon11:c.C332A:p.S111Y,TRMT11:NM_001350588:exon11:c.C332A:p.S111Y,TRMT11:NM_0…	0.0392
chr6	150065917	150065917	C	G	ULBP3	nonsynonymous SNV	ULBP3:NM_024518:exon2:c.G334C:p.E112Q	0.3407
chr6	152242299	152242299	C	G	SYNE1	nonsynonymous SNV	SYNE1:NM_033071:exon106:c.G19621C:p.D6541H,SYNE1:NM_182961:exon107:c.G19834C:p.D6612H	0.4231
chr7	4145758	4145758	C	T	SDK1	nonsynonymous SNV	SDK1:NM_152744:exon29:c.C4265T:p.P1422L	0.0546
chr7	14574342	14574342	A	G	DGKB	nonsynonymous SNV	DGKB:NM_001350720:exon18:c.T1586C:p.L529P,DGKB:NM_001350721:exon18:c.T1586C:p.L529P,DGKB:NM_001350711:exon19:c.T1619C:p.L540P,DGKB:NM_001350712:exon19:c.T1619C:p.L540P,DGKB:NM_001350714:exon19:c.T1619C:p.L540P,DGKB:NM_001350715:exon19:c.T1622C:p.L541P,DGKB:NM_001350716:exon19:c.T1622C:p.L541P,DGKB:NM_001350717:exon19:c.T1607C:p.L536P,DGKB:NM_001350718:exon19:c.T1607C:p.L536P,DGKB:NM_001350719:exo…	0.0556
chr7	33014807	33014807	T	C	NT5C3A	nonsynonymous SNV	NT5C3A:NM_001374335:exon8:c.A820G:p.M274V,NT5C3A:NM_001374338:exon8:c.A718G:p.M240V,NT5C3A:NM_001002010:exon9:c.A919G:p.M307V,NT5C3A:NM_001374337:exon9:c.A781G:p.M261V,NT5C3A:NM_001374339:exon9:c.A718G:p.M240V,NT5C3A:NM_001002009:exon10:c.A817G:p.M273V,NT5C3A:NM_016489:exon10:c.A817G:p.M273V,NT5C3A:NM_001166118:exon11:c.A781G:p.M261V,NT5C3A:NM_001356996:exon11:c.A781G:p.M261V,NT5C3A:NM_001374336:…	0.0268
chr7	78256037	78256037	C	A	MAGI2	nonsynonymous SNV	MAGI2:NM_001301128:exon10:c.G1953T:p.Q651H,MAGI2:NM_012301:exon10:c.G1953T:p.Q651H	0.3652
chr7	99573303	99573303	C	G	ZNF655	nonsynonymous SNV	ZNF655:NM_001009960:exon3:c.C1195G:p.Q399E,ZNF655:NM_001363334:exon3:c.C1195G:p.Q399E,ZNF655:NM_138494:exon3:c.C1195G:p.Q399E,ZNF655:NM_001083956:exon4:c.C1300G:p.Q434E,ZNF655:NM_001085368:exon4:c.C1300G:p.Q434E,ZNF655:NM_001363332:exon4:c.C1300G:p.Q434E,ZNF655:NM_001363333:exon4:c.C1300G:p.Q434E	0.1756
chr7	101034942	101034942	G	C	MUC17	nonsynonymous SNV	MUC17:NM_001040105:exon3:c.G3526C:p.E1176Q	0.1441
chr7	105567255	105567255	C	G	RINT1	nonsynonymous SNV	RINT1:NM_001346603:exon12:c.C1300G:p.Q434E,RINT1:NM_001346599:exon15:c.C2089G:p.Q697E,RINT1:NM_001346600:exon15:c.C1300G:p.Q434E,RINT1:NM_001346601:exon15:c.C1399G:p.Q467E,RINT1:NM_021930:exon15:c.C2323G:p.Q775E	0.0324
chr7	142065393	142065393	T	G	MGAM	nonsynonymous SNV	MGAM:NM_001365693:exon38:c.T4543G:p.S1515A,MGAM:NM_004668:exon38:c.T4543G:p.S1515A	0.0315
chr7	142197472	142197472	C	G	MGAM2	nonsynonymous SNV	MGAM2:NM_001293626:exon41:c.C4705G:p.L1569V	0.0319
chr7	142885620	142885620	C	G	TRPV6	nonsynonymous SNV	TRPV6:NM_018646:exon1:c.G17C:p.G6A	0.0395
chr7	142961053	142961053	G	C	KEL	nonsynonymous SNV	KEL:NM_000420:exon4:c.C275G:p.S92C	0.0516
chr7	144109737	144109737	C	G	OR2A2	nonsynonymous SNV	OR2A2:NM_001005480:exon1:c.C155G:p.S52C	0.0529
chr7	148759613	148759613	G	T	CUL1	nonsynonymous SNV	CUL1:NM_001370660:exon6:c.G600T:p.L200F,CUL1:NM_001370661:exon6:c.G600T:p.L200F,CUL1:NM_001370662:exon6:c.G600T:p.L200F,CUL1:NM_001370663:exon6:c.G600T:p.L200F,CUL1:NM_001370664:exon6:c.G600T:p.L200F,CUL1:NM_003592:exon6:c.G600T:p.L200F	0.0429
chr7	149816492	149816492	G	A	SSPOP	nan	nan	0.0338
chr7	152182480	152182480	G	C	KMT2C	nonsynonymous SNV	KMT2C:NM_170606:exon36:c.C5380G:p.L1794V	0.1872
chr7	152330673	152330673	G	A	KMT2C	nonsynonymous SNV	KMT2C:NM_170606:exon3:c.C317T:p.P106L	0.1799
chr8	6812226	6812226	T	C	XKR5	nonsynonymous SNV	XKR5:NM_207411:exon7:c.A1033G:p.R345G,XKR5:NM_001289973:exon8:c.A544G:p.R182G	0.0495
chr8	14090601	14090601	G	C	SGCZ	nonsynonymous SNV	SGCZ:NM_001322879:exon7:c.C679G:p.L227V,SGCZ:NM_001322880:exon7:c.C658G:p.L220V,SGCZ:NM_001322881:exon7:c.C436G:p.L146V,SGCZ:NM_139167:exon8:c.C781G:p.L261V	0.4884
chr8	42437443	42437443	G	T	SLC20A2	nonsynonymous SNV	SLC20A2:NM_001257180:exon8:c.C1069A:p.L357M,SLC20A2:NM_001257181:exon8:c.C1069A:p.L357M,SLC20A2:NM_006749:exon8:c.C1069A:p.L357M	0.0625
chr8	68521803	68521803	C	T	C8orf34	nonsynonymous SNV	C8orf34:NM_001349478:exon5:c.C641T:p.T214I,C8orf34:NM_001349479:exon5:c.C641T:p.T214I,C8orf34:NM_001349480:exon5:c.C641T:p.T214I,C8orf34:NM_001195639:exon6:c.C770T:p.T257I,C8orf34:NM_001349476:exon6:c.C770T:p.T257I,C8orf34:NM_001349477:exon6:c.C770T:p.T257I,C8orf34:NM_052958:exon6:c.C770T:p.T257I	0.1556
chr8	132842688	132842688	G	T	PHF20L1	nonsynonymous SNV	PHF20L1:NM_001277196:exon18:c.G2483T:p.G828V,PHF20L1:NM_001362971:exon18:c.G2483T:p.G828V,PHF20L1:NM_016018:exon19:c.G2561T:p.G854V	0.0608
chr8	141479930	141479930	G	A	MROH5	unknown	UNKNOWN	0.0441
chr8	144774005	144774005	G	A	ZNF34	nonsynonymous SNV	ZNF34:NM_001286770:exon5:c.C824T:p.T275I,ZNF34:NM_001378029:exon5:c.C761T:p.T254I,ZNF34:NM_001286769:exon6:c.C881T:p.T294I,ZNF34:NM_030580:exon6:c.C944T:p.T315I,ZNF34:NM_001378027:exon7:c.C881T:p.T294I,ZNF34:NM_001378028:exon7:c.C881T:p.T294I	0.0306
chr9	70843107	70843107	C	G	TRPM3	nonsynonymous SNV	TRPM3:NM_001007470:exon5:c.G238C:p.D80H,TRPM3:NM_001007471:exon5:c.G697C:p.D233H,TRPM3:NM_001366141:exon5:c.G703C:p.D235H,TRPM3:NM_001366142:exon5:c.G703C:p.D235H,TRPM3:NM_001366143:exon5:c.G703C:p.D235H,TRPM3:NM_001366144:exon5:c.G703C:p.D235H,TRPM3:NM_001366145:exon5:c.G697C:p.D233H,TRPM3:NM_001366146:exon5:c.G697C:p.D233H,TRPM3:NM_001366147:exon5:c.G697C:p.D233H,TRPM3:NM_001366148:exon5:c.G697…	0.062
chr9	97662982	97662982	G	A	NCBP1	nonsynonymous SNV	NCBP1:NM_001351507:exon17:c.G622A:p.E208K,NCBP1:NM_001351504:exon18:c.G1531A:p.E511K,NCBP1:NM_001351505:exon18:c.G1162A:p.E388K,NCBP1:NM_001351506:exon18:c.G1162A:p.E388K,NCBP1:NM_002486:exon18:c.G1732A:p.E578K	0.0891
chr9	112659504	112659504	A	G	KIAA1958	nonsynonymous SNV	KIAA1958:NM_133465:exon4:c.A1586G:p.N529S,KIAA1958:NM_001287036:exon5:c.A1670G:p.N557S	0.4043
chr9	121173501	121173501	C	T	CNTRL	nonsynonymous SNV	CNTRL:NM_001369892:exon29:c.C4879T:p.H1627Y,CNTRL:NM_001330762:exon30:c.C5020T:p.H1674Y,CNTRL:NM_007018:exon41:c.C6676T:p.H2226Y	0.0635
chr9	122247576	122247576	T	C	RBM18	nonsynonymous SNV	RBM18:NM_033117:exon4:c.A269G:p.N90S	0.082
chr9	128579733	128579733	G	C	SPTAN1	nonsynonymous SNV	SPTAN1:NM_001130438:exon10:c.G1318C:p.E440Q,SPTAN1:NM_001195532:exon10:c.G1318C:p.E440Q,SPTAN1:NM_001363759:exon10:c.G1318C:p.E440Q,SPTAN1:NM_001363765:exon10:c.G1318C:p.E440Q,SPTAN1:NM_001375310:exon10:c.G1318C:p.E440Q,SPTAN1:NM_001375311:exon10:c.G1318C:p.E440Q,SPTAN1:NM_001375313:exon10:c.G1318C:p.E440Q,SPTAN1:NM_001375314:exon10:c.G1318C:p.E440Q,SPTAN1:NM_003127:exon10:c.G1318C:p.E440Q,SPTAN1…	0.0692
chr10	68379441	68379441	C	G	RUFY2	nonsynonymous SNV	RUFY2:NM_001042417:exon11:c.G1086C:p.M362I,RUFY2:NM_001278225:exon11:c.G1014C:p.M338I,RUFY2:NM_001330103:exon12:c.G1188C:p.M396I,RUFY2:NM_017987:exon12:c.G1293C:p.M431I	0.0575
chr10	70873510	70873510	G	T	SGPL1	nonsynonymous SNV	SGPL1:NM_003901:exon12:c.G1219T:p.A407S	0.1921
chr10	73847317	73847317	G	T	CAMK2G	nonsynonymous SNV	CAMK2G:NM_001367537:exon8:c.C415A:p.P139T,CAMK2G:NM_001367538:exon8:c.C415A:p.P139T,CAMK2G:NM_001367524:exon9:c.C481A:p.P161T,CAMK2G:NM_001367539:exon9:c.C481A:p.P161T,CAMK2G:NM_001367540:exon9:c.C61A:p.P21T,CAMK2G:NM_001204492:exon10:c.C727A:p.P243T,CAMK2G:NM_001222:exon10:c.C727A:p.P243T,CAMK2G:NM_001320898:exon10:c.C727A:p.P243T,CAMK2G:NM_001367514:exon10:c.C703A:p.P235T,CAMK2G:NM_001367516:ex…	0.415
chr10	88778122	88778122	C	G	LIPN	nonsynonymous SNV	LIPN:NM_001102469:exon10:c.C1077G:p.I359M	0.0795
chr10	96160733	96160733	C	T	ZNF518A	nonsynonymous SNV	ZNF518A:NM_001278525:exon6:c.C4411T:p.H1471Y,ZNF518A:NM_001330732:exon6:c.C4411T:p.H1471Y,ZNF518A:NM_001330735:exon6:c.C4411T:p.H1471Y,ZNF518A:NM_001330736:exon6:c.C4411T:p.H1471Y,ZNF518A:NM_014803:exon6:c.C4411T:p.H1471Y,ZNF518A:NM_001278524:exon7:c.C4411T:p.H1471Y,ZNF518A:NM_001278526:exon7:c.C2821T:p.H941Y,ZNF518A:NM_001330733:exon7:c.C4411T:p.H1471Y,ZNF518A:NM_001330734:exon7:c.C4411T:p.H1471…	0.0625
chr10	104392329	104392329	C	T	CFAP58	stopgain	CFAP58:NM_001008723:exon10:c.C1462T:p.Q488X	0.0625
chr10	106579303	106579303	C	A	SORCS1	nonsynonymous SNV	SORCS1:NM_001206571:exon25:c.G3437T:p.S1146I	0.049
chr10	114187920	114187920	A	C	TDRD1	nonsynonymous SNV	TDRD1:NM_001365891:exon2:c.A89C:p.K30T,TDRD1:NM_001385363:exon2:c.A89C:p.K30T,TDRD1:NM_001385364:exon2:c.A89C:p.K30T,TDRD1:NM_001385365:exon2:c.A89C:p.K30T,TDRD1:NM_001385366:exon2:c.A89C:p.K30T,TDRD1:NM_001385367:exon2:c.A89C:p.K30T,TDRD1:NM_001385368:exon2:c.A89C:p.K30T,TDRD1:NM_001385369:exon2:c.A89C:p.K30T,TDRD1:NM_001385370:exon2:c.A89C:p.K30T,TDRD1:NM_001385371:exon2:c.A89C:p.K30T,TDRD1:NM_…	0.0538
chr10	119058111	119058111	C	T	EIF3A	nonsynonymous SNV	EIF3A:NM_003750:exon12:c.G1822A:p.E608K	0.0373
chr10	119162398	119162398	G	C	SFXN4	nonsynonymous SNV	SFXN4:NM_213649:exon3:c.C194G:p.S65W	0.2952
chr11	3827820	3827820	C	G	RHOG	nonsynonymous SNV	RHOG:NM_001665:exon2:c.G319C:p.D107H	0.0636
chr11	68794887	68794887	G	C	CPT1A	nonsynonymous SNV	CPT1A:NM_001031847:exon8:c.C796G:p.H266D,CPT1A:NM_001876:exon8:c.C796G:p.H266D	0.2952
chr11	86412547	86412547	A	G	CCDC81	nonsynonymous SNV	CCDC81:NM_021827:exon10:c.A1109G:p.Q370R,CCDC81:NM_001156474:exon11:c.A1379G:p.Q460R	0.065
chr12	40486017	40486017	C	G	MUC19	unknown	UNKNOWN	0.1667
chr12	52316912	52316912	C	A	KRT83	nonsynonymous SNV	KRT83:NM_002282:exon5:c.G862T:p.D288Y	0.0535
chr12	52587812	52587812	G	A	KRT72	nonsynonymous SNV	KRT72:NM_001146226:exon6:c.C1003T:p.R335W,KRT72:NM_001146225:exon7:c.C1129T:p.R377W,KRT72:NM_080747:exon7:c.C1129T:p.R377W	0.2117
chr12	57471052	57471052	C	A	GLI1	stopgain	GLI1:NM_001160045:exon10:c.C1928A:p.S643X,GLI1:NM_001167609:exon11:c.C2189A:p.S730X,GLI1:NM_005269:exon12:c.C2312A:p.S771X	0.0647
chr12	57476942	57476942	G	A	ARHGAP9	nonsynonymous SNV	ARHGAP9:NM_001080156:exon4:c.C340T:p.R114C,ARHGAP9:NM_001319852:exon4:c.C340T:p.R114C,ARHGAP9:NM_001367422:exon4:c.C340T:p.R114C,ARHGAP9:NM_001367424:exon4:c.C340T:p.R114C,ARHGAP9:NM_001367426:exon4:c.C340T:p.R114C,ARHGAP9:NM_001080157:exon5:c.C892T:p.R298C,ARHGAP9:NM_032496:exon6:c.C892T:p.R298C,ARHGAP9:NM_001319850:exon9:c.C892T:p.R298C	0.1825
chr12	108788205	108788205	G	C	SSH1	nonsynonymous SNV	SSH1:NM_018984:exon15:c.C2933G:p.S978C	0.4407
chr12	110915730	110915730	T	G	MYL2	nonsynonymous SNV	MYL2:NM_000432:exon3:c.A154C:p.T52P	0.3977
chr12	119102312	119102312	G	A	SRRM4	nonsynonymous SNV	SRRM4:NM_194286:exon2:c.G208A:p.E70K	0.4842
chr12	123726232	123726232	G	C	ATP6V0A2	nonsynonymous SNV	ATP6V0A2:NM_012463:exon5:c.G468C:p.E156D	0.4521
chr13	114265216	114265216	A	G	CDC16	nonsynonymous SNV	CDC16:NM_001318518:exon16:c.A1423G:p.I475V,CDC16:NM_001330104:exon16:c.A1297G:p.I433V,CDC16:NM_001330105:exon16:c.A1297G:p.I433V,CDC16:NM_001078645:exon17:c.A1579G:p.I527V,CDC16:NM_001318517:exon17:c.A1576G:p.I526V,CDC16:NM_001330101:exon17:c.A1576G:p.I526V,CDC16:NM_003903:exon17:c.A1579G:p.I527V	0.0678
chr14	81143142	81143142	G	A	TSHR	nonsynonymous SNV	TSHR:NM_000369:exon10:c.G1084A:p.E362K	0.0393
chr14	99662952	99662952	A	T	HHIPL1	nonsynonymous SNV	HHIPL1:NM_001127258:exon6:c.A1579T:p.T527S,HHIPL1:NM_032425:exon6:c.A1579T:p.T527S,HHIPL1:NM_001329411:exon7:c.A1384T:p.T462S	0.0424
chr15	22824076	22824076	C	T	NIPA1	nonsynonymous SNV	NIPA1:NM_001142275:exon5:c.C602T:p.S201L,NIPA1:NM_144599:exon5:c.C827T:p.S276L	0.0442
chr15	34354580	34354580	G	A	NUTM1	nonsynonymous SNV	NUTM1:NM_001284293:exon5:c.G1180A:p.E394K,NUTM1:NM_001284292:exon6:c.G1210A:p.E404K,NUTM1:NM_175741:exon6:c.G1126A:p.E376K	0.0845
chr15	41507097	41507097	G	A	LTK	stopgain	LTK:NM_001135685:exon10:c.C1240T:p.Q414X	0.0948
chr15	52609020	52609020	C	A	FAM214A	stopgain	FAM214A:NM_001286495:exon5:c.G1915T:p.E639X,FAM214A:NM_001385020:exon5:c.G1915T:p.E639X,FAM214A:NM_001385022:exon5:c.G1630T:p.E544X,FAM214A:NM_001385023:exon5:c.G1630T:p.E544X,FAM214A:NM_001385013:exon6:c.G1894T:p.E632X,FAM214A:NM_001385015:exon6:c.G1894T:p.E632X,FAM214A:NM_001385016:exon6:c.G1894T:p.E632X,FAM214A:NM_001385017:exon6:c.G1894T:p.E632X,FAM214A:NM_001385018:exon6:c.G1894T:p.E632X,FAM…	0.0714
chr15	84604102	84604102	A	G	ZSCAN2	nonsynonymous SNV	ZSCAN2:NM_001007072:exon2:c.A175G:p.S59G,ZSCAN2:NM_017894:exon2:c.A175G:p.S59G,ZSCAN2:NM_181877:exon2:c.A175G:p.S59G	0.0548
chr16	1729514	1729514	G	C	MAPK8IP3	nonsynonymous SNV	MAPK8IP3:NM_001040439:exon4:c.G538C:p.E180Q,MAPK8IP3:NM_001318852:exon4:c.G538C:p.E180Q,MAPK8IP3:NM_015133:exon4:c.G538C:p.E180Q	0.0625
chr16	24553519	24553519	G	T	RBBP6	nonsynonymous SNV	RBBP6:NM_006910:exon4:c.G310T:p.D104Y,RBBP6:NM_018703:exon4:c.G310T:p.D104Y	0.2308
chr16	24791791	24791791	C	G	TNRC6A	stopgain	TNRC6A:NM_001330520:exon6:c.C3149G:p.S1050X,TNRC6A:NM_001351850:exon6:c.C3176G:p.S1059X,TNRC6A:NM_014494:exon6:c.C3149G:p.S1050X	0.0651
chr16	30445666	30445666	G	T	SEPHS2	unknown	UNKNOWN	0.041
chr16	30481488	30481488	C	G	ITGAL	stopgain	ITGAL:NM_001114380:exon5:c.C377G:p.S126X,ITGAL:NM_002209:exon7:c.C626G:p.S209X	0.0331
chr16	56935425	56935425	C	G	HERPUD1	nonsynonymous SNV	HERPUD1:NM_001010989:exon3:c.C247G:p.L83V,HERPUD1:NM_001272103:exon3:c.C250G:p.L84V,HERPUD1:NM_014685:exon3:c.C250G:p.L84V	0.0902
chr16	87460047	87460047	C	T	ZCCHC14	nonsynonymous SNV	ZCCHC14:NM_015144:exon2:c.G655A:p.E219K	0.08
chr17	7309752	7309752	G	T	EIF5A	nonsynonymous SNV	EIF5A:NM_001143760:exon2:c.G207T:p.K69N,EIF5A:NM_001143761:exon2:c.G117T:p.K39N,EIF5A:NM_001143762:exon2:c.G117T:p.K39N,EIF5A:NM_001370420:exon2:c.G117T:p.K39N,EIF5A:NM_001370421:exon2:c.G117T:p.K39N,EIF5A:NM_001970:exon2:c.G117T:p.K39N	0.411
chr17	33028340	33028340	A	G	ASIC2	nonsynonymous SNV	ASIC2:NM_001094:exon4:c.T887C:p.L296P,ASIC2:NM_183377:exon4:c.T1040C:p.L347P	0.0703
chr17	35177582	35177582	A	C	UNC45B	nonsynonymous SNV	UNC45B:NM_001308281:exon14:c.A1990C:p.N664H,UNC45B:NM_173167:exon16:c.A2233C:p.N745H,UNC45B:NM_001033576:exon17:c.A2227C:p.N743H,UNC45B:NM_001267052:exon17:c.A2227C:p.N743H	0.0476
chr17	38463338	38463338	C	G	ARHGAP23	nonsynonymous SNV	ARHGAP23:NM_001199417:exon6:c.C439G:p.L147V	0.04
chr17	50761372	50761372	C	A	ANKRD40CL	nonsynonymous SNV	ANKRD40CL:NM_001358683:exon4:c.G336T:p.M112I	0.0538
chr17	75904602	75904602	T	C	MRPL38	nonsynonymous SNV	MRPL38:NM_032478:exon2:c.A185G:p.E62G	0.0851
chr17	78202527	78202527	G	T	AFMID	nonsynonymous SNV	AFMID:NM_001010982:exon3:c.G183T:p.K61N,AFMID:NM_001145526:exon3:c.G183T:p.K61N	0.0395
chr17	82127876	82127876	T	-	CCDC57	frameshift deletion	CCDC57:NM_001367828:exon16:c.1239delA:p.K413Nfs*45,CCDC57:NM_198082:exon16:c.2379delA:p.K793Nfs*45	0.16
chr18	21773631	21773631	A	T	MIB1	nonsynonymous SNV	MIB1:NM_020774:exon4:c.A539T:p.E180V	0.0685
chr18	45993650	45993650	C	G	PSTPIP2	nonsynonymous SNV	PSTPIP2:NM_024430:exon10:c.G696C:p.W232C	0.0531
chr19	10783025	10783025	C	G	DNM2	nonsynonymous SNV	DNM2:NM_001005360:exon6:c.C754G:p.L252V,DNM2:NM_001005361:exon6:c.C754G:p.L252V,DNM2:NM_001005362:exon6:c.C754G:p.L252V,DNM2:NM_001190716:exon6:c.C754G:p.L252V,DNM2:NM_004945:exon6:c.C754G:p.L252V	0.0276
chr19	13933003	13933003	T	G	PODNL1	nonsynonymous SNV	PODNL1:NM_001146255:exon6:c.A968C:p.D323A,PODNL1:NM_001146254:exon8:c.A1235C:p.D412A,PODNL1:NM_001370095:exon8:c.A1241C:p.D414A,PODNL1:NM_024825:exon8:c.A1220C:p.D407A	0.0599
chr19	14053934	14053934	T	C	PALM3	nonsynonymous SNV	PALM3:NM_001367327:exon5:c.A1540G:p.N514D,PALM3:NM_001145028:exon7:c.A1738G:p.N580D	0.1057
chr19	38217828	38217828	C	T	DPF1	nonsynonymous SNV	DPF1:NM_001135155:exon6:c.G565A:p.E189K,DPF1:NM_001135156:exon6:c.G400A:p.E134K,DPF1:NM_001289978:exon6:c.G565A:p.E189K,DPF1:NM_001363579:exon6:c.G568A:p.E190K,DPF1:NM_004647:exon6:c.G565A:p.E189K	0.1639
chr19	40506350	40506350	C	G	SPTBN4	nonsynonymous SNV	SPTBN4:NM_020971:exon13:c.C1780G:p.L594V	0.0429
chr19	44157422	44157422	C	G	ZNF234	stopgain	ZNF234:NM_001144824:exon6:c.C1406G:p.S469X,ZNF234:NM_006630:exon6:c.C1406G:p.S469X	0.049
chr19	46787436	46787436	C	T	SLC1A5	nonsynonymous SNV	SLC1A5:NM_005628:exon1:c.G530A:p.S177N	0.0285
chr19	49747428	49747428	G	C	TSKS	nonsynonymous SNV	TSKS:NM_021733:exon5:c.C624G:p.I208M	0.0386
chr19	49958656	49958656	G	C	SIGLEC11	nonsynonymous SNV	SIGLEC11:NM_001135163:exon7:c.C1350G:p.S450R,SIGLEC11:NM_052884:exon7:c.C1350G:p.S450R	0.0802
chr19	49972088	49972088	C	G	SIGLEC16	nonsynonymous SNV	SIGLEC16:NM_001348364:exon6:c.C1254G:p.S418R	0.1333
chr19	50289622	50289622	G	T	MYH14	stopgain	MYH14:NM_024729:exon33:c.G4816T:p.E1606X,MYH14:NM_001077186:exon34:c.G4840T:p.E1614X,MYH14:NM_001145809:exon35:c.G4939T:p.E1647X	0.1933
chr19	50876659	50876659	A	G	KLK2	nonsynonymous SNV	KLK2:NM_001256080:exon2:c.A88G:p.I30V,KLK2:NM_001002231:exon3:c.A394G:p.I132V,KLK2:NM_005551:exon3:c.A394G:p.I132V	0.0373
chr19	52510705	52510705	A	C	ZNF578	nonsynonymous SNV	ZNF578:NM_001099694:exon6:c.A324C:p.K108N,ZNF578:NM_001366182:exon6:c.A324C:p.K108N	0.1419
chr20	9409059	9409059	A	G	PLCB4	nonsynonymous SNV	PLCB4:NM_001377135:exon22:c.A1841G:p.Y614C,PLCB4:NM_001377136:exon22:c.A1841G:p.Y614C,PLCB4:NM_000933:exon23:c.A1841G:p.Y614C,PLCB4:NM_001172646:exon23:c.A1877G:p.Y626C,PLCB4:NM_001377134:exon23:c.A1841G:p.Y614C,PLCB4:NM_001377143:exon23:c.A1877G:p.Y626C,PLCB4:NM_182797:exon23:c.A1841G:p.Y614C,PLCB4:NM_001377142:exon24:c.A1877G:p.Y626C	0.0343
chr20	32165349	32165349	A	G	TM9SF4	nonsynonymous SNV	TM9SF4:NM_001363731:exon18:c.A1783G:p.M595V,TM9SF4:NM_014742:exon18:c.A1834G:p.M612V	0.194
chr20	49151593	49151593	C	G	STAU1	nonsynonymous SNV	STAU1:NM_001322927:exon3:c.G256C:p.E86Q,STAU1:NM_017454:exon3:c.G256C:p.E86Q,STAU1:NM_001319134:exon4:c.G256C:p.E86Q,STAU1:NM_001322930:exon4:c.G499C:p.E167Q,STAU1:NM_001322932:exon4:c.G499C:p.E167Q,STAU1:NM_017452:exon4:c.G256C:p.E86Q,STAU1:NM_001037328:exon5:c.G256C:p.E86Q,STAU1:NM_001322933:exon5:c.G499C:p.E167Q,STAU1:NM_004602:exon5:c.G256C:p.E86Q,STAU1:NM_017453:exon5:c.G499C:p.E167Q,STAU1:N…	0.0328
chr20	50579824	50579824	C	G	PTPN1	nonsynonymous SNV	PTPN1:NM_001278618:exon7:c.C767G:p.P256R,PTPN1:NM_002827:exon8:c.C986G:p.P329R	0.1212
chr20	63697117	63697117	C	G	TNFRSF6B	nonsynonymous SNV	TNFRSF6B:NM_003823:exon1:c.C350G:p.T117S	0.0262
chr21	29327110	29327110	C	T	BACH1	nonsynonymous SNV	BACH1:NM_001186:exon3:c.C1286T:p.S429L,BACH1:NM_206866:exon3:c.C1286T:p.S429L	0.2712
chr21	34449540	34449540	C	T	KCNE1	nonsynonymous SNV	KCNE1:NM_001127670:exon2:c.G95A:p.R32H,KCNE1:NM_001270404:exon2:c.G95A:p.R32H,KCNE1:NM_001127668:exon3:c.G95A:p.R32H,KCNE1:NM_001127669:exon3:c.G95A:p.R32H,KCNE1:NM_001270402:exon3:c.G95A:p.R32H,KCNE1:NM_001270403:exon3:c.G95A:p.R32H,KCNE1:NM_001270405:exon3:c.G95A:p.R32H,KCNE1:NM_000219:exon4:c.G95A:p.R32H	0.0576
chr22	30591819	30591819	C	G	PES1	nonsynonymous SNV	PES1:NM_001243225:exon1:c.G15C:p.E5D,PES1:NM_014303:exon1:c.G15C:p.E5D	0.0288
chr22	30893824	30893824	G	C	OSBP2	nonsynonymous SNV	OSBP2:NM_001282742:exon10:c.G830C:p.G277A,OSBP2:NM_001282740:exon11:c.G1097C:p.G366A,OSBP2:NM_001282741:exon11:c.G1424C:p.G475A,OSBP2:NM_001282739:exon12:c.G2195C:p.G732A,OSBP2:NM_030758:exon12:c.G2198C:p.G733A,OSBP2:NM_001282738:exon13:c.G1700C:p.G567A	0.0291
chr22	36191775	36191775	A	T	APOL4	nonsynonymous SNV	APOL4:NM_145660:exon5:c.T356A:p.I119N,APOL4:NM_030643:exon6:c.T347A:p.I116N	0.0284
chr22	38959646	38959646	C	A	APOBEC3A;APOBEC3A_B	stopgain	APOBEC3A_B:NM_001193289:exon2:c.C134A:p.S45X,APOBEC3A:NM_001270406:exon2:c.C80A:p.S27X,APOBEC3A:NM_145699:exon2:c.C134A:p.S45X	0.1162
chr22	39521907	39521907	G	A	ATF4	nonsynonymous SNV	ATF4:NM_001675:exon2:c.G361A:p.D121N,ATF4:NM_182810:exon3:c.G361A:p.D121N	0.0286
chr22	43498311	43498311	G	A	MPPED1	nonsynonymous SNV	MPPED1:NM_001044370:exon5:c.G709A:p.E237K,MPPED1:NM_001362786:exon5:c.G709A:p.E237K	0.0652
chr22	50288977	50288977	C	A	PLXNB2	nonsynonymous SNV	PLXNB2:NM_001376869:exon3:c.G1234T:p.D412Y,PLXNB2:NM_001376875:exon3:c.G1234T:p.D412Y,PLXNB2:NM_001376878:exon3:c.G1234T:p.D412Y,PLXNB2:NM_001376884:exon3:c.G1234T:p.D412Y,PLXNB2:NM_001376864:exon4:c.G1234T:p.D412Y,PLXNB2:NM_001376865:exon4:c.G1234T:p.D412Y,PLXNB2:NM_001376866:exon4:c.G1234T:p.D412Y,PLXNB2:NM_001376870:exon4:c.G1234T:p.D412Y,PLXNB2:NM_001376871:exon4:c.G1234T:p.D412Y,PLXNB2:NM_00…	0.0249
chrX	54924686	54924686	A	G	TRO	nonsynonymous SNV	TRO:NM_001271184:exon4:c.A167G:p.K56R,TRO:NM_177557:exon4:c.A167G:p.K56R,TRO:NM_001039705:exon5:c.A1358G:p.K453R,TRO:NM_016157:exon5:c.A1358G:p.K453R,TRO:NM_177556:exon5:c.A1358G:p.K453R	0.3295
chrX	76429464	76429464	A	C	MAGEE1	nonsynonymous SNV	MAGEE1:NM_020932:exon1:c.A1534C:p.I512L	0.034
chrX	100679382	100679382	A	G	SYTL4	nonsynonymous SNV	SYTL4:NM_001174068:exon15:c.T1589C:p.V530A,SYTL4:NM_001370161:exon15:c.T1589C:p.V530A,SYTL4:NM_001129896:exon16:c.T1589C:p.V530A,SYTL4:NM_001370162:exon16:c.T1589C:p.V530A,SYTL4:NM_001370163:exon16:c.T1589C:p.V530A,SYTL4:NM_001370164:exon16:c.T1589C:p.V530A,SYTL4:NM_001370169:exon16:c.T1589C:p.V530A,SYTL4:NM_001370160:exon17:c.T1589C:p.V530A,SYTL4:NM_001370166:exon17:c.T1589C:p.V530A,SYTL4:NM_080…	0.0492
chrX	141896941	141896941	C	G	MAGEC3	nonsynonymous SNV	MAGEC3:NM_177456:exon5:c.C289G:p.P97A,MAGEC3:NM_138702:exon7:c.C1183G:p.P395A	0.0327
chrX	154380783	154380783	G	A	EMD	nonsynonymous SNV	EMD:NM_000117:exon5:c.G430A:p.E144K	0.2443

## Sheet: Mut shared in 2 cell lines
Chromosome	Gene name	Cell lines	Start	End	Ref	Alt	ExonicFunc	AAChange			ClinGene-CGC-VICC
chr2	CASP8	3v2	201266791	201266791	G	C	nonsynonymous SNV	CASP8:NM_001080125:exon2:c.G482C:p.R161T,CASP8:NM_001372051:exon2:c.G305C:p.R102T,CASP8:NM_033356:exon2:c.G305C:p.R102T,CASP8:NM_001080124:exon3:c.G305C:p.R102T,CASP8:NM_001228:exon3:c.G305C:p.R102T,CASP8:NM_033355:exon3:c.G305C:p.R102T,CASP8:NM_033358:exon3:c.G305C:p.R102T			Low Oncogenic Support
		3v3	201266791	201266791	G	C
chr19	CATSPERG	3v2	38367249	38367249	A	T	nonsynonymous SNV	CATSPERG:NM_001330496:exon22:c.A2587T:p.N863Y,CATSPERG:NM_021185:exon23:c.A2707T:p.N903Y			Uncertain
		3v3	38367249	38367249	A	T
chr3	CCDC58	3v2	122362969	122362969	T	G	nonsynonymous SNV	CCDC58:NM_001017928:exon4:c.A383C:p.K128T,CCDC58:NM_001308326:exon4:c.A341C:p.K114T			Low Oncogenic Support
		3v3	122362969	122362969	T	G
chr10	CFAP46	3v2	132846146	132846146	G	T	nonsynonymous SNV	CFAP46:NM_001200049:exon44:c.C6349A:p.L2117M			Uncertain
		3v3	132846146	132846146	G	T
chr2	COL4A4	3v2	227098776	227098776	G	A	synonymous SNV	COL4A4:NM_000092:exon19:c.C1122T:p.F374F			Uncertain
		3v3	227098776	227098776	G	A
chr2	CPO	3v2	206939645	206939645	C	A	nonsynonymous SNV	CPO:NM_173077:exon1:c.C46A:p.P16T			Uncertain
		3v3	206939645	206939645	C	A
chr9	DENND4C	3v2	19345930	19345930	C	T	nonsynonymous SNV	DENND4C:NM_017925:exon22:c.C3014T:p.S1005L,DENND4C:NM_001330640:exon23:c.C3161T:p.S1054L			Uncertain
		3v3	19345930	19345930	C	T
chr1	FAF1	3v2	50535432	50535432	C	G	nonsynonymous SNV	FAF1:NM_007051:exon15:c.G1431C:p.M477I			Uncertain
		3v3	50535432	50535432	C	G
chr17	FAM20A	3v2	68540881	68540881	A	C	nonsynonymous SNV	FAM20A:NM_017565:exon8:c.T1187G:p.V396G,FAM20A:NM_001243746:exon9:c.T773G:p.V258G			Uncertain
		3v3	68540881	68540881	A	C
chr3	FBXO40	3v2	121623034	121623034	C	A	synonymous SNV	FBXO40:NM_016298:exon3:c.C1605A:p.I535I			Uncertain
		3v3	121623034	121623034	C	A
chr1	IFI44L	3v2	78641808	78641808	G	C	stoploss	IFI44L:NM_001375648:exon6:c.G584C:p.X195S,IFI44L:NM_001375649:exon7:c.G584C:p.X195S,IFI44L:NM_001375647:exon8:c.G584C:p.X195S,IFI44L:NM_001375650:exon9:c.G584C:p.X195S,IFI44L:NM_006820:exon9:c.G1358C:p.X453S,IFI44L:NM_001375646:exon10:c.G1358C:p.X453S			Uncertain
		3v3	78641808	78641808	G	C
chr10	KIF20B	3v2	89719472	89719472	C	G	synonymous SNV	KIF20B:NM_001382506:exon12:c.C1275G:p.V425V,KIF20B:NM_001284259:exon13:c.C1488G:p.V496V,KIF20B:NM_016195:exon13:c.C1488G:p.V496V			Uncertain
		3v3	89719472	89719472	C	G
chr2	LRP1B	3v2	140867720	140867720	G	C	stopgain	LRP1B:NM_018557:exon27:c.C4449G:p.Y1483X			Low Oncogenic Support
		3v3	140867720	140867720	G	C
chr10	MALRD1	3v2	19352124	19352124	G	A	stopgain	MALRD1:NM_001142308:exon26:c.G4268A:p.W1423X			Uncertain
		3v3	19352124	19352124	G	A
chr14	MARK3	3v2	103405101	103405101	A	G	nonsynonymous SNV	MARK3:NM_001128918:exon2:c.A77G:p.Q26R,MARK3:NM_001128919:exon2:c.A77G:p.Q26R,MARK3:NM_001128920:exon2:c.A77G:p.Q26R,MARK3:NM_001128921:exon2:c.A77G:p.Q26R,MARK3:NM_002376:exon2:c.A77G:p.Q26R			Uncertain
		3v3	103405101	103405101	A	G
chr2	PID1	3v2	229026008	229026008	C	T	nonsynonymous SNV	PID1:NM_001330157:exon2:c.G131A:p.R44Q,PID1:NM_001100818:exon3:c.G278A:p.R93Q,PID1:NM_001330156:exon3:c.G377A:p.R126Q,PID1:NM_001330158:exon4:c.G236A:p.R79Q,PID1:NM_017933:exon4:c.G371A:p.R124Q			Uncertain
		3v3	229026008	229026008	C	T
chr5	PPWD1	3v2	65569660	65569660	G	A	nonsynonymous SNV	PPWD1:NM_015342:exon3:c.G328A:p.D110N,PPWD1:NM_001278926:exon4:c.G238A:p.D80N			Uncertain
		3v3	65569660	65569660	G	A
chr3	PSMD6	3v2	64010697	64010697	G	C	nonsynonymous SNV	PSMD6:NM_001271780:exon8:c.C1027G:p.Q343E,PSMD6:NM_001271781:exon8:c.C1024G:p.Q342E,PSMD6:NM_014814:exon8:c.C1141G:p.Q381E,PSMD6:NM_001271779:exon9:c.C1300G:p.Q434E			Low Oncogenic Support
		3v3	64010697	64010697	G	C
chr7	PUS7	3v2	105505970	105505970	G	A	synonymous SNV	PUS7:NM_001318163:exon3:c.C570T:p.T190T,PUS7:NM_001318164:exon4:c.C570T:p.T190T,PUS7:NM_019042:exon4:c.C570T:p.T190T			Uncertain
		3v3	105505970	105505970	G	A
chrX	REPS2	3v2	17062446	17062446	A	T	stopgain	REPS2:NM_001080975:exon9:c.A1120T:p.K374X,REPS2:NM_004726:exon9:c.A1123T:p.K375X			Uncertain
		3v3	17062446	17062446	A	T
chr1	SUCO	3v2	172570053	172570053	C	T	nonsynonymous SNV	SUCO:NM_001282750:exon7:c.C752T:p.S251L,SUCO:NM_014283:exon8:c.C863T:p.S288L,SUCO:NM_016227:exon8:c.C1337T:p.S446L			Uncertain
		3v3	172570053	172570053	C	T
chr1	TIE1	3v2	43313381	43313381	T	C	nonsynonymous SNV	TIE1:NM_001253357:exon13:c.T2039C:p.L680P,TIE1:NM_005424:exon13:c.T2174C:p.L725P			Uncertain
		3v3	43313381	43313381	T	C
chr11	TRIM48	3v2	55264988	55264988	G	T	nonsynonymous SNV	TRIM48:NM_024114:exon2:c.G133T:p.D45Y			Uncertain
		3v3	55264988	55264988	G	T
chr11	TRIM77	3v2	89711442	89711442	-	A	frameshift insertion	TRIM77:NM_001146162:exon2:c.445dupA:p.Q152Tfs*31,TRIM77:NM_001271942:exon2:c.445dupA:p.Q152Tfs*28			Uncertain
		3v3	89711442	89711442	-	A
chr15	UBE3A	3v2	25360480	25360480	C	T	synonymous SNV	UBE3A:NM_001354546:exon4:c.G1479A:p.L493L,UBE3A:NM_001354551:exon4:c.G345A:p.L115L,UBE3A:NM_001354548:exon5:c.G1596A:p.L532L,UBE3A:NM_001354549:exon5:c.G1596A:p.L532L,UBE3A:NM_130838:exon5:c.G1596A:p.L532L,UBE3A:NM_001354542:exon6:c.G1596A:p.L532L,UBE3A:NM_001354550:exon6:c.G405A:p.L135L,UBE3A:NM_001354505:exon7:c.G1656A:p.L552L,UBE3A:NM_001354545:exon7:c.G1656A:p.L552L,UBE3A:NM_001374461:exon7:c…			Uncertain
		3v3	25360480	25360480	C	T
chr11	UBQLNL	3v2	5515067	5515067	G	T	nonsynonymous SNV	UBQLNL:NM_145053:exon1:c.C1375A:p.Q459K			Uncertain
		3v3	5515067	5515067	G	T
chr19	USP29	3v2	57129720	57129720	G	T	stopgain	USP29:NM_020903:exon4:c.G1045T:p.E349X			Uncertain
		3v3	57129720	57129720	G	T
chr5	ZMAT2	3v2	140704481	140704481	G	T	synonymous SNV	ZMAT2:NM_144723:exon5:c.G366T:p.V122V			Uncertain
		3v3	140704481	140704481	G	T
chr19	ZNF347	3v2	53141424	53141424	A	G	synonymous SNV	ZNF347:NM_001172674:exon5:c.T1407C:p.R469R,ZNF347:NM_001172675:exon5:c.T1407C:p.R469R,ZNF347:NM_032584:exon5:c.T1404C:p.R468R			Uncertain
		3v3	53141424	53141424	A	G
chr19	ZNF878	3v2	12044747	12044747	C	G	nonsynonymous SNV	ZNF878:NM_001080404:exon4:c.G654C:p.M218I			Uncertain
		3v3	12044747	12044747	C	G
chr11	PHRF1	3v2	607674	607674	G	C	nonsynonymous SNV	PHRF1:NM_001286581:exon14:c.G2218C:p.E740Q,PHRF1:NM_001286582:exon14:c.G2212C:p.E738Q,PHRF1:NM_001286583:exon14:c.G2206C:p.E736Q,PHRF1:NM_020901:exon14:c.G2215C:p.E739Q			Uncertain
		3v3	607674	607674	G	C	nonsynonymous SNV
chr9	GRIN1	3v2	137156957	137156957	C	G	synonymous SNV	GRIN1:NM_000832:exon6:c.C888G:p.L296L,GRIN1:NM_007327:exon6:c.C888G:p.L296L,GRIN1:NM_021569:exon6:c.C888G:p.L296L,GRIN1:NM_001185090:exon7:c.C951G:p.L317L,GRIN1:NM_001185091:exon7:c.C951G:p.L317L			Uncertain
		3v3	137156957	137156957	C	G	synonymous SNV	GRIN1:NM_000832:exon6:c.C888G:p.L296L,GRIN1:NM_007327:exon6:c.C888G:p.L296L,GRIN1:NM_021569:exon6:c.C888G:p.L296L,GRIN1:NM_001185090:exon7:c.C951G:p.L317L,GRIN1:NM_001185091:exon7:c.C951G:p.L317L
chr8	PSD3	3v2	18556295	18556295	C	T	nonsynonymous SNV	PSD3:NM_206909:exon12:c.G1240A:p.E414K,PSD3:NM_001362819:exon14:c.G2743A:p.E915K,PSD3:NM_015310:exon15:c.G2842A:p.E948K			Uncertain
		3v3	18556295	18556295	C	T	nonsynonymous SNV	PSD3:NM_206909:exon12:c.G1240A:p.E414K,PSD3:NM_001362819:exon14:c.G2743A:p.E915K,PSD3:NM_015310:exon15:c.G2842A:p.E948K
	OVCAR4 V2,V3
chr7	KMT2C	4v2	152182480	152182480	G	C	nonsynonymous SNV	KMT2C:NM_170606:exon36:c.C5380G:p.L1794V			Uncertain
		4v3	152182480	152182480	G	C	nonsynonymous SNV	KMT2C:NM_170606:exon36:c.C5380G:p.L1794V
chr1	MYOM3	4v2	24075406	24075406	G	C	nonsynonymous SNV	MYOM3:NM_152372:exon22:c.C2771G:p.A924G			Uncertain
		4v3	24107107	24107107	C	T	nonsynonymous SNV	MYOM3:NM_152372:exon22:c.C2771G:p.A924G
chr19	SIGLEC11
		4v2	49958656	49958656	G	C	nonsynonymous SNV				Uncertain
		4v3	49958656	49958656	G	C	nonsynonymous SNV
chr19	SIGLEC16
		4v2	49972088	49972088	C	G	nonsynonymous SNV				Uncertain
		4v3	49972088	49972088	C	G	nonsynonymous SNV

## Sheet: Mut shared in 3 cell lines
Chromosome	Gene name	Cell lines	Start	End	Ref	Alt	ExonicFunc	AAChange	ClinGene-GCG-VICC
chr2	APOB	3v1	21003043	21003043	C	T	nonsynonymous SNV	APOB:NM_000384:exon29:c.G12379A:p.D4127N	Uncertain
		3v2	21011758	21011758	C	T	nonsynonymous SNV	APOB:NM_000384:exon26:c.G5110A:p.A1704T
		3v3	21011758	21011758	C	T	nonsynonymous SNV	APOB:NM_000384:exon26:c.G5110A:p.A1704T
	4 all
chr2	APOB	4v1	21007566	21007566	T	G	nonsynonymous SNV	APOB:NM_000384:exon26:c.A9302C:p.N3101T	Uncertain
		4v2	21007566	21007566	T	G	nonsynonymous SNV	APOB:NM_000384:exon26:c.A9302C:p.N3101T
		4v3	21007566	21007566	T	G	nonsynonymous SNV	APOB:NM_000384:exon26:c.A9302C:p.N3101T
chr12	MYL2	4v1	110915730	110915730	T	G	nonsynonymous SNV	MYL2:NM_000432:exon3:c.A154C:p.T52P	Low Oncogenic Support
		4v2	110915730	110915730	T	G	nonsynonymous SNV	MYL2:NM_000432:exon3:c.A154C:p.T52P
		4v3	110915730	110915730	T	G	nonsynonymous SNV	MYL2:NM_000432:exon3:c.A154C:p.T52P
chr19	ZNF578	4v1	52510705	52510705	A	C	nonsynonymous SNV	ZNF578:NM_001099694:exon6:c.A324C:p.K108N,ZNF578:NM_001366182:exon6:c.A324C:p.K108N	Uncertain
		4v2	52510705	52510705	A	C	nonsynonymous SNV	ZNF578:NM_001099694:exon6:c.A324C:p.K108N,ZNF578:NM_001366182:exon6:c.A324C:p.K108N
		4v3	52510705	52510705	A	C	nonsynonymous SNV	ZNF578:NM_001099694:exon6:c.A324C:p.K108N,ZNF578:NM_001366182:exon6:c.A324C:p.K108N

## Sheet: Legend
Legend
Tab 1	OVCAR3 A3A V1 Mutation calls
Tab 2	OVCAR3 A3A V2 Mutation calls
Tab 3	OVCAR3 A3A V3 Mutation calls
Tab 4	OVCAR4 A3A V1 Mutation calls
Tab 5	OVCAR4 A3A V2 Mutation calls
Tab 6	OVCAR4 A3A V3 Mutation calls
Tab 7	Mutations shared between 2 cell lines
Tab 8	Mutations shared between 3 cell lines
