# Supplementary material for: APOBEC3A drives ovarian cancer metastasis by altering epithelial-mesenchymal transition
Source: JCI Insight. 2025 Mar 10;10(5):e186409. doi: 10.1172/jci.insight.186409 (PMC11949045; doi:10.1172/jci.insight.186409)
Supplement: Supplemental table 2 [file jciinsight-10-186409-s164.xlsx]

## Sheet: WUSTL Met APOBEC3 High AVG
WUSTL Met APOBEC3 High DEGs UP							WUSTL Met APOBEC3 High DEGs DOWN
Feature_ID	entrezgene	external_gene_name	description	gene_biotype	logFC		Feature_ID	entrezgene	external_gene_name	description	gene_biotype	logFC
ENSG00000237763	276	AMY1A	amylase alpha 1A	protein-coding	3.1363		ENSG00000184697	9074	CLDN6	claudin 6	protein-coding	-3.0495
ENSG00000187733	278	AMY1C	amylase alpha 1C	protein-coding	3.0723		ENSG00000185686	23532	PRAME	PRAME nuclear receptor transcriptional regulator	protein-coding	-2.9739
	4537	ND3	NADH dehydrogenase subunit 3	protein-coding	2.6575		ENSG00000101144	655	BMP7	bone morphogenetic protein 7	protein-coding	-2.9673
ENSG00000214194	401397	SMIM30	small integral membrane protein 30	protein-coding	2.5401		ENSG00000118194	7139	TNNT2	troponin T2, cardiac type	protein-coding	-2.8528
ENSG00000244734	3043	HBB	hemoglobin subunit beta	protein-coding	2.4257		ENSG00000142449	84467	FBN3	fibrillin 3	protein-coding	-2.7569
	4541	ND6	NADH dehydrogenase subunit 6	protein-coding	2.3761		ENSG00000196436	440348	NPIPB15	nuclear pore complex interacting protein family member B15	protein-coding	-2.6434
ENSG00000109321	374	AREG	amphiregulin	protein-coding	2.3094		ENSG00000115596	7475	WNT6	Wnt family member 6	protein-coding	-2.6094
ENSG00000206172	3039	HBA1	hemoglobin subunit alpha 1	protein-coding	2.1971		ENSG00000196604	728378	POTEF	POTE ankyrin domain family member F	protein-coding	-2.5618
ENSG00000188536	3040	HBA2	hemoglobin subunit alpha 2	protein-coding	2.1953		ENSG00000154764	7476	WNT7A	Wnt family member 7A	protein-coding	-2.4981
ENSG00000100453	3002	GZMB	granzyme B	protein-coding	2.1895		ENSG00000167741	124975	GGT6	gamma-glutamyltransferase 6	protein-coding	-2.4872
ENSG00000253352	55000	TUG1	taurine up-regulated 1	protein-coding	2.187		ENSG00000130294	547	KIF1A	kinesin family member 1A	protein-coding	-2.3892
	4514	COX3	cytochrome c oxidase subunit III	protein-coding	2.1666		ENSG00000099834	53841	CDHR5	cadherin related family member 5	protein-coding	-2.3338
ENSG00000172380	55970	GNG12	G protein subunit gamma 12	protein-coding	2.1563		ENSG00000101115	57167	SALL4	spalt like transcription factor 4	protein-coding	-2.3324
	4519	CYTB	cytochrome b	protein-coding	2.1537		ENSG00000188833	377841	ENTPD8	ectonucleoside triphosphate diphosphohydrolase 8	protein-coding	-2.3289
ENSG00000109452	8821	INPP4B	inositol polyphosphate-4-phosphatase type II B	protein-coding	2.1074		ENSG00000140839	497190	CLEC18B	C-type lectin domain family 18 member B	protein-coding	-2.2162
	4513	COX2	cytochrome c oxidase subunit II	protein-coding	2.0519		ENSG00000188219	445582	POTEE	POTE ankyrin domain family member E	protein-coding	-2.2124
	4540	ND5	NADH dehydrogenase subunit 5	protein-coding	2.0387		ENSG00000118137	335	APOA1	apolipoprotein A1	protein-coding	-2.1955
ENSG00000119508	8013	NR4A3	nuclear receptor subfamily 4 group A member 3	protein-coding	2.0324		ENSG00000197870	5544	PRB3	proline rich protein BstNI subfamily 3	protein-coding	-2.1101
ENSG00000169429	3576	CXCL8	C-X-C motif chemokine ligand 8	protein-coding	2.021		ENSG00000185040	102723555	SPDYE16	speedy/RINGO cell cycle regulator family member E16	protein-coding	-2.0636
	4539	ND4L	NADH dehydrogenase subunit 4L	protein-coding	2.0186		ENSG00000113946	10686	CLDN16	claudin 16	protein-coding	-2.0591
ENSG00000108700	6355	CCL8	C-C motif chemokine ligand 8	protein-coding	1.9828		ENSG00000156427	8817	FGF18	fibroblast growth factor 18	protein-coding	-2.0487
	4512	COX1	cytochrome c oxidase subunit I	protein-coding	1.9631		ENSG00000165828	118471	PRAP1	proline rich acidic protein 1	protein-coding	-2.0355
ENSG00000133800	10894	LYVE1	lymphatic vessel endothelial hyaluronan receptor 1	protein-coding	1.9571		ENSG00000206181	51224	ELOA2	elongin A2	protein-coding	-2.0247
ENSG00000232388	388789	SMIM26	small integral membrane protein 26	protein-coding	1.9497		ENSG00000181085	225689	MAPK15	mitogen-activated protein kinase 15	protein-coding	-2.01
ENSG00000135678	1368	CPM	carboxypeptidase M	protein-coding	1.9382		ENSG00000153404	153478	PLEKHG4B	pleckstrin homology and RhoGEF domain containing G4B	protein-coding	-2.0046
ENSG00000143546	6279	S100A8	S100 calcium binding protein A8	protein-coding	1.9069		ENSG00000248933	100287513	USP17L22	ubiquitin specific peptidase 17 like family member 22	protein-coding	-1.9821
	4536	ND2	NADH dehydrogenase subunit 2	protein-coding	1.8943		ENSG00000187867	342979	PALM3	paralemmin 3	protein-coding	-1.955
ENSG00000115523	10578	GNLY	granulysin	protein-coding	1.8674		ENSG00000145113	4585	MUC4	mucin 4, cell surface associated	protein-coding	-1.9452
	4508	ATP6	ATP synthase F0 subunit 6	protein-coding	1.8237		ENSG00000223569	100288520	USP17L15	ubiquitin specific peptidase 17 like family member 15	protein-coding	-1.9354
ENSG00000170166	3233	HOXD4	homeobox D4	protein-coding	1.8054		ENSG00000260097	729597	SPDYE6	speedy/RINGO cell cycle regulator family member E6	protein-coding	-1.9222
	4535	ND1	NADH dehydrogenase subunit 1	protein-coding	1.8029		ENSG00000162951	347730	LRRTM1	leucine rich repeat transmembrane neuronal 1	protein-coding	-1.92
ENSG00000169245	3627	CXCL10	C-X-C motif chemokine ligand 10	protein-coding	1.7799		ENSG00000121335	653247	PRB2	proline rich protein BstNI subfamily 2	protein-coding	-1.91
ENSG00000205358	4496	MT1H	metallothionein 1H	protein-coding	1.7523		ENSG00000233136	100287178	USP17L11	ubiquitin specific peptidase 17 like family member 11	protein-coding	-1.8783
ENSG00000170153	57484	RNF150	ring finger protein 150	protein-coding	1.7396		ENSG00000197768	441476	STPG3	sperm-tail PG-rich repeat containing 3	protein-coding	-1.8697
ENSG00000129538	6035	RNASE1	ribonuclease A family member 1, pancreatic	protein-coding	1.7358		ENSG00000167880	2125	EVPL	envoplakin	protein-coding	-1.8666
	4509	ATP8	ATP synthase F0 subunit 8	protein-coding	1.7341		ENSG00000002726	26	AOC1	amine oxidase copper containing 1	protein-coding	-1.8599
	4538	ND4	NADH dehydrogenase subunit 4	protein-coding	1.7231		ENSG00000249104	100287327	USP17L17	ubiquitin specific peptidase 17 like family member 17	protein-coding	-1.8577
ENSG00000163331	92196	DAPL1	death associated protein like 1	protein-coding	1.6904		ENSG00000250745	100287441	USP17L20	ubiquitin specific peptidase 17 like family member 20	protein-coding	-1.8539
ENSG00000115380	2202	EFEMP1	EGF containing fibulin extracellular matrix protein 1	protein-coding	1.6779		ENSG00000251655	5542	PRB1	proline rich protein BstNI subfamily 1	protein-coding	-1.8281
ENSG00000164825	1672	DEFB1	defensin beta 1	protein-coding	1.6745		ENSG00000168081	5368	PNOC	prepronociceptin	protein-coding	-1.824
ENSG00000135919	5270	SERPINE2	serpin family E member 2	protein-coding	1.6644		ENSG00000105088	93145	OLFM2	olfactomedin 2	protein-coding	-1.8178
ENSG00000125740	2354	FOSB	FosB proto-oncogene, AP-1 transcription factor subunit	protein-coding	1.6583		ENSG00000223443	377630	USP17L2	ubiquitin specific peptidase 17 like family member 2	protein-coding	-1.8154
ENSG00000085063	966	CD59	CD59 molecule (CD59 blood group)	protein-coding	1.6449		ENSG00000136206	285955	SPDYE1	speedy/RINGO cell cycle regulator family member E1	protein-coding	-1.7949
ENSG00000133316	54663	WDR74	WD repeat domain 74	protein-coding	1.6423		ENSG00000099812	126353	MISP	mitotic spindle positioning	protein-coding	-1.7845
ENSG00000162878	91461	PKDCC	protein kinase domain containing, cytoplasmic	protein-coding	1.64		ENSG00000113209	26167	PCDHB5	protocadherin beta 5	protein-coding	-1.7728
ENSG00000261371	5175	PECAM1	platelet and endothelial cell adhesion molecule 1	protein-coding	1.5964		ENSG00000205517	57139	RGL3	ral guanine nucleotide dissociation stimulator like 3	protein-coding	-1.7652
ENSG00000153234	4929	NR4A2	nuclear receptor subfamily 4 group A member 2	protein-coding	1.5885		ENSG00000286038	105180390	SPDYE13	speedy/RINGO cell cycle regulator family member E13	protein-coding	-1.7633
ENSG00000163823	1230	CCR1	C-C motif chemokine receptor 1	protein-coding	1.5862		ENSG00000170092	442590	SPDYE5	speedy/RINGO cell cycle regulator family member E5	protein-coding	-1.75
ENSG00000102287	2564	GABRE	gamma-aminobutyric acid type A receptor subunit epsilon	protein-coding	1.5743		ENSG00000175920	285489	DOK7	docking protein 7	protein-coding	-1.7493
ENSG00000213741	6235	RPS29	ribosomal protein S29	protein-coding	1.5653		ENSG00000286137	641776	SPDYE14	speedy/RINGO cell cycle regulator family member E14	protein-coding	-1.748
ENSG00000116741	5997	RGS2	regulator of G protein signaling 2	protein-coding	1.5405		ENSG00000135925	80326	WNT10A	Wnt family member 10A	protein-coding	-1.744
ENSG00000041982	3371	TNC	tenascin C	protein-coding	1.5255		ENSG00000186645	102723849	SPDYE17	speedy/RINGO cell cycle regulator family member E17	protein-coding	-1.7423
ENSG00000275302	6351	CCL4	C-C motif chemokine ligand 4	protein-coding	1.5164		ENSG00000130950	54754	NUTM2F	NUT family member 2F	protein-coding	-1.7404
ENSG00000003989	6542	SLC7A2	solute carrier family 7 member 2	protein-coding	1.5101		ENSG00000286014	105180391	SPDYE15	speedy/RINGO cell cycle regulator family member E15	protein-coding	-1.7388
ENSG00000178878	81575	APOLD1	apolipoprotein L domain containing 1	protein-coding	1.5058		ENSG00000111181	6539	SLC6A12	solute carrier family 6 member 12	protein-coding	-1.7129
ENSG00000091831	2099	ESR1	estrogen receptor 1	protein-coding	1.5034		ENSG00000283706	29122	PRSS50	serine protease 50	protein-coding	-1.7103
ENSG00000163220	6280	S100A9	S100 calcium binding protein A9	protein-coding	1.499		ENSG00000186007	93273	LEMD1	LEM domain containing 1	protein-coding	-1.6933
ENSG00000138768	8615	USO1	USO1 vesicle transport factor	protein-coding	1.4929		ENSG00000243716	100132247	NPIPB5	nuclear pore complex interacting protein family member B5	protein-coding	-1.6869
ENSG00000198121	1902	LPAR1	lysophosphatidic acid receptor 1	protein-coding	1.4912		ENSG00000111344	8437	RASAL1	RAS protein activator like 1	protein-coding	-1.6799
ENSG00000113070	1839	HBEGF	heparin binding EGF like growth factor	protein-coding	1.4845		ENSG00000205238	441273	SPDYE2	speedy/RINGO cell cycle regulator family member E2	protein-coding	-1.6691
ENSG00000105835	10135	NAMPT	nicotinamide phosphoribosyltransferase	protein-coding	1.4784		ENSG00000214300	441272	SPDYE3	speedy/RINGO cell cycle regulator family member E3	protein-coding	-1.6639
ENSG00000114698	57088	PLSCR4	phospholipid scramblase 4	protein-coding	1.4758		ENSG00000167771	283248	RCOR2	REST corepressor 2	protein-coding	-1.6606
ENSG00000152137	26353	HSPB8	heat shock protein family B (small) member 8	protein-coding	1.4747		ENSG00000149948	8091	HMGA2	high mobility group AT-hook 2	protein-coding	-1.6558
ENSG00000175879	3234	HOXD8	homeobox D8	protein-coding	1.4532		ENSG00000205482	100505767	SPDYE18	speedy/RINGO cell cycle regulator family member E18	protein-coding	-1.6538
ENSG00000213088	2532	ACKR1	atypical chemokine receptor 1 (Duffy blood group)	protein-coding	1.4506		ENSG00000226430	392197	USP17L7	ubiquitin specific peptidase 17 like family member 7	protein-coding	-1.6537
ENSG00000078596	9452	ITM2A	integral membrane protein 2A	protein-coding	1.4477		ENSG00000197360	148198	ZNF98	zinc finger protein 98	protein-coding	-1.648
ENSG00000257017	3240	HP	haptoglobin	protein-coding	1.4469		ENSG00000186451	353324	SPATA12	spermatogenesis associated 12	protein-coding	-1.6327
ENSG00000162618	64123	ADGRL4	adhesion G protein-coupled receptor L4	protein-coding	1.4427		ENSG00000049283	55040	EPN3	epsin 3	protein-coding	-1.6313
ENSG00000104332	6422	SFRP1	secreted frizzled related protein 1	protein-coding	1.4399		ENSG00000197479	56125	PCDHB11	protocadherin beta 11	protein-coding	-1.6253
ENSG00000129484	10038	PARP2	poly(ADP-ribose) polymerase 2	protein-coding	1.4382		ENSG00000259224	643664	SLC35G6	solute carrier family 35 member G6	protein-coding	-1.6161
ENSG00000164308	64167	ERAP2	endoplasmic reticulum aminopeptidase 2	protein-coding	1.4367		ENSG00000185245	2811	GP1BA	glycoprotein Ib platelet subunit alpha	protein-coding	-1.6054
ENSG00000017427	3479	IGF1	insulin like growth factor 1	protein-coding	1.4337		ENSG00000181409	9625	AATK	apoptosis associated tyrosine kinase	protein-coding	-1.5964
ENSG00000147027	83604	TMEM47	transmembrane protein 47	protein-coding	1.4322		ENSG00000176945	200958	MUC20	mucin 20, cell surface associated	protein-coding	-1.5848
ENSG00000130176	1264	CNN1	calponin 1	protein-coding	1.43		ENSG00000165215	1365	CLDN3	claudin 3	protein-coding	-1.5832
ENSG00000090382	4069	LYZ	lysozyme	protein-coding	1.4298		ENSG00000258947	10381	TUBB3	tubulin beta 3 class III	protein-coding	-1.5803
ENSG00000147257	2719	GPC3	glypican 3	protein-coding	1.4265		ENSG00000007038	10942	PRSS21	serine protease 21	protein-coding	-1.5773
ENSG00000197766	1675	CFD	complement factor D	protein-coding	1.4177		ENSG00000204983	5644	PRSS1	serine protease 1	protein-coding	-1.5755
ENSG00000176907	56892	TCIM	transcriptional and immune response regulator	protein-coding	1.4134		ENSG00000105357	79784	MYH14	myosin heavy chain 14	protein-coding	-1.5755
ENSG00000168685	3575	IL7R	interleukin 7 receptor	protein-coding	1.4114		ENSG00000273520	728524	SPDYE8	speedy/RINGO cell cycle regulator family member E8	protein-coding	-1.5726
ENSG00000186377	260293	CYP4X1	cytochrome P450 family 4 subfamily X member 1	protein-coding	1.4102		ENSG00000110195	2348	FOLR1	folate receptor alpha	protein-coding	-1.5716
ENSG00000117525	2152	F3	coagulation factor III, tissue factor	protein-coding	1.4084		ENSG00000178445	2731	GLDC	glycine decarboxylase	protein-coding	-1.5605
ENSG00000159200	1827	RCAN1	regulator of calcineurin 1	protein-coding	1.4037		ENSG00000173678	100310812	SPDYE2B	speedy/RINGO cell cycle regulator family member E2B	protein-coding	-1.5602
ENSG00000136960	5168	ENPP2	ectonucleotide pyrophosphatase/phosphodiesterase 2	protein-coding	1.4021		ENSG00000275976	100996746	SPDYE11	speedy/RINGO cell cycle regulator family member E11	protein-coding	-1.55
ENSG00000122862	5552	SRGN	serglycin	protein-coding	1.3974		ENSG00000163362	55765	INAVA	innate immunity activator	protein-coding	-1.54
ENSG00000145391	80854	SETD7	SET domain containing 7, histone lysine methyltransferase	protein-coding	1.3963		ENSG00000140511	145864	HAPLN3	hyaluronan and proteoglycan link protein 3	protein-coding	-1.5377
ENSG00000221963	80830	APOL6	apolipoprotein L6	protein-coding	1.3937		ENSG00000152076	91409	CCDC74B	coiled-coil domain containing 74B	protein-coding	-1.5371
ENSG00000055070	26099	SZRD1	SUZ RNA binding domain containing 1	protein-coding	1.3916		ENSG00000137166	116113	FOXP4	forkhead box P4	protein-coding	-1.5301
ENSG00000155307	64092	SAMSN1	SAM domain, SH3 domain and nuclear localization signals 1	protein-coding	1.3891		ENSG00000049089	1298	COL9A2	collagen type IX alpha 2 chain	protein-coding	-1.5291
ENSG00000162433	205	AK4	adenylate kinase 4	protein-coding	1.3846		ENSG00000166359	126248	WDR88	WD repeat domain 88	protein-coding	-1.5282
ENSG00000165457	2350	FOLR2	folate receptor beta	protein-coding	1.384		ENSG00000185522	256329	LMNTD2	lamin tail domain containing 2	protein-coding	-1.5269
ENSG00000155926	6503	SLA	Src like adaptor	protein-coding	1.3839		ENSG00000117472	10103	TSPAN1	tetraspanin 1	protein-coding	-1.5202
ENSG00000065833	4199	ME1	malic enzyme 1	protein-coding	1.3779		ENSG00000171234	7364	UGT2B7	UDP glucuronosyltransferase family 2 member B7	protein-coding	-1.5093
ENSG00000158050	1844	DUSP2	dual specificity phosphatase 2	protein-coding	1.3656		ENSG00000170370	2018	EMX2	empty spiracles homeobox 2	protein-coding	-1.5084
ENSG00000101888	55916	NXT2	nuclear transport factor 2 like export factor 2	protein-coding	1.3626		ENSG00000147804	55630	SLC39A4	solute carrier family 39 member 4	protein-coding	-1.506
ENSG00000109270	8649	LAMTOR3	late endosomal/lysosomal adaptor, MAPK and MTOR activator 3	protein-coding	1.3589		ENSG00000159166	3898	LAD1	ladinin 1	protein-coding	-1.5033
ENSG00000184588	5142	PDE4B	phosphodiesterase 4B	protein-coding	1.3582		ENSG00000160949	4796	TONSL	tonsoku like, DNA repair protein	protein-coding	-1.5008
ENSG00000162772	467	ATF3	activating transcription factor 3	protein-coding	1.3532		ENSG00000163462	80128	TRIM46	tripartite motif containing 46	protein-coding	-1.4974
ENSG00000133574	55303	GIMAP4	GTPase, IMAP family member 4	protein-coding	1.3506		ENSG00000183248	80164	PRR36	proline rich 36	protein-coding	-1.4939
ENSG00000197872	81553	CYRIA	CYFIP related Rac1 interactor A	protein-coding	1.3483		ENSG00000250844	100287364	USP17L18	ubiquitin specific peptidase 17 like family member 18	protein-coding	-1.4934
ENSG00000176641	220441	RNF152	ring finger protein 152	protein-coding	1.3474		ENSG00000149809	7108	TM7SF2	transmembrane 7 superfamily member 2	protein-coding	-1.4883
ENSG00000114013	942	CD86	CD86 molecule	protein-coding	1.3451		ENSG00000184925	286256	LCN12	lipocalin 12	protein-coding	-1.4825
ENSG00000175084	1674	DES	desmin	protein-coding	1.3413		ENSG00000130762	27237	ARHGEF16	Rho guanine nucleotide exchange factor 16	protein-coding	-1.4772
ENSG00000128918	8854	ALDH1A2	aldehyde dehydrogenase 1 family member A2	protein-coding	1.336		ENSG00000188747	10811	NOXA1	NADPH oxidase activator 1	protein-coding	-1.4759
ENSG00000026508	960	CD44	CD44 molecule (Indian blood group)	protein-coding	1.3359		ENSG00000176387	3291	HSD11B2	hydroxysteroid 11-beta dehydrogenase 2	protein-coding	-1.4703
ENSG00000083099	57226	LYRM2	LYR motif containing 2	protein-coding	1.3311		ENSG00000243566	105375355	UPK3B	uroplakin 3B	protein-coding	-1.4697
ENSG00000140379	597	BCL2A1	BCL2 related protein A1	protein-coding	1.3223		ENSG00000176428	155382	VPS37D	VPS37D subunit of ESCRT-I	protein-coding	-1.4629
ENSG00000027697	3459	IFNGR1	interferon gamma receptor 1	protein-coding	1.314		ENSG00000139797	140432	RNF113B	ring finger protein 113B	protein-coding	-1.4508
ENSG00000110079	51338	MS4A4A	membrane spanning 4-domains A4A	protein-coding	1.3052		ENSG00000135069	29968	PSAT1	phosphoserine aminotransferase 1	protein-coding	-1.4496
ENSG00000127314	5908	RAP1B	RAP1B, member of RAS oncogene family	protein-coding	1.3043		ENSG00000177839	56127	PCDHB9	protocadherin beta 9	protein-coding	-1.4441
ENSG00000019169	8685	MARCO	macrophage receptor with collagenous structure	protein-coding	1.2971		ENSG00000140451	80119	PIF1	PIF1 5'-to-3' DNA helicase	protein-coding	-1.4432
ENSG00000143248	8490	RGS5	regulator of G protein signaling 5	protein-coding	1.2937		ENSG00000111319	6337	SCNN1A	sodium channel epithelial 1 subunit alpha	protein-coding	-1.4384
ENSG00000114450	59345	GNB4	G protein subunit beta 4	protein-coding	1.2889		ENSG00000144485	55502	HES6	hes family bHLH transcription factor 6	protein-coding	-1.4348
ENSG00000004799	5166	PDK4	pyruvate dehydrogenase kinase 4	protein-coding	1.2816		ENSG00000167614	57348	TTYH1	tweety family member 1	protein-coding	-1.4342
ENSG00000008394	4257	MGST1	microsomal glutathione S-transferase 1	protein-coding	1.2812		ENSG00000177042	283232	TMEM80	transmembrane protein 80	protein-coding	-1.4317
ENSG00000165434	283209	PGM2L1	phosphoglucomutase 2 like 1	protein-coding	1.2804		ENSG00000274570	643862	SPDYE10	speedy/RINGO cell cycle regulator family member E10	protein-coding	-1.4304
ENSG00000178726	7056	THBD	thrombomodulin	protein-coding	1.2757		ENSG00000167608	147798	TMC4	transmembrane channel like 4	protein-coding	-1.4298
ENSG00000145649	3001	GZMA	granzyme A	protein-coding	1.275		ENSG00000141579	79755	ZNF750	zinc finger protein 750	protein-coding	-1.4288
ENSG00000203747	2214	FCGR3A	Fc gamma receptor IIIa	protein-coding	1.2716		ENSG00000234719	729978	NPIPB2	nuclear pore complex interacting protein family member B2	protein-coding	-1.4253
ENSG00000105974	857	CAV1	caveolin 1	protein-coding	1.2706		ENSG00000278662	647042	GOLGA6L10	golgin A6 family like 10	protein-coding	-1.4239
ENSG00000106366	5054	SERPINE1	serpin family E member 1	protein-coding	1.2704		ENSG00000178297	360200	TMPRSS9	transmembrane serine protease 9	protein-coding	-1.4238
ENSG00000173281	79660	PPP1R3B	protein phosphatase 1 regulatory subunit 3B	protein-coding	1.2698		ENSG00000146700	136853	SSC4D	scavenger receptor cysteine rich family member with 4 domains	protein-coding	-1.4211
ENSG00000142856	23421	ITGB3BP	integrin subunit beta 3 binding protein	protein-coding	1.2697		ENSG00000125618	7849	PAX8	paired box 8	protein-coding	-1.4179
ENSG00000174804	8322	FZD4	frizzled class receptor 4	protein-coding	1.264		ENSG00000116039	525	ATP6V1B1	ATPase H+ transporting V1 subunit B1	protein-coding	-1.416
ENSG00000155659	11326	VSIG4	V-set and immunoglobulin domain containing 4	protein-coding	1.2626		ENSG00000105048	7138	TNNT1	troponin T1, slow skeletal type	protein-coding	-1.4096
ENSG00000141026	55090	MED9	mediator complex subunit 9	protein-coding	1.2626		ENSG00000158106	114822	RHPN1	rhophilin Rho GTPase binding protein 1	protein-coding	-1.4088
ENSG00000115956	5341	PLEK	pleckstrin	protein-coding	1.2604		ENSG00000165816	340706	VWA2	von Willebrand factor A domain containing 2	protein-coding	-1.4085
ENSG00000187955	7373	COL14A1	collagen type XIV alpha 1 chain	protein-coding	1.2563		ENSG00000120324	56126	PCDHB10	protocadherin beta 10	protein-coding	-1.4082
ENSG00000101445	26051	PPP1R16B	protein phosphatase 1 regulatory subunit 16B	protein-coding	1.2548		ENSG00000142513	93650	ACP4	acid phosphatase 4	protein-coding	-1.4042
							ENSG00000144230	2840	GPR17	G protein-coupled receptor 17	protein-coding	-1.4007
							ENSG00000171054	347468	OR13H1	olfactory receptor family 13 subfamily H member 1	protein-coding	-1.3881
							ENSG00000136457	1101	CHAD	chondroadherin	protein-coding	-1.3876
							ENSG00000145506	85409	NKD2	NKD inhibitor of WNT signaling pathway 2	protein-coding	-1.3853
							ENSG00000112787	57666	FBRSL1	fibrosin like 1	protein-coding	-1.3841
							ENSG00000171045	203062	TSNARE1	t-SNARE domain containing 1	protein-coding	-1.3836
							ENSG00000115457	3485	IGFBP2	insulin like growth factor binding protein 2	protein-coding	-1.382
							ENSG00000119888	4072	EPCAM	epithelial cell adhesion molecule	protein-coding	-1.3814
							ENSG00000008438	8993	PGLYRP1	peptidoglycan recognition protein 1	protein-coding	-1.3795
							ENSG00000160781	79957	PAQR6	progestin and adipoQ receptor family member 6	protein-coding	-1.3788
							ENSG00000164488	168002	DACT2	dishevelled binding antagonist of beta catenin 2	protein-coding	-1.3745
							ENSG00000197915	388697	HRNR	hornerin	protein-coding	-1.3715
							ENSG00000172508	57571	CARNS1	carnosine synthase 1	protein-coding	-1.3703
							ENSG00000131037	54869	EPS8L1	EPS8 like 1	protein-coding	-1.3678
							ENSG00000154358	84033	OBSCN	obscurin, cytoskeletal calmodulin and titin-interacting RhoGEF	protein-coding	-1.3663
							ENSG00000260428	642658	SCX	scleraxis bHLH transcription factor	protein-coding	-1.3614
							ENSG00000225614	84627	ZNF469	zinc finger protein 469	protein-coding	-1.3611
							ENSG00000073350	3993	LLGL2	LLGL scribble cell polarity complex component 2	protein-coding	-1.3611
							ENSG00000188152	441457	NUTM2G	NUT family member 2G	protein-coding	-1.3591
							ENSG00000166793	219539	YPEL4	yippee like 4	protein-coding	-1.3561
							ENSG00000185101	338440	ANO9	anoctamin 9	protein-coding	-1.3533
							ENSG00000166816	197257	LDHD	lactate dehydrogenase D	protein-coding	-1.3533
							ENSG00000172650	729092	AGAP5	ArfGAP with GTPase domain, ankyrin repeat and PH domain 5	protein-coding	-1.3489
							ENSG00000101004	22981	NINL	ninein like	protein-coding	-1.3353
							ENSG00000215788	8718	TNFRSF25	TNF receptor superfamily member 25	protein-coding	-1.3347
							ENSG00000188199	729262	NUTM2B	NUT family member 2B	protein-coding	-1.3346
							ENSG00000180921	286077	FAM83H	family with sequence similarity 83 member H	protein-coding	-1.3311
							ENSG00000112877	55722	CEP72	centrosomal protein 72	protein-coding	-1.3302
							ENSG00000006047	51087	YBX2	Y-box binding protein 2	protein-coding	-1.3267
							ENSG00000241484	23779	ARHGAP8	Rho GTPase activating protein 8	protein-coding	-1.3227
								23117	NPIPB3	nuclear pore complex interacting protein family member B3	protein-coding	-1.3224
							ENSG00000174292	8711	TNK1	tyrosine kinase non receptor 1	protein-coding	-1.3181
							ENSG00000275954	84218	TBC1D3F	TBC1 domain family member 3F	protein-coding	-1.3176
							ENSG00000187017	83715	ESPN	espin	protein-coding	-1.3138
							ENSG00000088305	1789	DNMT3B	DNA methyltransferase 3 beta	protein-coding	-1.3131
							ENSG00000131650	79412	KREMEN2	kringle containing transmembrane protein 2	protein-coding	-1.3108
							ENSG00000136274	23148	NACAD	NAC alpha domain containing	protein-coding	-1.3084
							ENSG00000088836	83959	SLC4A11	solute carrier family 4 member 11	protein-coding	-1.3059
							ENSG00000164708	5224	PGAM2	phosphoglycerate mutase 2	protein-coding	-1.3056
							ENSG00000212864	727800	RNF208	ring finger protein 208	protein-coding	-1.3039
							ENSG00000188629	7730	ZNF177	zinc finger protein 177	protein-coding	-1.3038
							ENSG00000204653	554235	ASPDH	aspartate dehydrogenase domain containing	protein-coding	-1.3023
							ENSG00000283297	101929469	TEX52	testis expressed 52	protein-coding	-1.3022
							ENSG00000159723	181	AGRP	agouti related neuropeptide	protein-coding	-1.2988
							ENSG00000169962	83756	TAS1R3	taste 1 receptor member 3	protein-coding	-1.298
							ENSG00000076864	5909	RAP1GAP	RAP1 GTPase activating protein	protein-coding	-1.2968
							ENSG00000131400	9476	NAPSA	napsin A aspartic peptidase	protein-coding	-1.2954
							ENSG00000251287	644974	ALG1L2	ALG1 chitobiosyldiphosphodolichol beta-mannosyltransferase like 2	protein-coding	-1.2954
							ENSG00000143434	10500	SEMA6C	semaphorin 6C	protein-coding	-1.2942
							ENSG00000095539	57715	SEMA4G	semaphorin 4G	protein-coding	-1.2932
							ENSG00000157999	100310846	ANKRD61	ankyrin repeat domain 61	protein-coding	-1.2904
							ENSG00000261236	23246	BOP1	BOP1 ribosomal biogenesis factor	protein-coding	-1.289
							ENSG00000162391	338094	FAM151A	family with sequence similarity 151 member A	protein-coding	-1.2877
							ENSG00000105204	9149	DYRK1B	dual specificity tyrosine phosphorylation regulated kinase 1B	protein-coding	-1.287
							ENSG00000261150	83481	EPPK1	epiplakin 1	protein-coding	-1.286
							ENSG00000160957	9401	RECQL4	RecQ like helicase 4	protein-coding	-1.2809
							ENSG00000239389	56136	PCDHA13	protocadherin alpha 13	protein-coding	-1.2801
							ENSG00000120328	56124	PCDHB12	protocadherin beta 12	protein-coding	-1.2794
							ENSG00000188234	119016	AGAP4	ArfGAP with GTPase domain, ankyrin repeat and PH domain 4	protein-coding	-1.278
							ENSG00000130413	65975	STK33	serine/threonine kinase 33	protein-coding	-1.2768
							ENSG00000204659	646019	CBY3	chibby family member 3	protein-coding	-1.275
							ENSG00000160472	147744	TMEM190	transmembrane protein 190	protein-coding	-1.2742
							ENSG00000100156	23539	SLC16A8	solute carrier family 16 member 8	protein-coding	-1.2732
							ENSG00000177943	158056	MAMDC4	MAM domain containing 4	protein-coding	-1.2699
							ENSG00000254709	100423062	IGLL5	immunoglobulin lambda like polypeptide 5	protein-coding	-1.2684
							ENSG00000180900	23513	SCRIB	scribble planar cell polarity protein	protein-coding	-1.266
							ENSG00000197978	440295	GOLGA6L9	golgin A6 family like 9	protein-coding	-1.265
							ENSG00000113205	56132	PCDHB3	protocadherin beta 3	protein-coding	-1.2639
							ENSG00000187775	8632	DNAH17	dynein axonemal heavy chain 17	protein-coding	-1.2626
							ENSG00000254206	728888	NPIPB11	nuclear pore complex interacting protein family member B11	protein-coding	-1.2625
							ENSG00000243708	100137049	PLA2G4B	phospholipase A2 group IVB	protein-coding	-1.2624
							ENSG00000165821	6297	SALL2	spalt like transcription factor 2	protein-coding	-1.2624
							ENSG00000009950	51085	MLXIPL	MLX interacting protein like	protein-coding	-1.2606
							ENSG00000162004	124093	CCDC78	coiled-coil domain containing 78	protein-coding	-1.2578
							ENSG00000147799	80728	ARHGAP39	Rho GTPase activating protein 39	protein-coding	-1.2558
							ENSG00000136883	113220	KIF12	kinesin family member 12	protein-coding	-1.2554
							ENSG00000186710	387885	CFAP73	cilia and flagella associated protein 73	protein-coding	-1.2516
							ENSG00000229676	57615	ZNF492	zinc finger protein 492	protein-coding	-1.2505

## Sheet: WUSTL Met APOBEC3 High Indiv
GeneID	external_gene_name	Description	GeneType	Feature_ID	004 FC	007 FC	014 FC	015 FC	017 FC	018 FC
1	A1BG	alpha-1-B glycoprotein	protein-coding	ENSG00000121410	-1.86858	-2.19996	-1.43051	-0.323205	3.03468	2.62376
2	A2M	alpha-2-macroglobulin	protein-coding	ENSG00000175899	-0.0710964	0.144463	0.477122	0.130929	0.0485299	0.101974
12	SERPINA3	serpin family A member 3	protein-coding	ENSG00000196136	-0.0158544	-1.29136	1.08136	-0.00348199	-0.669613	0.470058
13	AADAC	arylacetamide deacetylase	protein-coding	ENSG00000114771	0.0914275	-0.0702195	-0.185905	-0.183273	0.028631	0.0755856
14	AAMP	angio associated migratory cell protein	protein-coding	ENSG00000127837	-0.474127	-0.140406	-0.422316	-0.172324	-0.0922744	-0.0787171
16	AARS1	alanyl-tRNA synthetase 1	protein-coding	ENSG00000090861	6.37707	0.44357	-1.30408	3.89672	10.0543	0.960239
19	ABCA1	ATP binding cassette subfamily A member 1	protein-coding	ENSG00000165029	0.386155	0.222019	0.236041	0.377893	-0.549962	-0.364035
20	ABCA2	ATP binding cassette subfamily A member 2	protein-coding	ENSG00000107331	-0.169371	-0.0538472	-0.0122647	-0.0192582	0.265582	0.153082
21	ABCA3	ATP binding cassette subfamily A member 3	protein-coding	ENSG00000167972	0.25581	-0.0726782	-0.118024	0.0834399	0.101419	-0.20087
22	ABCB7	ATP binding cassette subfamily B member 7	protein-coding	ENSG00000131269	0.0398608	-0.0152566	-0.108855	-0.00605324	-0.0735654	-0.0641561
23	ABCF1	ATP binding cassette subfamily F member 1	protein-coding	ENSG00000204574	0.325943	0.136128	0.0727111	-0.0276082	-0.238925	0.0334478
25	ABL1	ABL proto-oncogene 1, non-receptor tyrosine kinase	protein-coding	ENSG00000097007	-0.079366	0.0824985	-0.0658756	-0.0829799	-0.228418	-0.00834111
26	AOC1	amine oxidase copper containing 1	protein-coding	ENSG00000002726	-0.175717	-0.0907033	-0.394659	-0.359044	-0.510892	0.113263
27	ABL2	ABL proto-oncogene 2, non-receptor tyrosine kinase	protein-coding	ENSG00000143322	-0.191811	-0.284241	-0.182024	-0.2891	0.0959852	0.243066
29	ABR	ABR activator of RhoGEF and GTPase	protein-coding	ENSG00000159842	0.255839	-0.00578338	-0.139056	0.143171	0.583692	-0.393218
30	ACAA1	acetyl-CoA acyltransferase 1	protein-coding	ENSG00000060971	0.949261	0.435467	0.340665	0.720963	-0.215146	-0.514032
31	ACACA	acetyl-CoA carboxylase alpha	protein-coding	ENSG00000278540	0.501144	0.203602	0.452588	0.45275	-0.415544	0.150676
32	ACACB	acetyl-CoA carboxylase beta	protein-coding	ENSG00000076555	-0.0390183	-0.143742	-0.18241	-0.273927	0.0478349	-0.0728311
34	ACADM	acyl-CoA dehydrogenase medium chain	protein-coding	ENSG00000117054	-2.07191	-1.15273	-1.03027	-1.19869	0.582161	-0.920299
35	ACADS	acyl-CoA dehydrogenase short chain	protein-coding	ENSG00000122971	-0.0751354	0.0549848	0.23587	0.180844	-0.517847	-0.0109672
37	ACADVL	acyl-CoA dehydrogenase very long chain	protein-coding	ENSG00000072778	-1.0242	-0.386475	-0.132163	-0.327026	0.502926	0.113358
38	ACAT1	acetyl-CoA acetyltransferase 1	protein-coding	ENSG00000075239	-0.0456489	-0.463553	-0.410436	-1.03902	0.0129998	-0.391442
39	ACAT2	acetyl-CoA acetyltransferase 2	protein-coding	ENSG00000120437	0.219238	0.166551	0.447456	0.583337	0.566957	-0.32311
47	ACLY	ATP citrate lyase	protein-coding	ENSG00000131473	-1.37808	0.888133	2.07152	-0.071548	-0.220997	-0.133874
48	ACO1	aconitase 1	protein-coding	ENSG00000122729	-2.17955	-0.592905	0.310416	-0.71067	0.788603	0.878939
50	ACO2	aconitase 2	protein-coding	ENSG00000100412	-2.13765	1.51271	3.17992	-1.09118	0.0591068	-0.625292
51	ACOX1	acyl-CoA oxidase 1	protein-coding	ENSG00000161533	0.718347	0.205762	0.100537	-0.152384	-0.202268	-0.175961
52	ACP1	acid phosphatase 1	protein-coding	ENSG00000143727	-0.238523	-0.0309545	-0.331291	-0.250661	-0.259185	0.0785183
53	ACP2	acid phosphatase 2, lysosomal	protein-coding	ENSG00000134575	0.471232	0.175853	-0.0181487	0.162145	-0.126658	-0.165165
54	ACP5	acid phosphatase 5, tartrate resistant	protein-coding	ENSG00000102575	-0.080418	-0.503803	-0.43112	-0.112593	-0.00541498	0.13789
55	ACP3	acid phosphatase 3	protein-coding	ENSG00000014257	-0.439643	-0.178658	-0.194359	-0.196067	0.0671106	-0.0408877
59	ACTA2	actin alpha 2, smooth muscle	protein-coding	ENSG00000107796	-0.611575	-0.30934	-0.397745	-0.608595	0.0982258	0.305447
60	ACTB	actin beta	protein-coding	ENSG00000075624	-0.591984	-0.650919	-0.21972	-0.0918135	0.14832	0.501249
71	ACTG1	actin gamma 1	protein-coding	ENSG00000184009	0.380985	0.340526	-0.137276	0.297125	0.307539	0.0737294
72	ACTG2	actin gamma 2, smooth muscle	protein-coding	ENSG00000163017	-0.0280779	-0.111549	-0.286067	-0.22434	0.0785338	0.0758306
81	ACTN4	actinin alpha 4	protein-coding	ENSG00000130402	0.248082	1.08348	3.03134	1.11193	-0.864131	0.397355
86	ACTL6A	actin like 6A	protein-coding	ENSG00000136518	-0.332752	0.086727	-0.370317	-0.370038	-0.158395	-0.0298208
87	ACTN1	actinin alpha 1	protein-coding	ENSG00000072110	0.490011	0.278314	0.0830299	0.262008	-0.0217749	-0.181936
90	ACVR1	activin A receptor type 1	protein-coding	ENSG00000115170	-0.115683	-0.249501	0.0233441	-0.203381	-0.149574	0.120539
91	ACVR1B	activin A receptor type 1B	protein-coding	ENSG00000135503	0.336256	0.291659	0.26827	0.248924	0.13858	-0.204844
92	ACVR2A	activin A receptor type 2A	protein-coding	ENSG00000121989	-0.129324	0.00222441	-0.101732	-0.174626	-0.00394401	-0.00562429
94	ACVRL1	activin A receptor like type 1	protein-coding	ENSG00000139567	0.374895	-0.065845	-0.148153	-0.021358	0.011645	-0.12725
95	ACY1	aminoacylase 1	protein-coding	ENSG00000243989	0.420053	0.00365381	-0.0735659	0.0301706	-0.067587	-0.142847
97	ACYP1	acylphosphatase 1	protein-coding	ENSG00000119640	0.01357	-0.111261	-0.258586	-0.206162	0.0225446	-0.0983305
100	ADA	adenosine deaminase	protein-coding	ENSG00000196839	0.335905	0.381628	1.31477	0.715536	-0.109106	-0.0237796
101	ADAM8	ADAM metallopeptidase domain 8	protein-coding	ENSG00000151651	0.03015	-0.491922	-0.478552	-0.491342	0.2757	0.0342054
102	ADAM10	ADAM metallopeptidase domain 10	protein-coding	ENSG00000137845	0.623681	0.587711	0.14819	0.283678	-0.117479	-0.392892
103	ADAR	adenosine deaminase RNA specific	protein-coding	ENSG00000160710	-0.350189	-0.0378845	-0.706314	0.161063	-0.0104695	-0.247059
104	ADARB1	adenosine deaminase RNA specific B1	protein-coding	ENSG00000197381	-0.326391	-0.155116	-0.266135	-0.148238	-0.311077	0.155338
109	ADCY3	adenylate cyclase 3	protein-coding	ENSG00000138031	1.2746	0.504751	0.836274	0.523375	-0.269627	-0.392999
112	ADCY6	adenylate cyclase 6	protein-coding	ENSG00000174233	-0.232154	-0.123721	-0.285226	-0.20288	-0.47471	0.104049
113	ADCY7	adenylate cyclase 7	protein-coding	ENSG00000121281	-0.221683	-0.172756	-0.437486	0.0107886	-0.255631	-0.132423
115	ADCY9	adenylate cyclase 9	protein-coding	ENSG00000162104	-0.022549	0.354865	0.461609	0.323284	-0.304401	-0.2029
118	ADD1	adducin 1	protein-coding	ENSG00000087274	-0.374362	0.559082	0.662889	0.0663741	-0.543625	0.0471405
119	ADD2	adducin 2	protein-coding	ENSG00000075340	-0.0390649	-0.00754777	-0.120162	0.00513381	-0.107605	-0.0231444
120	ADD3	adducin 3	protein-coding	ENSG00000148700	-0.693227	-0.80697	-0.981449	-0.769751	0.321936	0.408466
123	PLIN2	perilipin 2	protein-coding	ENSG00000147872	-0.131545	-0.118883	0.32102	-0.0610088	0.0426121	0.193726
124	ADH1A	alcohol dehydrogenase 1A (class I), alpha polypeptide	protein-coding	ENSG00000187758	0.839894	0.267467	0.484539	0.264274	0.0644689	-0.156449
125	ADH1B	alcohol dehydrogenase 1B (class I), beta polypeptide	protein-coding	ENSG00000196616	0.426561	0.335178	-1.01077	0.820507	-1.15465	-0.65234
128	ADH5	alcohol dehydrogenase 5 (class III), chi polypeptide	protein-coding	ENSG00000197894	-0.507688	-0.126669	0.491218	0.227588	0.904358	-0.479482
132	ADK	adenosine kinase	protein-coding	ENSG00000156110	0.12118	0.36549	0.488372	0.561434	-0.368338	0.0520559
133	ADM	adrenomedullin	protein-coding	ENSG00000148926	-0.223467	-0.0232904	0.359071	-0.15719	-0.5578	-0.0115405
140	ADORA3	adenosine A3 receptor	protein-coding	ENSG00000282608	0.0752219	0.285305	0.0876016	0.29089	-0.415081	0.0174188
141	ADPRH	ADP-ribosylarginine hydrolase	protein-coding	ENSG00000144843	1.27269	1.71207	1.36694	1.14236	-0.776747	-0.521853
142	PARP1	poly(ADP-ribose) polymerase 1	protein-coding	ENSG00000143799	-0.344731	-0.434584	-0.620115	-0.460709	0.106051	-0.0363284
143	PARP4	poly(ADP-ribose) polymerase family member 4	protein-coding	ENSG00000102699	-0.0177704	0.131647	0.140787	0.181462	0.096267	-0.117845
152	ADRA2C	adrenoceptor alpha 2C	protein-coding	ENSG00000184160	0.069995	0.169128	0.230634	0.372893	0.116176	-0.137334
156	GRK2	G protein-coupled receptor kinase 2	protein-coding	ENSG00000173020	-0.355698	-0.299375	0.776665	-0.211054	0.38185	0.417294
157	GRK3	G protein-coupled receptor kinase 3	protein-coding	ENSG00000100077	-0.521033	0.371313	1.44043	0.192073	0.235605	0.927775
158	ADSL	adenylosuccinate lyase	protein-coding	ENSG00000239900	0.974321	0.427658	0.0580342	0.15346	0.21832	-0.556383
159	ADSS2	adenylosuccinate synthase 2	protein-coding	ENSG00000035687	-0.272751	-0.140317	0.127558	0.091619	-0.0811139	0.186083
160	AP2A1	adaptor related protein complex 2 subunit alpha 1	protein-coding	ENSG00000196961	-0.230632	0.244992	0.641447	0.609485	-0.211749	0.156259
161	AP2A2	adaptor related protein complex 2 subunit alpha 2	protein-coding	ENSG00000183020	0.0748538	0.136353	0.240795	0.0531559	-0.384634	-0.256604
162	AP1B1	adaptor related protein complex 1 subunit beta 1	protein-coding	ENSG00000100280	-0.707332	-0.156672	0.556225	0.129592	0.117831	0.32612
163	AP2B1	adaptor related protein complex 2 subunit beta 1	protein-coding	ENSG00000006125	0.588816	0.342878	0.223169	0.401377	-0.288538	-0.148174
164	AP1G1	adaptor related protein complex 1 subunit gamma 1	protein-coding	ENSG00000166747	0.32769	0.239054	0.0560955	0.0167573	0.620514	-0.17767
165	AEBP1	AE binding protein 1	protein-coding	ENSG00000106624	0.445928	0.225817	0.181276	0.304903	-0.319088	-0.365846
166	TLE5	TLE family member 5, transcriptional modulator	protein-coding	ENSG00000104964	0.295191	0.172382	-0.0934335	0.226074	-0.134107	-0.229734
175	AGA	aspartylglucosaminidase	protein-coding	ENSG00000038002	-0.541532	0.0531088	0.213218	-0.313088	0.00509861	0.170673
177	AGER	advanced glycosylation end-product specific receptor	protein-coding	ENSG00000204305	-0.364123	-1.12144	-1.03396	-1.34396	0.292301	-0.132541
178	AGL	amylo-alpha-1, 6-glucosidase, 4-alpha-glucanotransferase	protein-coding	ENSG00000162688	-0.160624	-0.143237	0.0276931	0.0944256	-0.284803	0.0329446
181	AGRP	agouti related neuropeptide	protein-coding	ENSG00000159723	0.270146	0.241003	0.347906	0.454329	-0.294436	0.0540437
182	JAG1	jagged canonical Notch ligand 1	protein-coding	ENSG00000101384	0.0669593	0.0416235	-0.184601	-0.184663	-0.00942041	-0.299713
191	AHCY	adenosylhomocysteinase	protein-coding	ENSG00000101444	-1.03002	0.992962	0.818571	-0.589722	0.142264	-0.00830562
196	AHR	aryl hydrocarbon receptor	protein-coding	ENSG00000106546	-0.449957	-0.197798	-0.256358	-0.205141	-0.139583	0.174683
199	AIF1	allograft inflammatory factor 1	protein-coding	ENSG00000204472	-0.0198203	0.065701	0.0543314	-0.0456014	0.263373	0.128533
202	CRYBG1	crystallin beta-gamma domain containing 1	protein-coding	ENSG00000112297	0.58924	-0.268425	-0.144731	-0.254267	-0.0973494	-0.00124803
203	AK1	adenylate kinase 1	protein-coding	ENSG00000106992	-0.200831	-0.0231174	-0.193737	-0.22525	0.0877576	0.00880593
204	AK2	adenylate kinase 2	protein-coding	ENSG00000004455	0.364887	0.313198	0.134936	0.140145	-0.136287	-0.131294
205	AK4	adenylate kinase 4	protein-coding	ENSG00000162433	-0.265973	0.259422	0.434983	-0.0917632	-0.0733833	-0.0674206
207	AKT1	AKT serine/threonine kinase 1	protein-coding	ENSG00000142208	-0.178078	-0.103439	-0.000941473	-0.123896	0.124018	0.00676301
208	AKT2	AKT serine/threonine kinase 2	protein-coding	ENSG00000105221	-0.678705	-0.459523	0.0299437	-0.568577	0.428031	0.323119
210	ALAD	aminolevulinate dehydratase	protein-coding	ENSG00000148218	-0.0311123	0.135032	0.100531	0.109524	-0.166437	-0.272309
211	ALAS1	5'-aminolevulinate synthase 1	protein-coding	ENSG00000023330	-0.99525	-0.727098	-0.056925	-0.354886	0.102857	0.347417
214	ALCAM	activated leukocyte cell adhesion molecule	protein-coding	ENSG00000170017	0.214685	0.240694	0.320571	0.0151989	0.153822	0.0700888
215	ABCD1	ATP binding cassette subfamily D member 1	protein-coding	ENSG00000101986	0.41005	-0.0296322	-0.155238	-0.0351456	0.0522141	0.0858969
216	ALDH1A1	aldehyde dehydrogenase 1 family member A1	protein-coding	ENSG00000165092	0.0878564	0.0875718	-0.0209695	0.159134	-0.0238396	-0.0381426
217	ALDH2	aldehyde dehydrogenase 2 family member	protein-coding	ENSG00000111275	-0.308781	-0.596458	-0.398907	-0.713704	-0.14687	-0.215086
219	ALDH1B1	aldehyde dehydrogenase 1 family member B1	protein-coding	ENSG00000137124	0.160723	0.549732	0.351824	0.552884	-0.135382	-0.417974
220	ALDH1A3	aldehyde dehydrogenase 1 family member A3	protein-coding	ENSG00000184254	-0.02988	0.0168993	-0.293878	-0.23522	-0.134055	-0.246407
221	ALDH3B1	aldehyde dehydrogenase 3 family member B1	protein-coding	ENSG00000006534	-0.632284	-0.0640329	-0.301679	-0.56382	0.334996	0.0614649
222	ALDH3B2	aldehyde dehydrogenase 3 family member B2	protein-coding	ENSG00000132746	-0.613324	-0.658445	-0.235662	-0.554389	0.110061	0.464752
223	ALDH9A1	aldehyde dehydrogenase 9 family member A1	protein-coding	ENSG00000143149	-1.00296	-0.29493	0.317381	0.216372	-0.121891	0.432282
224	ALDH3A2	aldehyde dehydrogenase 3 family member A2	protein-coding	ENSG00000072210	-0.222258	-0.162789	-0.148473	-0.211954	-0.0211728	0.104602
226	ALDOA	aldolase, fructose-bisphosphate A	protein-coding	ENSG00000149925	-1.27105	2.34682	4.55034	-0.163955	1.48926	0.455936
230	ALDOC	aldolase, fructose-bisphosphate C	protein-coding	ENSG00000109107	-0.00500863	-0.125817	0.621608	0.390016	-0.415072	0.0597951
231	AKR1B1	aldo-keto reductase family 1 member B	protein-coding	ENSG00000085662	-1.0539	-0.586737	-1.01674	-0.0545145	0.751084	0.0401165
239	ALOX12	arachidonate 12-lipoxygenase, 12S type	protein-coding	ENSG00000108839	-0.355625	0.0271714	0.046065	0.0383642	0.00100239	0.0845909
240	ALOX5	arachidonate 5-lipoxygenase	protein-coding	ENSG00000012779	-0.16503	0.16609	0.142434	0.109239	-0.0326973	0.186033
241	ALOX5AP	arachidonate 5-lipoxygenase activating protein	protein-coding	ENSG00000132965	-0.216666	-0.0710052	-0.146628	-0.030095	-0.0539101	0.0954737
249	ALPL	alkaline phosphatase, biomineralization associated	protein-coding	ENSG00000162551	-0.306134	-0.274027	-0.953872	-0.337981	-0.416557	0.443041
257	ALX3	ALX homeobox 3	protein-coding	ENSG00000156150	0.0362683	0.212523	-1.17725	-0.686802	0.28392	-0.256173
262	AMD1	adenosylmethionine decarboxylase 1	protein-coding	ENSG00000123505	0.184475	0.523804	0.211062	0.785188	0.0314204	-0.252865
267	AMFR	autocrine motility factor receptor	protein-coding	ENSG00000159461	-0.40378	-0.177258	-0.203305	-0.16255	-0.0566601	0.295829
271	AMPD2	adenosine monophosphate deaminase 2	protein-coding	ENSG00000116337	-0.533108	-0.477172	-0.350945	0.0343913	-0.0934451	-0.0706964
272	AMPD3	adenosine monophosphate deaminase 3	protein-coding	ENSG00000133805	-0.0112199	-0.349375	-0.30215	-0.382037	0.0705808	0.224757
274	BIN1	bridging integrator 1	protein-coding	ENSG00000136717	0.368855	0.215745	0.30688	0.165876	0.0891683	0.0796894
275	AMT	aminomethyltransferase	protein-coding	ENSG00000145020	0.365263	0.157018	0.206746	0.372463	-0.0003333	-0.227311
276	AMY1A	amylase alpha 1A	protein-coding	ENSG00000237763	0.808892	-0.0500528	-0.1168	-0.268179	0.123595	0.522557
277	AMY1B	amylase alpha 1B	protein-coding	ENSG00000174876	-0.26079	-0.332183	0.201201	0.0157899	-0.451334	0.145004
278	AMY1C	amylase alpha 1C	protein-coding	ENSG00000187733	0.347976	0.112585	0.018363	0.146885	-0.161808	-0.341011
279	AMY2A	amylase alpha 2A	protein-coding	ENSG00000243480	0.056209	-0.00864754	0.0647658	0.0217398	0.0611677	0.0572975
280	AMY2B	amylase alpha 2B	protein-coding	ENSG00000240038	5.02828	0.268729	-0.772454	2.17932	2.77256	0.0781082
285	ANGPT2	angiopoietin 2	protein-coding	ENSG00000091879	-2.03957	-1.53386	-1.9366	-1.67825	0.593284	1.33142
287	ANK2	ankyrin 2	protein-coding	ENSG00000145362	-0.171993	-0.0591716	-0.0884799	-0.0172261	-0.180722	0.204855
288	ANK3	ankyrin 3	protein-coding	ENSG00000151150	1.32722	0.79953	-1.49934	0.0396179	0.244695	-0.552359
290	ANPEP	alanyl aminopeptidase, membrane	protein-coding	ENSG00000166825	0.0702578	-0.208447	-0.264238	-0.440192	-0.00858997	-0.0182978
291	SLC25A4	solute carrier family 25 member 4	protein-coding	ENSG00000151729	-0.0937747	0.573645	0.535385	0.332731	-0.0234964	0.0740781
292	SLC25A5	solute carrier family 25 member 5	protein-coding	ENSG00000005022	0.237972	0.175554	0.131947	0.210104	-0.218208	-0.159938
293	SLC25A6	solute carrier family 25 member 6	protein-coding	ENSG00000169100	0.548077	0.176996	0.319679	0.439722	-0.00935266	-0.0578338
301	ANXA1	annexin A1	protein-coding	ENSG00000135046	0.258666	0.473288	0.612355	-0.0257131	0.202256	-0.142698
302	ANXA2	annexin A2	protein-coding	ENSG00000182718	0.49167	-0.475039	-1.38303	-0.755323	0.350117	-0.272146
306	ANXA3	annexin A3	protein-coding	ENSG00000138772	-1.06053	-0.476549	-1.1191	-1.07506	1.34503	0.619273
307	ANXA4	annexin A4	protein-coding	ENSG00000196975	-0.311142	-0.0162903	0.0668375	-0.284354	-0.661343	0.250839
308	ANXA5	annexin A5	protein-coding	ENSG00000164111	0.0467414	0.117429	0.0428127	-0.19315	0.0760879	0.13237
309	ANXA6	annexin A6	protein-coding	ENSG00000197043	-1.01484	-0.0263819	0.00117273	0.311763	0.170761	-1.34175
310	ANXA7	annexin A7	protein-coding	ENSG00000138279	-0.175965	-0.0123869	0.288029	0.307835	-0.00831807	0.383798
311	ANXA11	annexin A11	protein-coding	ENSG00000122359	-0.193656	-0.113182	-0.057779	-0.057779	0.0378465	0.0378465
316	AOX1	aldehyde oxidase 1	protein-coding	ENSG00000138356	-0.106397	-0.0837774	-0.0781308	0.0170153	0.0610634	0.0105557
317	APAF1	apoptotic peptidase activating factor 1	protein-coding	ENSG00000120868	-0.531995	-0.364696	1.38758	0.403905	0.457811	0.425765
318	NUDT2	nudix hydrolase 2	protein-coding	ENSG00000164978	-0.517309	-1.10264	-1.33346	-1.08511	0.106917	0.871902
321	APBA2	amyloid beta precursor protein binding family A member 2	protein-coding	ENSG00000034053	0.485661	0.125316	-0.181139	-0.0369398	2.22347e-05	-0.195335
322	APBB1	amyloid beta precursor protein binding family B member 1	protein-coding	ENSG00000166313	1.16426	-0.18177	0.684017	0.187295	0.570653	-0.0954231
323	APBB2	amyloid beta precursor protein binding family B member 2	protein-coding	ENSG00000163697	-0.427097	-0.141572	-0.0213777	0.0431845	-0.0825191	0.16048
324	APC	APC regulator of WNT signaling pathway	protein-coding	ENSG00000134982	-0.185336	-0.158657	-0.0949864	-0.0916677	0.0984525	0.0179947
327	APEH	acylaminoacyl-peptide hydrolase	protein-coding	ENSG00000164062	0.156914	0.202959	0.0775227	0.16868	-0.127655	0.0136251
328	APEX1	apurinic/apyrimidinic endodeoxyribonuclease 1	protein-coding	ENSG00000100823	-0.00461927	0.117885	0.158103	0.145237	-0.235115	-0.0137115
329	BIRC2	baculoviral IAP repeat containing 2	protein-coding	ENSG00000110330	0.139576	0.0245315	-0.0593835	-0.0174647	-0.218902	-0.109665
330	BIRC3	baculoviral IAP repeat containing 3	protein-coding	ENSG00000023445	0.152378	0.143805	0.181013	0.193164	-0.0416356	-0.0462235
331	XIAP	X-linked inhibitor of apoptosis	protein-coding	ENSG00000101966	0.171525	0.154491	0.125058	0.160679	-0.0422935	-0.0372079
332	BIRC5	baculoviral IAP repeat containing 5	protein-coding	ENSG00000089685	0.341027	-0.219847	-1.07217	-0.256174	0.309858	-0.708144
333	APLP1	amyloid beta precursor like protein 1	protein-coding	ENSG00000105290	0.418512	0.0618304	0.0108466	-0.392763	0.300782	0.459998
334	APLP2	amyloid beta precursor like protein 2	protein-coding	ENSG00000084234	0.220305	0.133044	0.0977746	0.348073	0.0835034	-0.234306
335	APOA1	apolipoprotein A1	protein-coding	ENSG00000118137	0.644684	0.400436	0.365627	0.632689	-0.715365	-0.212356
341	APOC1	apolipoprotein C1	protein-coding	ENSG00000130208	2.30226	0.552347	-1.34805	-0.184508	-0.588355	-0.413188
347	APOD	apolipoprotein D	protein-coding	ENSG00000189058	-0.317314	0.0876737	-0.034413	0.499597	-0.103445	0.108565
348	APOE	apolipoprotein E	protein-coding	ENSG00000130203	0.239852	0.0103099	-0.117278	-0.0561562	-0.553316	-0.323482
351	APP	amyloid beta precursor protein	protein-coding	ENSG00000142192	0.468671	0.227728	0.277468	0.406838	0.163116	0.0342333
353	APRT	adenine phosphoribosyltransferase	protein-coding	ENSG00000198931	-0.323251	0.440148	2.17221	0.957777	-0.858531	0.135306
355	FAS	Fas cell surface death receptor	protein-coding	ENSG00000026103	-0.187455	-0.158692	-0.463287	0.0402479	-0.225224	-0.160265
357	SHROOM2	shroom family member 2	protein-coding	ENSG00000146950	0.215743	-0.246527	-0.397787	-0.136648	-0.334517	-0.034943
358	AQP1	aquaporin 1 (Colton blood group)	protein-coding	ENSG00000240583	-0.144615	-0.0097157	0.277774	-0.246725	0.0633159	0.0983666
360	AQP3	aquaporin 3 (Gill blood group)	protein-coding	ENSG00000165272	-0.497645	0.488358	1.0062	0.303303	-0.162864	0.275191
362	AQP5	aquaporin 5	protein-coding	ENSG00000161798	0.0110785	0.10634	0.174178	0.310633	-0.131843	-0.184144
366	AQP9	aquaporin 9	protein-coding	ENSG00000103569	-1.15715	-0.00530776	0.0881154	1.15212	0.0716341	1.06372
367	AR	androgen receptor	protein-coding	ENSG00000169083	-0.100078	0.195134	0.21967	-0.0049705	0.100529	-0.0545189
369	ARAF	A-Raf proto-oncogene, serine/threonine kinase	protein-coding	ENSG00000078061	-0.210427	0.0556484	-0.0547536	0.0791816	0.0346726	-0.199571
372	ARCN1	archain 1	protein-coding	ENSG00000095139	-0.809164	-0.198643	0.16096	0.368431	0.0570247	0.576557
373	TRIM23	tripartite motif containing 23	protein-coding	ENSG00000113595	-1.40228	-2.59868	-2.97021	-1.59577	1.67167	1.61828
374	AREG	amphiregulin	protein-coding	ENSG00000109321	0.746374	-0.245702	0.207577	0.225723	-0.188705	0.0463333
375	ARF1	ADP ribosylation factor 1	protein-coding	ENSG00000143761	1.20565	2.01562	0.16162	-0.478698	-0.527487	0.14432
377	ARF3	ADP ribosylation factor 3	protein-coding	ENSG00000134287	-1.72471	-0.799145	0.774736	-0.592468	-0.896702	0.0472077
378	ARF4	ADP ribosylation factor 4	protein-coding	ENSG00000168374	-0.181658	-0.0656023	-0.0663834	-0.0302276	0.145493	0.174135
379	ARL4D	ADP ribosylation factor like GTPase 4D	protein-coding	ENSG00000175906	0.172151	0.154762	0.221004	0.347127	-0.0959782	0.15434
381	ARF5	ADP ribosylation factor 5	protein-coding	ENSG00000004059	-0.428022	-4.92998e-05	0.482405	0.220954	0.313016	0.129593
382	ARF6	ADP ribosylation factor 6	protein-coding	ENSG00000165527	-1.84248	-0.761812	0.20226	-0.451678	0.137345	0.689204
383	ARG1	arginase 1	protein-coding	ENSG00000118520	-0.676252	-0.0697519	-0.0265309	0.678593	-0.014076	0.254425
384	ARG2	arginase 2	protein-coding	ENSG00000081181	-1.24601	-0.840839	-0.934148	0.306711	0.0780652	0.832422
387	RHOA	ras homolog family member A	protein-coding	ENSG00000067560	-0.0921067	-0.2325	0.841286	-0.220426	-0.0810955	-0.208497
388	RHOB	ras homolog family member B	protein-coding	ENSG00000143878	-2.44314	-1.67569	0.96904	3.55329	-0.110974	4.75171
389	RHOC	ras homolog family member C	protein-coding	ENSG00000155366	-1.01518	-0.166565	0.431583	0.481459	-0.31245	0.764715
390	RND3	Rho family GTPase 3	protein-coding	ENSG00000115963	-1.58674	0.760088	4.13519	1.95256	-0.874485	1.52721
391	RHOG	ras homolog family member G	protein-coding	ENSG00000177105	-1.25703	0.59035	2.30351	1.44525	0.764048	2.16939
392	ARHGAP1	Rho GTPase activating protein 1	protein-coding	ENSG00000175220	-2.50153	-1.15201	-0.969432	-0.184857	-0.361341	0.702985
393	ARHGAP4	Rho GTPase activating protein 4	protein-coding	ENSG00000089820	-0.248827	0.0124187	0.693108	0.128871	-0.529125	0.0758829
394	ARHGAP5	Rho GTPase activating protein 5	protein-coding	ENSG00000100852	-0.738565	-0.581479	-0.165649	-0.445917	0.514197	0.492509
396	ARHGDIA	Rho GDP dissociation inhibitor alpha	protein-coding	ENSG00000141522	-0.44609	-0.434318	-0.411019	-0.796356	-0.611401	-0.262899
397	ARHGDIB	Rho GDP dissociation inhibitor beta	protein-coding	ENSG00000111348	-0.0917302	0.287054	0.660887	0.196384	0.0331624	0.362224
400	ARL1	ADP ribosylation factor like GTPase 1	protein-coding	ENSG00000120805	-0.0729865	0.140193	-0.0213281	0.0338614	-0.0112306	-0.0467209
402	ARL2	ADP ribosylation factor like GTPase 2	protein-coding	ENSG00000213465	-1.17131	-0.272923	0.720969	0.606875	-0.76951	0.729892
403	ARL3	ADP ribosylation factor like GTPase 3	protein-coding	ENSG00000138175	-0.290641	0.0590091	0.142132	0.11832	-0.223048	0.0246456
405	ARNT	aryl hydrocarbon receptor nuclear translocator	protein-coding	ENSG00000143437	-1.23795	-1.24575	-1.0587	-1.05558	0.324324	0.377834
406	BMAL1	basic helix-loop-helix ARNT like 1	protein-coding	ENSG00000133794	0.232298	0.0888325	-0.260621	0.0333165	0.085611	-0.0572292
407	ARR3	arrestin 3	protein-coding	ENSG00000120500	-0.433275	-1.06817	-1.01016	-0.572538	0.00538975	0.0959454
408	ARRB1	arrestin beta 1	protein-coding	ENSG00000137486	-0.341309	-0.0302789	0.181588	-0.414994	0.0947557	0.0199525
409	ARRB2	arrestin beta 2	protein-coding	ENSG00000141480	-1.48463	0.0818616	1.56158	-0.342828	-0.239862	0.483437
410	ARSA	arylsulfatase A	protein-coding	ENSG00000100299	-0.173686	-0.0995553	0.0373075	-0.113069	0.00449493	0.123052
412	STS	steroid sulfatase	protein-coding	ENSG00000101846	-0.136315	-0.0931786	0.182299	-0.119585	-0.167648	0.212817
414	ARSD	arylsulfatase D	protein-coding	ENSG00000006756	-0.663682	-0.23908	0.0395171	-0.100178	0.162824	0.402102
421	ARVCF	ARVCF delta catenin family member	protein-coding	ENSG00000099889	-0.0755094	-0.0862146	0.136217	-0.0538954	-0.131072	0.00700852
427	ASAH1	N-acylsphingosine amidohydrolase 1	protein-coding	ENSG00000104763	-1.58537	0.940451	0.730695	0.609489	-2.18077	1.02178
435	ASL	argininosuccinate lyase	protein-coding	ENSG00000126522	0.183379	0.0908815	0.293514	0.0820874	-0.124782	-0.137
439	GET3	guided entry of tail-anchored proteins factor 3, ATPase	protein-coding	ENSG00000198356	-0.703349	-0.139536	0.424786	0.0135818	-0.34467	0.46158
440	ASNS	asparagine synthetase (glutamine-hydrolyzing)	protein-coding	ENSG00000070669	0.0267821	-0.103667	-0.412787	0.157489	-0.376742	-0.133428
444	ASPH	aspartate beta-hydroxylase	protein-coding	ENSG00000198363	-2.62874	-1.24432	-1.42185	-0.359317	-0.750222	0.74505
445	ASS1	argininosuccinate synthase 1	protein-coding	ENSG00000130707	-0.296252	-0.237242	1.34806	1.06671	1.1218	0.901458
463	ZFHX3	zinc finger homeobox 3	protein-coding	ENSG00000140836	-0.450478	0.0566803	0.158008	-0.356659	0.270627	0.0258391
466	ATF1	activating transcription factor 1	protein-coding	ENSG00000123268	0.0863886	0.668694	1.59797	0.923295	-0.430403	-0.15766
467	ATF3	activating transcription factor 3	protein-coding	ENSG00000162772	0.2327	-0.0845562	-0.389055	-0.243843	0.22716	-0.101686
468	ATF4	activating transcription factor 4	protein-coding	ENSG00000128272	0.817091	0.33722	-1.0254	0.171148	0.110505	-0.27126
471	ATIC	5-aminoimidazole-4-carboxamide ribonucleotide formyltransferase/IMP cyclohydrolase	protein-coding	ENSG00000138363	-0.669296	-0.00621587	-0.563079	-0.33701	0.0182796	-0.0118251
472	ATM	ATM serine/threonine kinase	protein-coding	ENSG00000149311	-0.00586678	0.223228	0.0587168	0.164293	-0.800742	-0.186389
473	RERE	arginine-glutamic acid dipeptide repeats	protein-coding	ENSG00000142599	0.537837	1.99829	4.0081	2.03516	-0.633681	-0.117594
475	ATOX1	antioxidant 1 copper chaperone	protein-coding	ENSG00000177556	-2.8279	0.405589	0.347097	-1.24967	3.36263	1.44872
476	ATP1A1	ATPase Na+/K+ transporting subunit alpha 1	protein-coding	ENSG00000163399	0.0426614	2.45722	2.23439	-2.80199	-0.120821	-0.989089
481	ATP1B1	ATPase Na+/K+ transporting subunit beta 1	protein-coding	ENSG00000143153	-0.107099	0.159963	0.199516	0.191078	0.124846	-0.0983975
483	ATP1B3	ATPase Na+/K+ transporting subunit beta 3	protein-coding	ENSG00000069849	-0.296522	0.219609	0.136811	-1.24974	0.518432	-0.00611147
487	ATP2A1	ATPase sarcoplasmic/endoplasmic reticulum Ca2+ transporting 1	protein-coding	ENSG00000196296	0.0660618	-0.00652039	-0.0873499	0.0579132	-0.127272	-0.274671
488	ATP2A2	ATPase sarcoplasmic/endoplasmic reticulum Ca2+ transporting 2	protein-coding	ENSG00000174437	-0.071928	-0.04932	-0.00169352	0.0308471	-0.00148573	-0.0375588
490	ATP2B1	ATPase plasma membrane Ca2+ transporting 1	protein-coding	ENSG00000070961	0.330113	0.509546	0.368529	0.215792	-0.171232	-0.340738
493	ATP2B4	ATPase plasma membrane Ca2+ transporting 4	protein-coding	ENSG00000058668	-0.457564	0.477917	0.737259	0.299844	-0.0883912	-0.112622
498	ATP5F1A	ATP synthase F1 subunit alpha	protein-coding	ENSG00000152234	0.378897	0.323436	0.314607	0.100997	0.520751	-0.342519
501	ALDH7A1	aldehyde dehydrogenase 7 family member A1	protein-coding	ENSG00000164904	0.333843	0.782293	0.936545	0.420869	-0.707476	-0.588045
506	ATP5F1B	ATP synthase F1 subunit beta	protein-coding	ENSG00000110955	-0.0221866	-0.0134062	-0.173961	-0.0909657	0.0748359	0.0741251
509	ATP5F1C	ATP synthase F1 subunit gamma	protein-coding	ENSG00000165629	-0.112062	-0.188698	-0.179612	0.00941013	0.0705653	0.230373
513	ATP5F1D	ATP synthase F1 subunit delta	protein-coding	ENSG00000099624	1.00652	0.970353	0.809753	0.626031	-0.738656	-0.488835
514	ATP5F1E	ATP synthase F1 subunit epsilon	protein-coding	ENSG00000124172	1.60732	-0.0954603	0.536567	0.806848	2.18631	2.02044
515	ATP5PB	ATP synthase peripheral stalk-membrane subunit b	protein-coding	ENSG00000116459	0.144305	0.0653561	0.155119	0.0617408	-0.212462	-0.0792849
516	ATP5MC1	ATP synthase membrane subunit c locus 1	protein-coding	ENSG00000159199	1.92877	2.72793	3.89252	2.16923	-1.65877	0.478791
517	ATP5MC2	ATP synthase membrane subunit c locus 2	protein-coding	ENSG00000135390	0.168485	0.210642	0.606346	0.227396	0.229734	0.473483
518	ATP5MC3	ATP synthase membrane subunit c locus 3	protein-coding	ENSG00000154518	-0.0826481	0.73067	-0.246503	-0.0797501	-0.11971	-0.0566994
521	ATP5ME	ATP synthase membrane subunit e	protein-coding	ENSG00000169020	1.39973	0.0207961	0.00373023	-0.571048	-0.427837	0.0329771
522	ATP5PF	ATP synthase peripheral stalk subunit F6	protein-coding	ENSG00000154723	-0.125322	-0.197472	-0.269827	-0.242616	-0.12162	0.0959798
523	ATP6V1A	ATPase H+ transporting V1 subunit A	protein-coding	ENSG00000114573	0.345558	0.32988	0.112378	0.100235	-0.41366	-0.0748064
525	ATP6V1B1	ATPase H+ transporting V1 subunit B1	protein-coding	ENSG00000116039	0.297422	0.269234	0.0647259	0.0901527	-0.169064	-0.184949
526	ATP6V1B2	ATPase H+ transporting V1 subunit B2	protein-coding	ENSG00000147416	-0.634371	-0.208161	-0.11944	0.0184428	0.00394883	0.238078
527	ATP6V0C	ATPase H+ transporting V0 subunit c	protein-coding	ENSG00000185883	0.188019	-0.0539417	-0.148672	-0.141247	-0.0579979	-0.252005
528	ATP6V1C1	ATPase H+ transporting V1 subunit C1	protein-coding	ENSG00000155097	0.630962	-0.100823	0.575539	0.816268	-0.87746	-0.175521
529	ATP6V1E1	ATPase H+ transporting V1 subunit E1	protein-coding	ENSG00000131100	-0.382367	-0.0638613	0.259706	0.50688	-0.0795638	-0.0735077
533	ATP6V0B	ATPase H+ transporting V0 subunit b	protein-coding	ENSG00000117410	-1.11333	0.0322894	1.08933	0.090284	-1.01184	0.10197
535	ATP6V0A1	ATPase H+ transporting V0 subunit a1	protein-coding	ENSG00000033627	-0.513519	-0.425244	-0.369197	-0.32329	0.179398	-0.395651
537	ATP6AP1	ATPase H+ transporting accessory protein 1	protein-coding	ENSG00000071553	0.00281529	-0.00682948	-0.159538	-0.14483	0.136516	0.0563237
538	ATP7A	ATPase copper transporting alpha	protein-coding	ENSG00000165240	-0.0544974	0.0547472	0.241526	0.0841809	0.380457	0.022671
539	ATP5PO	ATP synthase peripheral stalk subunit OSCP	protein-coding	ENSG00000241837	-0.0164623	0.0605685	0.123815	0.208296	-0.00880706	-0.0748562
540	ATP7B	ATPase copper transporting beta	protein-coding	ENSG00000123191	0.00518123	0.000664261	-0.156212	0.000664261	-0.279122	-0.105573
545	ATR	ATR serine/threonine kinase	protein-coding	ENSG00000175054	-0.244489	-0.166964	-0.0458961	-0.122758	-0.0972806	-0.147065
546	ATRX	ATRX chromatin remodeler	protein-coding	ENSG00000085224	0.235224	0.0586327	-0.0138833	0.0291648	0.0410144	-0.168313
547	KIF1A	kinesin family member 1A	protein-coding	ENSG00000130294	0.402585	0.698702	0.666052	0.185866	0.00671967	-0.448595
549	AUH	AU RNA binding methylglutaconyl-CoA hydratase	protein-coding	ENSG00000148090	-0.290578	-0.142325	-0.264509	-0.352465	-0.394482	0.184754
550	AUP1	AUP1 lipid droplet regulating VLDL assembly factor	protein-coding	ENSG00000115307	-0.205457	-0.439517	-0.344426	-0.215585	0.0576213	-0.0526013
553	AVPR1B	arginine vasopressin receptor 1B	protein-coding	ENSG00000198049	-0.643719	-0.758844	-0.954552	-0.817305	0.523711	0.394564
558	AXL	AXL receptor tyrosine kinase	protein-coding	ENSG00000167601	-1.27246	-0.883271	-1.01328	-1.04739	0.805607	0.585728
567	B2M	beta-2-microglobulin	protein-coding	ENSG00000166710	-0.819288	-0.649514	-0.665132	-0.814408	0.483792	0.415353
571	BACH1	BTB domain and CNC homolog 1	protein-coding	ENSG00000156273	-0.7024	-0.622248	-0.49938	-0.766384	0.415509	0.542572
572	BAD	BCL2 associated agonist of cell death	protein-coding	ENSG00000002330	-0.0293407	-0.199932	-0.353372	-0.251609	0.153679	-0.00278506
573	BAG1	BAG cochaperone 1	protein-coding	ENSG00000107262	-0.489324	-0.462872	-0.340689	-0.786383	0.388891	0.29686
576	ADGRB2	adhesion G protein-coupled receptor B2	protein-coding	ENSG00000121753	0.340803	0.430463	0.329061	0.406834	0.00470527	-0.26808
578	BAK1	BCL2 antagonist/killer 1	protein-coding	ENSG00000030110	-0.207036	-0.341765	0.121321	-0.551486	0.865644	0.116064
580	BARD1	BRCA1 associated RING domain 1	protein-coding	ENSG00000138376	-0.12791	0.0557976	0.0968593	0.0801232	-0.14643	-0.123985
581	BAX	BCL2 associated X, apoptosis regulator	protein-coding	ENSG00000087088	1.39058	0.961104	0.697705	0.840949	-0.265336	-0.729488
582	BBS1	Bardet-Biedl syndrome 1	protein-coding	ENSG00000174483	0.0148953	0.438921	0.14948	0.146278	-0.0216606	-0.136288
583	BBS2	Bardet-Biedl syndrome 2	protein-coding	ENSG00000125124	-0.0408081	0.119841	0.0844082	0.134711	-0.268513	-0.226162
585	BBS4	Bardet-Biedl syndrome 4	protein-coding	ENSG00000140463	0.035351	-0.00841036	0.174599	0.105903	-0.231779	-0.349649
586	BCAT1	branched chain amino acid transaminase 1	protein-coding	ENSG00000060982	0.618896	3.47785	0.671812	0.530915	-0.226898	-0.464711
587	BCAT2	branched chain amino acid transaminase 2	protein-coding	ENSG00000105552	0.253075	0.297959	0.382965	0.242514	0.0123892	-0.194304
593	BCKDHA	branched chain keto acid dehydrogenase E1 subunit alpha	protein-coding	ENSG00000248098	-0.152895	-0.0177271	-0.11674	-0.0103872	-0.0754794	-0.0499862
595	CCND1	cyclin D1	protein-coding	ENSG00000110092	-0.327351	0.267653	0.127982	0.0963298	-0.0550127	-0.134991
597	BCL2A1	BCL2 related protein A1	protein-coding	ENSG00000140379	-0.0949462	0.37122	0.288627	0.633773	-0.330979	-0.0374129
598	BCL2L1	BCL2 like 1	protein-coding	ENSG00000171552	0.51489	-0.072034	1.2092	1.3966	-0.808835	-0.131284
599	BCL2L2	BCL2 like 2	protein-coding	ENSG00000129473	1.49828	0.600485	0.764469	1.61693	-1.64646	-0.000388763
602	BCL3	BCL3 transcription coactivator	protein-coding	ENSG00000069399	1.32215	0.782499	0.72628	0.54669	0.255652	-0.0938031
604	BCL6	BCL6 transcription repressor	protein-coding	ENSG00000113916	-0.50722	-0.151179	-0.483318	-0.246804	-0.00161111	0.0453151
605	BCL7A	BAF chromatin remodeling complex subunit BCL7A	protein-coding	ENSG00000110987	-1.59229	-1.69045	-3.03133	-1.33569	0.835783	0.481991
607	BCL9	BCL9 transcription coactivator	protein-coding	ENSG00000116128	0.354195	0.150669	0.50117	-0.0696843	0.147446	-0.124978
611	OPN1SW	opsin 1, short wave sensitive	protein-coding	ENSG00000128617	-0.0615435	-0.0128563	-0.0531791	0.275609	-0.0524296	-0.124981
613	BCR	BCR activator of RhoGEF and GTPase	protein-coding	ENSG00000186716	0.12431	0.112275	-0.00194483	-0.0756893	-0.0157432	-0.14532
617	BCS1L	BCS1 homolog, ubiquinol-cytochrome c reductase complex chaperone	protein-coding	ENSG00000074582	0.252396	0.143914	-0.31516	-0.161155	-0.217614	0.121829
622	BDH1	3-hydroxybutyrate dehydrogenase 1	protein-coding	ENSG00000161267	0.122444	0.210346	0.0541299	0.0850569	-0.0243102	0.000958355
629	CFB	complement factor B	protein-coding	ENSG00000243649	0.109716	0.497422	0.415751	0.226256	-0.76047	-0.286996
632	BGLAP	bone gamma-carboxyglutamate protein	protein-coding	ENSG00000242252	-0.828858	-0.455559	-0.619068	-0.599305	0.248432	0.371497
633	BGN	biglycan	protein-coding	ENSG00000182492	0.0867166	0.0494204	0.280812	0.364884	0.449072	0.318769
634	CEACAM1	CEA cell adhesion molecule 1	protein-coding	ENSG00000079385	-0.296896	-0.0933272	-0.051812	-0.103733	0.158407	0.0892991
636	BICD1	BICD cargo adaptor 1	protein-coding	ENSG00000151746	-0.843909	-0.306163	-0.505876	-0.388321	0.369964	0.36473
637	BID	BH3 interacting domain death agonist	protein-coding	ENSG00000015475	0.113613	0.276268	0.364894	0.289156	-0.0304808	0.162175
638	BIK	BCL2 interacting killer	protein-coding	ENSG00000100290	0.247198	0.0288611	-0.0592436	0.0900979	-0.181717	0.000266784
639	PRDM1	PR/SET domain 1	protein-coding	ENSG00000057657	0.193713	0.357363	0.31993	0.306221	0.0187464	-0.11982
641	BLM	BLM RecQ like helicase	protein-coding	ENSG00000197299	0.0867285	0.109824	0.588263	0.0854143	0.131494	0.242918
642	BLMH	bleomycin hydrolase	protein-coding	ENSG00000108578	0.50587	0.493803	0.55743	0.107564	-0.332678	-1.17466
644	BLVRA	biliverdin reductase A	protein-coding	ENSG00000106605	0.0814248	0.0599532	-0.408546	0.0490103	-0.227804	-0.166314
645	BLVRB	biliverdin reductase B	protein-coding	ENSG00000090013	0.0410085	0.442087	0.0493757	-0.414897	-0.519598	-0.574855
648	BMI1	BMI1 proto-oncogene, polycomb ring finger	protein-coding	ENSG00000168283	1.11319	0.0193274	-0.146104	0.250534	0.525713	-0.0674396
649	BMP1	bone morphogenetic protein 1	protein-coding	ENSG00000168487	0.0385905	0.213127	0.184897	0.275917	0.321638	-0.257165
652	BMP4	bone morphogenetic protein 4	protein-coding	ENSG00000125378	-0.189697	0.00642311	-0.280038	-0.21306	-0.0153339	-0.00976655
655	BMP7	bone morphogenetic protein 7	protein-coding	ENSG00000101144	-0.0469467	-0.165796	0.037219	-0.080558	-0.144397	-0.0454889
657	BMPR1A	bone morphogenetic protein receptor type 1A	protein-coding	ENSG00000107779	0.0692416	0.297256	-0.691144	-0.110191	-0.52342	-0.225864
658	BMPR1B	bone morphogenetic protein receptor type 1B	protein-coding	ENSG00000138696	0.203487	-0.203555	0.293191	0.111204	0.0192016	0.190023
659	BMPR2	bone morphogenetic protein receptor type 2	protein-coding	ENSG00000204217	0.0730362	-0.0181164	-0.119222	-0.11412	-0.0440591	-0.0219429
661	POLR3D	RNA polymerase III subunit D	protein-coding	ENSG00000168495	0.571027	0.110531	0.38756	0.427282	-0.238224	-0.114377
662	BNIP1	BCL2 interacting protein 1	protein-coding	ENSG00000113734	3.91828	2.7707	1.58231	3.44682	-0.870019	-0.566297
663	BNIP2	BCL2 interacting protein 2	protein-coding	ENSG00000140299	0.381477	0.193458	0.185628	0.179217	-0.239086	-0.223838
664	BNIP3	BCL2 interacting protein 3	protein-coding	ENSG00000176171	-0.303783	-0.130085	-0.168516	-0.282942	0.0612026	-0.116521
665	BNIP3L	BCL2 interacting protein 3 like	protein-coding	ENSG00000104765	-0.0119283	0.131024	0.190184	0.084	-0.0453664	-0.0991838
666	BOK	BCL2 family apoptosis regulator BOK	protein-coding	ENSG00000176720	-0.031678	0.0893257	0.20788	0.0468432	0.0343346	0.12207
667	DST	dystonin	protein-coding	ENSG00000151914	-0.328252	0.0453904	0.413872	0.0733363	0.170149	-0.259799
669	BPGM	bisphosphoglycerate mutase	protein-coding	ENSG00000172331	-0.308549	-0.0508916	0.159059	0.0557994	-0.10226	0.0357334
670	BPHL	biphenyl hydrolase like	protein-coding	ENSG00000137274	-0.263388	-0.332429	-0.112727	-0.216916	0.0068223	0.129702
672	BRCA1	BRCA1 DNA repair associated	protein-coding	ENSG00000012048	-0.0808536	-0.109947	-0.137195	-0.266628	0.0661569	0.0373939
673	BRAF	B-Raf proto-oncogene, serine/threonine kinase	protein-coding	ENSG00000157764	-0.0942349	-0.138781	-0.198937	-0.306541	0.00265319	-0.0253745
675	BRCA2	BRCA2 DNA repair associated	protein-coding	ENSG00000139618	0.116919	-0.0462979	-0.0121068	0.0204903	0.125905	-0.0380043
677	ZFP36L1	ZFP36 ring finger protein like 1	protein-coding	ENSG00000185650	-0.0742563	-0.271709	0.214441	0.733621	-0.426053	-0.54929
678	ZFP36L2	ZFP36 ring finger protein like 2	protein-coding	ENSG00000152518	0.514989	1.26522	0.314393	0.356613	-0.117827	-0.202626
682	BSG	basigin (Ok blood group)	protein-coding	ENSG00000172270	0.53021	0.175374	0.214841	0.192713	0.0900158	0.0281227
684	BST2	bone marrow stromal cell antigen 2	protein-coding	ENSG00000130303	-0.831154	-0.0420631	0.358245	-0.32166	0.201063	0.367145
686	BTD	biotinidase	protein-coding	ENSG00000169814	-0.0331792	0.0775094	-0.0101173	0.0625809	-0.0574537	0.0472133
687	KLF9	KLF transcription factor 9	protein-coding	ENSG00000119138	0.345748	0.257687	0.205691	0.187002	-0.489699	0.0296676
688	KLF5	KLF transcription factor 5	protein-coding	ENSG00000102554	0.888524	0.485016	1.63145	-0.451866	-0.822896	-0.0289112
689	BTF3	basic transcription factor 3	protein-coding	ENSG00000145741	-0.104784	-0.129882	-0.158723	0.0746446	0.0033779	-0.0110286
694	BTG1	BTG anti-proliferation factor 1	protein-coding	ENSG00000133639	0.0596149	-0.0604189	-0.0345571	-0.00752646	-0.218748	0.0629222
695	BTK	Bruton tyrosine kinase	protein-coding	ENSG00000010671	-0.123829	-0.217763	-0.245595	-0.19167	0.141156	0.205865
699	BUB1	BUB1 mitotic checkpoint serine/threonine kinase	protein-coding	ENSG00000169679	-0.117189	-0.153324	-0.0864768	-0.0790121	-0.108079	-0.0436082
701	BUB1B	BUB1 mitotic checkpoint serine/threonine kinase B	protein-coding	ENSG00000156970	0.766652	0.677454	2.36216	1.35699	-0.016594	-0.108678
705	BYSL	bystin like	protein-coding	ENSG00000112578	1.23343	0.246261	0.527275	0.1954	-0.252689	-0.241913
706	TSPO	translocator protein	protein-coding	ENSG00000100300	-0.164019	0.111308	0.493662	0.186773	0.405201	-0.208699
708	C1QBP	complement C1q binding protein	protein-coding	ENSG00000108561	0.261697	-0.0594165	0.0131658	-0.0132534	-0.178274	-0.0769072
710	SERPING1	serpin family G member 1	protein-coding	ENSG00000149131	0.378211	0.632852	0.0505626	0.771474	-0.530803	0.337395
712	C1QA	complement C1q A chain	protein-coding	ENSG00000173372	-0.163686	-0.0904373	-0.104577	-0.28768	0.111766	0.337465
713	C1QB	complement C1q B chain	protein-coding	ENSG00000173369	0.0276933	0.0270956	-0.209977	0.109122	-0.102487	0.0364658
714	C1QC	complement C1q C chain	protein-coding	ENSG00000159189	0.170655	0.668019	1.0856	-0.0166748	-0.351978	0.110222
715	C1R	complement C1r	protein-coding	ENSG00000159403	1.94341	1.44697	1.80788	2.18071	-0.757115	3.24447
716	C1S	complement C1s	protein-coding	ENSG00000182326	-0.542288	0.0659732	0.577688	0.613434	0.0264608	0.0345037
717	C2	complement C2	protein-coding	ENSG00000166278	-0.163631	0.0013696	0.204854	0.444481	-0.233637	0.305319
718	C3	complement C3	protein-coding	ENSG00000125730	-1.29842	0.611751	0.51446	0.967578	-0.627813	0.63602
719	C3AR1	complement C3a receptor 1	protein-coding	ENSG00000171860	0.324703	0.910647	0.777641	-0.174954	-0.447109	0.18317
720	C4A	complement C4A (Rodgers blood group)	protein-coding	ENSG00000244731	0.095692	0.282057	0.0962139	-0.121782	-0.0770175	-0.146919
721	C4B	complement C4B (Chido blood group)	protein-coding	ENSG00000224389	-0.358401	0.0200621	-0.258176	-0.221459	-0.119508	0.151708
726	CAPN5	calpain 5	protein-coding	ENSG00000149260	2.16535	-1.39596	-3.76429	2.1904	0.30316	1.03829
728	C5AR1	complement C5a receptor 1	protein-coding	ENSG00000197405	0.39598	0.286141	0.42851	-0.0534163	-0.735232	-0.072854
730	C7	complement C7	protein-coding	ENSG00000112936	0.575913	0.848254	-0.167	0.703412	-0.289238	-0.946735
734	OSGIN2	oxidative stress induced growth inhibitor family member 2	protein-coding	ENSG00000164823	0.71214	0.602079	0.0701374	0.242432	-0.240483	0.0982528
738	VPS51	VPS51 subunit of GARP complex	protein-coding	ENSG00000149823	0.29924	0.248949	-0.226104	0.107716	-0.301701	-0.0536975
740	MRPL49	mitochondrial ribosomal protein L49	protein-coding	ENSG00000149792	0.34425	0.359314	0.396584	0.278682	-0.225127	-0.138103
741	ZNHIT2	zinc finger HIT-type containing 2	protein-coding	ENSG00000174276	0.134164	-0.0149516	-0.124734	0.0841778	0.0854807	-0.0114263
745	MYRF	myelin regulatory factor	protein-coding	ENSG00000124920	0.734601	0.373754	0.486824	0.306951	0.0295876	0.464949
746	TMEM258	transmembrane protein 258	protein-coding	ENSG00000134825	0.338514	-0.209045	-0.0749695	0.246374	0.0834349	0.0229328
752	FMNL1	formin like 1	protein-coding	ENSG00000184922	1.28098	0.533079	-0.182282	0.217471	-0.257138	-0.689485
754	PTTG1IP	PTTG1 interacting protein	protein-coding	ENSG00000183255	3.91052	2.38664	-0.848769	0.851337	-0.280123	-0.642024
755	CFAP410	cilia and flagella associated protein 410	protein-coding	ENSG00000160226	-0.191885	-0.173836	-0.177259	0.103258	-0.0873261	0.0658466
757	TMEM50B	transmembrane protein 50B	protein-coding	ENSG00000142188	-0.414764	-0.525001	0.0573744	-0.10182	-0.437168	0.611633
759	CA1	carbonic anhydrase 1	protein-coding	ENSG00000133742	0.121827	-0.137016	0.136249	-0.0642653	0.467084	0.297492
760	CA2	carbonic anhydrase 2	protein-coding	ENSG00000104267	-0.678708	-0.461469	-2.13145	-1.2953	-0.21862	0.397331
768	CA9	carbonic anhydrase 9	protein-coding	ENSG00000107159	0.429637	0.0684882	-0.0235822	0.19193	0.10765	0.00297591
770	CA11	carbonic anhydrase 11	protein-coding	ENSG00000063180	0.106239	0.00826741	-0.521448	-0.24071	-0.01765	0.010751
775	CACNA1C	calcium voltage-gated channel subunit alpha1 C	protein-coding	ENSG00000151067	0.222119	0.0293064	0.0763676	0.254556	-0.149894	-0.0327776
780	DDR1	discoidin domain receptor tyrosine kinase 1	protein-coding	ENSG00000204580	0.405796	0.450174	0.00658332	0.195689	0.171314	0.00672587
783	CACNB2	calcium voltage-gated channel auxiliary subunit beta 2	protein-coding	ENSG00000165995	0.116876	-0.0543567	-0.228257	0.119081	-0.0322244	-0.0563167
784	CACNB3	calcium voltage-gated channel auxiliary subunit beta 3	protein-coding	ENSG00000167535	1.12121	0.492322	0.441038	0.779699	-0.0507809	-0.319349
788	SLC25A20	solute carrier family 25 member 20	protein-coding	ENSG00000178537	1.34976	0.512317	0.496239	0.482272	-0.320594	0.186857
790	CAD	carbamoyl-phosphate synthetase 2, aspartate transcarbamylase, and dihydroorotase	protein-coding	ENSG00000084774	0.276171	0.00952472	-0.382633	-0.166828	0.0187039	0.0237244
794	CALB2	calbindin 2	protein-coding	ENSG00000172137	0.351496	-0.0588793	0.101378	0.0636848	0.0583405	-0.0925375
800	CALD1	caldesmon 1	protein-coding	ENSG00000122786	0.49639	-0.545244	-0.458917	-0.513299	-0.15067	-0.0661906
801	CALM1	calmodulin 1	protein-coding	ENSG00000198668	-0.0670547	0.0733733	0.0897645	0.140693	-0.237483	-0.0518414
805	CALM2	calmodulin 2	protein-coding	ENSG00000143933	-0.182899	-0.530254	-0.963584	-0.3899	0.0918626	0.150746
808	CALM3	calmodulin 3	protein-coding	ENSG00000160014	-0.123134	-0.0809265	-0.190786	0.137731	0.0473856	0.0890197
811	CALR	calreticulin	protein-coding	ENSG00000179218	0.773637	0.132452	0.709103	0.448138	-0.0429401	-0.261175
813	CALU	calumenin	protein-coding	ENSG00000128595	0.144332	0.0266101	-0.166377	-0.0419613	0.0993303	0.0271191
817	CAMK2D	calcium/calmodulin dependent protein kinase II delta	protein-coding	ENSG00000145349	-1.21367	-1.22547	-1.04903	-1.41791	0.744775	0.493936
818	CAMK2G	calcium/calmodulin dependent protein kinase II gamma	protein-coding	ENSG00000148660	-0.431304	0.0193916	0.486149	-0.0307969	0.279467	0.317318
819	CAMLG	calcium modulating ligand	protein-coding	ENSG00000164615	0.662935	0.448182	0.868159	0.597501	0.533985	0.573354
821	CANX	calnexin	protein-coding	ENSG00000127022	-0.479635	-0.0874667	0.12218	0.14694	0.414089	0.0722904
822	CAPG	capping actin protein, gelsolin like	protein-coding	ENSG00000042493	-1.836	-1.14475	-1.28015	0.986958	0.248392	1.19095
823	CAPN1	calpain 1	protein-coding	ENSG00000014216	-1.67411	-0.69084	0.688371	-0.53053	-0.769389	-0.0486122
824	CAPN2	calpain 2	protein-coding	ENSG00000162909	-0.727904	-0.349051	-0.150898	0.269847	-0.95439	-0.11045
825	CAPN3	calpain 3	protein-coding	ENSG00000092529	0.0307953	0.0228971	-0.136977	0.0909232	-0.00372733	-0.0132391
826	CAPNS1	calpain small subunit 1	protein-coding	ENSG00000126247	-0.357806	-0.468105	-0.246214	-1.03737	0.674544	-0.445459
828	CAPS	calcyphosine	protein-coding	ENSG00000105519	-0.316275	-0.505145	-0.513386	-0.633858	0.448556	0.282811
829	CAPZA1	capping actin protein of muscle Z-line subunit alpha 1	protein-coding	ENSG00000116489	0.0468102	-0.113884	-0.196189	0.0112265	-0.124514	-0.147004
830	CAPZA2	capping actin protein of muscle Z-line subunit alpha 2	protein-coding	ENSG00000198898	-0.162721	-0.179903	-0.266661	-0.178182	0.214637	0.0365837
831	CAST	calpastatin	protein-coding	ENSG00000153113	0.55064	0.269486	0.253101	0.192639	-0.102914	-0.157391
832	CAPZB	capping actin protein of muscle Z-line subunit beta	protein-coding	ENSG00000077549	-0.456808	-0.586866	-0.451084	-0.513379	0.202403	0.284588
833	CARS1	cysteinyl-tRNA synthetase 1	protein-coding	ENSG00000110619	0.455334	0.0912869	-0.955545	-0.407181	0.0227498	0.336878
834	CASP1	caspase 1	protein-coding	ENSG00000137752	0.342611	0.172768	0.20571	0.151028	-0.153942	-0.0400847
835	CASP2	caspase 2	protein-coding	ENSG00000106144	0.199891	-0.151894	0.626068	1.24944	-0.207422	1.2515
836	CASP3	caspase 3	protein-coding	ENSG00000164305	-1.05983	-1.21021	-1.10675	-1.05725	0.330073	0.639432
837	CASP4	caspase 4	protein-coding	ENSG00000196954	1.72656	0.562783	0.0807657	1.08773	-0.508608	-0.452617
839	CASP6	caspase 6	protein-coding	ENSG00000138794	-0.0253084	0.148535	0.101475	0.0807724	-0.116775	-0.225336
840	CASP7	caspase 7	protein-coding	ENSG00000165806	-0.0810294	-0.00716328	-0.572734	-0.011426	-0.193229	-0.0884969
841	CASP8	caspase 8	protein-coding	ENSG00000064012	-0.0798479	0.0440959	0.533625	0.458797	-0.13621	-0.00193487
842	CASP9	caspase 9	protein-coding	ENSG00000132906	-0.114156	0.156826	-0.151144	-0.0467617	0.162448	0.101191
843	CASP10	caspase 10	protein-coding	ENSG00000003400	-0.322027	-0.0952958	-0.0430598	-0.0286764	0.0232637	0.18669
847	CAT	catalase	protein-coding	ENSG00000121691	-0.333396	-0.132764	-0.00570843	-0.143787	0.288088	0.287267
857	CAV1	caveolin 1	protein-coding	ENSG00000105974	-0.818911	-0.667293	-0.202101	-0.700697	0.37465	0.237893
858	CAV2	caveolin 2	protein-coding	ENSG00000105971	10.1041	0.585381	1.74087	3.19234	2.50554	7.09167
860	RUNX2	RUNX family transcription factor 2	protein-coding	ENSG00000124813	128.311	7.44049	21.6518	39.0872	27.6291	91.7226
861	RUNX1	RUNX family transcription factor 1	protein-coding	ENSG00000159216	10.4912	0.588466	1.69444	3.26537	2.42652	7.27021
865	CBFB	core-binding factor subunit beta	protein-coding	ENSG00000067955	6.57068	-3.37736	-1.51822	-0.260555	4.23886	4.10197
867	CBL	Cbl proto-oncogene	protein-coding	ENSG00000110395	0.347435	-0.397069	-0.17315	0.0406593	0.766505	0.666093
868	CBLB	Cbl proto-oncogene B	protein-coding	ENSG00000114423	0.0473549	-0.0728862	-0.00801809	0.152916	0.163587	-0.0723135
871	SERPINH1	serpin family H member 1	protein-coding	ENSG00000149257	0.0430678	0.068026	-0.211218	-0.244243	0.0477731	-0.0161711
873	CBR1	carbonyl reductase 1	protein-coding	ENSG00000159228	2.45837	1.55601	2.03747	1.86399	1.27547	-1.70976
874	CBR3	carbonyl reductase 3	protein-coding	ENSG00000159231	0.25385	-0.116679	-0.0749853	0.241319	-0.452523	-0.202134
875	CBS	cystathionine beta-synthase	protein-coding	ENSG00000160200	0.854575	0.701443	0.59879	0.575978	-0.234071	-0.411055
889	KRIT1	KRIT1 ankyrin repeat containing	protein-coding	ENSG00000001631	0.805047	0.158482	-0.946209	0.993632	-0.524581	-0.640299
890	CCNA2	cyclin A2	protein-coding	ENSG00000145386	0.474145	0.495927	0.473088	0.296246	-0.24936	-0.395277
891	CCNB1	cyclin B1	protein-coding	ENSG00000134057	-0.460747	-0.387383	-0.166206	-0.401274	0.165575	0.212769
892	CCNC	cyclin C	protein-coding	ENSG00000112237	0.111082	0.00643182	0.0474715	0.0143388	-0.156635	-0.110492
894	CCND2	cyclin D2	protein-coding	ENSG00000118971	-0.125988	0.0204558	-0.0506349	-0.0513762	-0.0613653	-0.00667582
896	CCND3	cyclin D3	protein-coding	ENSG00000112576	-0.0211525	0.0341045	-0.174157	-0.176997	-0.0739423	-0.159008
898	CCNE1	cyclin E1	protein-coding	ENSG00000105173	0.22723	-0.055385	0.107469	0.0611035	-0.363967	0.15103
899	CCNF	cyclin F	protein-coding	ENSG00000162063	-0.0621622	-0.0876524	-0.0390605	0.112052	0.0264377	-0.0864208
900	CCNG1	cyclin G1	protein-coding	ENSG00000113328	-0.0567969	-0.25466	0.932472	0.35521	0.4632	0.55345
901	CCNG2	cyclin G2	protein-coding	ENSG00000138764	-1.28222	-0.162645	0.437502	-0.330953	0.601946	0.0847468
902	CCNH	cyclin H	protein-coding	ENSG00000134480	-0.640305	0.137268	0.716527	0.344924	-0.194062	0.403639
904	CCNT1	cyclin T1	protein-coding	ENSG00000129315	-0.323604	-0.52743	-1.15716	-0.594181	1.05885	0.0733412
905	CCNT2	cyclin T2	protein-coding	ENSG00000082258	-0.0850396	0.159791	0.687712	0.655566	0.598263	0.362378
908	CCT6A	chaperonin containing TCP1 subunit 6A	protein-coding	ENSG00000146731	-1.02728	-1.13913	-1.12576	-1.10941	0.62725	0.623192
914	CD2	CD2 molecule	protein-coding	ENSG00000116824	-1.94224	-1.1444	-0.898314	-1.26676	0.701569	0.600601
916	CD3E	CD3 epsilon subunit of T-cell receptor complex	protein-coding	ENSG00000198851	-2.4007	-1.10901	-1.19583	-1.68294	0.858202	0.656129
920	CD4	CD4 molecule	protein-coding	ENSG00000010610	-0.974735	0.385167	2.30264	1.61991	0.143302	-0.500767
921	CD5	CD5 molecule	protein-coding	ENSG00000110448	0.382323	-0.0937338	-0.33659	-0.401302	1.17659	-0.644088
923	CD6	CD6 molecule	protein-coding	ENSG00000013725	0.145587	-0.151773	-0.287606	-0.413689	0.411318	0.167246
928	CD9	CD9 molecule	protein-coding	ENSG00000010278	-1.02353	-0.72135	-0.221588	-0.598551	0.248716	0.469669
929	CD14	CD14 molecule	protein-coding	ENSG00000170458	0.720792	0.782866	-1.11739	0.177065	0.634527	0.0938332
933	CD22	CD22 molecule	protein-coding	ENSG00000012124	0.0328061	0.136372	0.208363	0.171181	-0.220245	-0.139345
939	CD27	CD27 molecule	protein-coding	ENSG00000139193	-0.285388	0.102214	0.391045	0.41855	-0.241273	0.00928908
942	CD86	CD86 molecule	protein-coding	ENSG00000114013	-0.241204	-0.235798	-0.172666	-0.228971	0.0588347	0.179433
947	CD34	CD34 molecule	protein-coding	ENSG00000174059	-0.255538	-0.249059	-0.185209	-0.239552	0.0629605	0.183524
948	CD36	CD36 molecule	protein-coding	ENSG00000135218	0.152267	0.0392065	-0.0076628	0.0930231	0.0239131	0.00480835
949	SCARB1	scavenger receptor class B member 1	protein-coding	ENSG00000073060	-0.17888	-0.120247	-0.205807	-0.102792	0.0628467	-0.0131994
950	SCARB2	scavenger receptor class B member 2	protein-coding	ENSG00000138760	-0.595103	-0.564571	-0.492173	-0.693011	-0.0541188	-0.232333
951	CD37	CD37 molecule	protein-coding	ENSG00000104894	0.560968	0.27938	0.32019	0.330843	-0.439742	-0.0993463
953	ENTPD1	ectonucleoside triphosphate diphosphohydrolase 1	protein-coding	ENSG00000138185	0.0849102	0.316993	0.375002	0.325493	-0.160196	-0.0840447
955	ENTPD6	ectonucleoside triphosphate diphosphohydrolase 6	protein-coding	ENSG00000197586	0.110623	0.127937	0.219882	0.124416	-0.135191	-0.139109
957	ENTPD5	ectonucleoside triphosphate diphosphohydrolase 5 (inactive)	protein-coding	ENSG00000187097	-0.876701	-0.403052	-0.260145	-0.481492	0.205538	0.221053
958	CD40	CD40 molecule	protein-coding	ENSG00000101017	-0.0444295	-0.00188634	0.203074	-0.0800211	0.0405132	0.0712501
960	CD44	CD44 molecule (Indian blood group)	protein-coding	ENSG00000026508	-0.00260911	0.0712402	0.178668	0.063583	-0.053657	-0.11931
961	CD47	CD47 molecule	protein-coding	ENSG00000196776	0.317783	0.216586	0.101544	0.28145	0.045953	-0.0100577
962	CD48	CD48 molecule	protein-coding	ENSG00000117091	-0.405479	-0.397059	-0.179985	-0.303899	0.0614845	0.175456
963	CD53	CD53 molecule	protein-coding	ENSG00000143119	-0.0854798	-0.0209754	-0.516824	-0.489265	-0.150606	-0.385705
965	CD58	CD58 molecule	protein-coding	ENSG00000116815	-0.10222	0.192942	-0.0314676	-0.0286616	0.279511	-0.055307
966	CD59	CD59 molecule (CD59 blood group)	protein-coding	ENSG00000085063	-0.512523	-0.580205	-0.535864	-0.766269	0.296155	0.20103
967	CD63	CD63 molecule	protein-coding	ENSG00000135404	-0.571078	-0.287321	-0.947059	-0.162155	0.0342665	-0.471462
968	CD68	CD68 molecule	protein-coding	ENSG00000129226	-0.00198864	-0.142799	-0.0692086	-0.174303	-0.147703	-0.0934099
969	CD69	CD69 molecule	protein-coding	ENSG00000110848	-0.0901619	-0.0139053	0.126926	0.423671	-0.198315	0.0495258
971	CD72	CD72 molecule	protein-coding	ENSG00000137101	-0.323859	2.09086	-0.837826	0.629651	-2.0597	-0.820867
972	CD74	CD74 molecule	protein-coding	ENSG00000019582	-0.0356093	-0.110909	-0.0773113	-0.223484	0.285816	0.182481
975	CD81	CD81 molecule	protein-coding	ENSG00000110651	-0.0986065	-0.253191	-0.230511	-0.271307	0.238194	0.154294
976	ADGRE5	adhesion G protein-coupled receptor E5	protein-coding	ENSG00000123146	-0.168455	-0.180038	-0.0884026	-0.218243	0.354136	0.2567
977	CD151	CD151 molecule (Raph blood group)	protein-coding	ENSG00000177697	-0.345896	-0.0505604	0.205938	0.0444176	0.766474	0.300916
983	CDK1	cyclin dependent kinase 1	protein-coding	ENSG00000170312	0.303565	-0.308978	-0.322518	-0.212756	-0.106301	0.00233237
984	CDK11B	cyclin dependent kinase 11B	protein-coding	ENSG00000248333	0.233096	0.263292	0.45046	0.222032	0.221229	-0.0321379
987	LRBA	LPS responsive beige-like anchor protein	protein-coding	ENSG00000198589	0.391317	-0.204837	0.106235	0.500878	0.733449	-0.207809
988	CDC5L	cell division cycle 5 like	protein-coding	ENSG00000096401	-0.247984	0.387596	0.819706	0.0526403	0.409823	0.348659
989	SEPTIN7	septin 7	protein-coding	ENSG00000122545	0.188609	-0.156051	-0.107952	-0.063604	0.40963	-0.0501403
990	CDC6	cell division cycle 6	protein-coding	ENSG00000094804	0.23265	-0.0225237	0.109938	0.202713	0.118549	-0.223511
991	CDC20	cell division cycle 20	protein-coding	ENSG00000117399	-0.284188	-0.0126933	0.278738	0.344111	0.362423	0.0202097
994	CDC25B	cell division cycle 25B	protein-coding	ENSG00000101224	-0.0268351	0.108503	-0.166781	-0.0453057	-0.0321232	0.0919965
995	CDC25C	cell division cycle 25C	protein-coding	ENSG00000158402	1.96088	-0.0310315	0.265205	0.245477	0.966131	-0.413617
996	CDC27	cell division cycle 27	protein-coding	ENSG00000004897	0.89419	0.194893	0.368783	0.354513	-1.20113	-0.688297
997	CDC34	cell division cycle 34, ubiqiutin conjugating enzyme	protein-coding	ENSG00000099804	-0.371657	-0.589829	-0.439762	-0.0436475	0.134097	-0.101853
998	CDC42	cell division cycle 42	protein-coding	ENSG00000070831	-0.996965	-0.564942	-1.01273	-0.803548	0.518534	0.308653
999	CDH1	cadherin 1	protein-coding	ENSG00000039068	1.1966	-0.0730668	-0.978162	0.407987	0.664914	0.526592
1000	CDH2	cadherin 2	protein-coding	ENSG00000170558	-0.420138	-0.372033	-0.18214	-0.428541	0.0185414	0.126538
1001	CDH3	cadherin 3	protein-coding	ENSG00000062038	-0.13332	-0.517126	-0.346107	-0.297545	0.122656	0.119994
1003	CDH5	cadherin 5	protein-coding	ENSG00000179776	0.121698	-0.436651	-0.646062	-0.408328	0.382796	-0.216746
1004	CDH6	cadherin 6	protein-coding	ENSG00000113361	-0.269885	-0.178975	-0.219871	-0.256912	0.0689431	0.0322977
1009	CDH11	cadherin 11	protein-coding	ENSG00000140937	0.149974	0.0621071	-0.491722	0.0894735	-0.196843	-0.0131649
1017	CDK2	cyclin dependent kinase 2	protein-coding	ENSG00000123374	0.734202	0.0547555	0.434903	-0.485374	0.158991	0.148255
1018	CDK3	cyclin dependent kinase 3	protein-coding	ENSG00000250506	0.0206216	0.141897	0.358922	0.451759	-0.121838	0.280278
1019	CDK4	cyclin dependent kinase 4	protein-coding	ENSG00000135446	-0.222459	0.142576	0.159233	0.0925058	0.153236	0.0534843
1020	CDK5	cyclin dependent kinase 5	protein-coding	ENSG00000164885	-0.205038	-0.213465	-1.04345	-0.0584092	-0.559836	-0.195991
1021	CDK6	cyclin dependent kinase 6	protein-coding	ENSG00000105810	-1.2245	-0.402923	-0.541479	-0.553054	-0.228451	0.152323
1022	CDK7	cyclin dependent kinase 7	protein-coding	ENSG00000134058	-1.65816	-0.497817	-0.969277	-0.662097	0.282481	0.32716
1024	CDK8	cyclin dependent kinase 8	protein-coding	ENSG00000132964	1.27966	0.313577	0.280937	1.27359	-0.937927	0.375645
1025	CDK9	cyclin dependent kinase 9	protein-coding	ENSG00000136807	-0.0370854	-0.0492242	-0.044325	-0.0992869	0.0184716	-0.0443845
1026	CDKN1A	cyclin dependent kinase inhibitor 1A	protein-coding	ENSG00000124762	-0.106293	-0.0352154	-0.0692797	-0.207673	0.122327	0.0688491
1027	CDKN1B	cyclin dependent kinase inhibitor 1B	protein-coding	ENSG00000111276	0.478184	0.283831	0.0738229	0.100944	-0.177954	-0.224479
1028	CDKN1C	cyclin dependent kinase inhibitor 1C	protein-coding	ENSG00000129757	-0.525034	-0.171702	0.363438	0.270936	-0.276401	0.794541
1029	CDKN2A	cyclin dependent kinase inhibitor 2A	protein-coding	ENSG00000147889	-0.0425186	-0.143253	-0.172656	0.149963	-0.667628	-0.112081
1030	CDKN2B	cyclin dependent kinase inhibitor 2B	protein-coding	ENSG00000147883	-0.098009	0.0228408	0.164811	0.445022	-0.122802	0.183093
1031	CDKN2C	cyclin dependent kinase inhibitor 2C	protein-coding	ENSG00000123080	-0.226514	1.44096	1.93748	2.0372	-0.955622	0.690386
1032	CDKN2D	cyclin dependent kinase inhibitor 2D	protein-coding	ENSG00000129355	0.0611059	0.130597	0.181107	0.141515	0.115058	0.00764977
1033	CDKN3	cyclin dependent kinase inhibitor 3	protein-coding	ENSG00000100526	-0.268939	-0.0673463	-0.0493844	-0.109838	-0.0223939	0.0253053
1039	CDR2	cerebellar degeneration related protein 2	protein-coding	ENSG00000140743	-0.0746149	0.029675	0.0829938	0.142832	0.147172	-0.0242011
1040	CDS1	CDP-diacylglycerol synthase 1	protein-coding	ENSG00000163624	0.162564	0.271414	-0.0798777	-0.06437	0.106134	-0.196751
1041	CDSN	corneodesmosin	protein-coding	ENSG00000204539	0.345355	0.189234	0.244519	0.0862394	-0.0460049	-0.00674486
1043	CD52	CD52 molecule	protein-coding	ENSG00000169442	-0.0692779	0.140655	0.227511	0.154526	-0.0283778	0.0909957
1047	CLGN	calmegin	protein-coding	ENSG00000153132	-0.0221444	0.191127	0.322381	0.178454	-0.233494	0.0878182
1050	CEBPA	CCAAT enhancer binding protein alpha	protein-coding	ENSG00000245848	0.0849739	0.200525	0.167647	0.0867723	0.197546	-0.144666
1051	CEBPB	CCAAT enhancer binding protein beta	protein-coding	ENSG00000172216	-1.97564	-0.241468	0.451543	0.109337	4.02681	1.37946
1052	CEBPD	CCAAT enhancer binding protein delta	protein-coding	ENSG00000221869	-0.38212	-0.227556	-0.551863	-0.437814	0.214397	-0.160094
1054	CEBPG	CCAAT enhancer binding protein gamma	protein-coding	ENSG00000153879	-0.37662	-1.18104	-3.53399	-2.26248	0.10623	-1.52197
1058	CENPA	centromere protein A	protein-coding	ENSG00000115163	-2.66284	4.79349	6.30769	-1.5254	0.136815	-0.0898572
1059	CENPB	centromere protein B	protein-coding	ENSG00000125817	-0.359811	-0.289481	-0.0764776	0.0802243	0.476883	0.0596576
1060	CENPC	centromere protein C	protein-coding	ENSG00000145241	-1.04198	1.54466	3.16743	0.0693071	-0.839324	0.489221
1062	CENPE	centromere protein E	protein-coding	ENSG00000138778	0.620697	0.571527	0.321309	0.679212	0.630129	-0.846114
1063	CENPF	centromere protein F	protein-coding	ENSG00000117724	-0.205447	0.0262494	0.172454	0.0214748	-0.0786673	0.147023
1069	CETN2	centrin 2	protein-coding	ENSG00000147400	0.367534	0.306908	0.364888	0.309207	-0.100342	-0.0791777
1070	CETN3	centrin 3	protein-coding	ENSG00000153140	-0.431772	-0.22667	-0.329836	-0.486419	0.176832	0.194061
1072	CFL1	cofilin 1	protein-coding	ENSG00000172757	-0.311249	0.00988474	0.140897	-0.147087	-0.607202	-0.171293
1073	CFL2	cofilin 2	protein-coding	ENSG00000165410	0.274766	0.250212	-1.06025	0.0139142	-0.0014474	-0.326499
1075	CTSC	cathepsin C	protein-coding	ENSG00000109861	0.44323	0.0592671	-0.097148	0.130632	-0.149238	-0.130487
1101	CHAD	chondroadherin	protein-coding	ENSG00000136457	0.578463	-0.11365	0.311455	-0.0165943	-0.124595	-0.104482
1102	RCBTB2	RCC1 and BTB domain containing protein 2	protein-coding	ENSG00000136161	0.29052	-0.671603	-1.7267	-1.08102	1.52189	-0.412097
1104	RCC1	regulator of chromosome condensation 1	protein-coding	ENSG00000180198	-0.408646	-0.0731313	-0.0600988	-0.17525	0.103614	0.20383
1105	CHD1	chromodomain helicase DNA binding protein 1	protein-coding	ENSG00000153922	-0.531488	-0.0573125	0.153675	-0.0195559	-0.0761309	0.229638
1106	CHD2	chromodomain helicase DNA binding protein 2	protein-coding	ENSG00000173575	0.158293	0.23335	0.293685	0.224629	0.0649048	-0.0279245
1107	CHD3	chromodomain helicase DNA binding protein 3	protein-coding	ENSG00000170004	-0.0052052	-0.0652052	-0.102924	-0.00678811	0.0205586	-0.0851349
1108	CHD4	chromodomain helicase DNA binding protein 4	protein-coding	ENSG00000111642	0.118709	0.00820083	0.177781	0.176029	-0.102883	0.0911476
1111	CHEK1	checkpoint kinase 1	protein-coding	ENSG00000149554	-0.178902	0.112075	0.238031	0.206918	-0.0969589	-0.00626044
1112	FOXN3	forkhead box N3	protein-coding	ENSG00000053254	-0.365342	-0.0632968	-0.129765	-0.183855	0.143081	0.094074
1116	CHI3L1	chitinase 3 like 1	protein-coding	ENSG00000133048	0.433459	0.347465	0.225656	0.312375	0.130929	-0.287616
1119	CHKA	choline kinase alpha	protein-coding	ENSG00000110721	0.0620944	0.354317	0.258742	0.196738	-0.70999	-0.317096
1120	CHKB	choline kinase beta	protein-coding	ENSG00000100288	1.06567	0.562483	0.583963	0.7135	-0.374045	-0.0892213
1121	CHM	CHM Rab escort protein	protein-coding	ENSG00000188419	0.612867	0.0447236	0.420049	0.38451	-0.728886	0.139242
1122	CHML	CHM like Rab escort protein	protein-coding	ENSG00000203668	0.0523055	-0.124256	-0.240278	-0.284167	0.276848	0.0432387
1123	CHN1	chimerin 1	protein-coding	ENSG00000128656	0.0806806	0.200526	0.430861	0.516567	-0.364176	0.0973219
1124	CHN2	chimerin 2	protein-coding	ENSG00000106069	-0.315	-0.547326	-0.543866	-0.424914	0.413891	0.195068
1130	LYST	lysosomal trafficking regulator	protein-coding	ENSG00000143669	-0.258834	-0.0873708	-0.317258	-0.250321	-0.174521	-0.0671964
1140	CHRNB1	cholinergic receptor nicotinic beta 1 subunit	protein-coding	ENSG00000170175	0.913885	0.878986	0.586259	0.933054	-0.747315	-0.373918
1145	CHRNE	cholinergic receptor nicotinic epsilon subunit	protein-coding	ENSG00000108556	2.04393	1.40226	-0.751352	1.19291	-0.499993	0.505987
1147	CHUK	component of inhibitor of nuclear factor kappa B kinase complex	protein-coding	ENSG00000213341	-0.662607	-0.451005	-0.290332	-0.575305	0.0252455	0.291151
1152	CKB	creatine kinase B	protein-coding	ENSG00000166165	-0.249991	0.0195542	0.356877	0.241973	-0.0418129	-0.0138209
1153	CIRBP	cold inducible RNA binding protein	protein-coding	ENSG00000099622	-0.451213	-0.538972	-1.06702	-0.242962	-0.56237	-0.506501
1155	TBCB	tubulin folding cofactor B	protein-coding	ENSG00000105254	-0.203167	-0.287154	-0.319236	-0.316671	0.19225	0.403435
1160	CKMT2	creatine kinase, mitochondrial 2	protein-coding	ENSG00000131730	-0.17685	-0.272338	0.191655	0.227003	-0.584607	0.401854
1161	ERCC8	ERCC excision repair 8, CSA ubiquitin ligase complex subunit	protein-coding	ENSG00000049167	-0.240882	0.548228	0.819943	0.0859671	0.468743	0.697745
1163	CKS1B	CDC28 protein kinase regulatory subunit 1B	protein-coding	ENSG00000173207	-0.358895	0.0325396	0.245002	0.168472	-0.453647	0.030681
1164	CKS2	CDC28 protein kinase regulatory subunit 2	protein-coding	ENSG00000123975	-0.00889729	-0.275018	-0.0803415	-0.257328	0.0313257	0.316789
1173	AP2M1	adaptor related protein complex 2 subunit mu 1	protein-coding	ENSG00000161203	-0.119561	0.177812	0.214365	0.147614	0.0174445	0.0335911
1174	AP1S1	adaptor related protein complex 1 subunit sigma 1	protein-coding	ENSG00000106367	-1.18466	-0.180122	-1.10758	0.359087	-0.0620246	-0.461935
1175	AP2S1	adaptor related protein complex 2 subunit sigma 1	protein-coding	ENSG00000042753	0.00431729	0.000106619	-0.142254	0.0754977	-0.339268	-0.154858
1176	AP3S1	adaptor related protein complex 3 subunit sigma 1	protein-coding	ENSG00000177879	-0.0752581	0.0868475	-0.108287	-0.0452333	-0.130248	0.0277291
1181	CLCN2	chloride voltage-gated channel 2	protein-coding	ENSG00000114859	-0.0305483	-0.0809044	-0.312905	-0.174136	0.127268	0.0326861
1182	CLCN3	chloride voltage-gated channel 3	protein-coding	ENSG00000109572	0.0158009	0.104498	-0.116278	0.0308393	-0.0495316	0.0213979
1184	CLCN5	chloride voltage-gated channel 5	protein-coding	ENSG00000171365	0.337103	0.301707	0.198686	0.413546	0.172356	-0.170614
1185	CLCN6	chloride voltage-gated channel 6	protein-coding	ENSG00000011021	0.198254	0.166448	0.0157178	0.214684	0.584246	-0.0142853
1186	CLCN7	chloride voltage-gated channel 7	protein-coding	ENSG00000103249	0.836821	0.440281	0.405551	0.0801224	0.525368	-0.242476
1191	CLU	clusterin	protein-coding	ENSG00000120885	-1.0587	0.45182	-1.32655	0.0538705	0.493977	-0.0909607
1192	CLIC1	chloride intracellular channel 1	protein-coding	ENSG00000213719	-0.00541208	-0.0435113	-0.00184668	0.036363	-0.0252742	-0.0284609
1193	CLIC2	chloride intracellular channel 2	protein-coding	ENSG00000155962	0.0990033	0.19444	0.140019	0.102266	-0.280855	0.050686
1195	CLK1	CDC like kinase 1	protein-coding	ENSG00000013441	-1.02947	0.46018	-1.32034	-0.485381	-0.587042	-1.36975
1196	CLK2	CDC like kinase 2	protein-coding	ENSG00000176444	-1.39093	-0.693717	-1.23515	-1.29625	1.36704	0.255208
1198	CLK3	CDC like kinase 3	protein-coding	ENSG00000179335	-0.223079	0.0213332	-0.959163	0.205245	0.138924	0.285324
1200	TPP1	tripeptidyl peptidase 1	protein-coding	ENSG00000166340	-0.230551	0.183474	0.51336	0.0453513	0.147447	0.370278
1201	CLN3	CLN3 lysosomal/endosomal transmembrane protein, battenin	protein-coding	ENSG00000188603	-1.05364	-0.515471	0.0262653	-1.06932	1.05714	0.147186
1203	CLN5	CLN5 intracellular trafficking protein	protein-coding	ENSG00000102805	-0.982775	-0.287205	-0.0562659	-0.602802	-0.0107892	0.457823
1207	CLNS1A	chloride nucleotide-sensitive channel 1A	protein-coding	ENSG00000074201	0.0996634	0.162249	0.23604	-0.0330556	0.694519	0.296129
1209	CLPTM1	CLPTM1 regulator of GABA type A receptor forward trafficking	protein-coding	ENSG00000104853	-1.5791	-1.24296	-0.124061	-1.18267	1.41351	1.19951
1211	CLTA	clathrin light chain A	protein-coding	ENSG00000122705	0.0950564	-0.00459654	0.0596171	0.00834272	-0.0121808	0.0630415
1212	CLTB	clathrin light chain B	protein-coding	ENSG00000175416	-0.625244	1.70898	2.47213	-0.703866	-0.508806	-0.592508
1213	CLTC	clathrin heavy chain	protein-coding	ENSG00000141367	-0.122297	-0.0746902	0.0965199	-0.0313085	-0.156472	0.0288656
1230	CCR1	C-C motif chemokine receptor 1	protein-coding	ENSG00000163823	-0.0126137	0.174846	0.201171	0.237797	-0.0455123	0.502239
1241	LTB4R	leukotriene B4 receptor	protein-coding	ENSG00000213903	-0.212925	-0.182762	-0.0724984	-0.0418622	0.0970395	0.400062
1263	PLK3	polo like kinase 3	protein-coding	ENSG00000173846	-0.337019	1.3004	2.29251	-0.0274134	0.640863	0.0109654
1264	CNN1	calponin 1	protein-coding	ENSG00000130176	1.83433	1.04128	2.317	-1.27814	-0.738321	1.52641
1265	CNN2	calponin 2	protein-coding	ENSG00000064666	1.28992	1.02884	1.10504	0.758155	-0.0398035	-0.164958
1266	CNN3	calponin 3	protein-coding	ENSG00000117519	0.393849	1.779	3.26615	1.75558	-0.98213	-0.230549
1267	CNP	2',3'-cyclic nucleotide 3' phosphodiesterase	protein-coding	ENSG00000173786	-0.312667	-0.275097	-0.423645	-0.413339	0.101018	0.144924
1277	COL1A1	collagen type I alpha 1 chain	protein-coding	ENSG00000108821	0.912168	-0.274583	-0.358448	0.635806	-0.00224481	-0.607915
1278	COL1A2	collagen type I alpha 2 chain	protein-coding	ENSG00000164692	0.891359	0.568482	0.529482	1.1354	0.110621	-0.545934
1281	COL3A1	collagen type III alpha 1 chain	protein-coding	ENSG00000168542	-0.208663	0.0669334	0.0533308	-0.0264126	-0.0947354	-0.0180096
1282	COL4A1	collagen type IV alpha 1 chain	protein-coding	ENSG00000187498	0.444218	0.328115	0.459521	0.621489	0.010583	-0.296976
1284	COL4A2	collagen type IV alpha 2 chain	protein-coding	ENSG00000134871	0.475905	0.337221	0.341457	0.292237	-0.240614	-0.181812
1287	COL4A5	collagen type IV alpha 5 chain	protein-coding	ENSG00000188153	-0.332604	-0.0102328	0.0648176	0.0732473	0.190892	0.0541598
1289	COL5A1	collagen type V alpha 1 chain	protein-coding	ENSG00000130635	-0.116952	0.138332	0.0696447	0.0402762	-0.168031	-0.0670413
1290	COL5A2	collagen type V alpha 2 chain	protein-coding	ENSG00000204262	0.481396	-0.186213	-0.0881435	0.249314	-0.777314	-0.0989422
1291	COL6A1	collagen type VI alpha 1 chain	protein-coding	ENSG00000142156	-0.227322	0.672069	1.36201	0.324838	-0.33857	-0.00559057
1292	COL6A2	collagen type VI alpha 2 chain	protein-coding	ENSG00000142173	0.13424	-0.581288	-1.3868	-0.655453	1.34182	-0.101648
1293	COL6A3	collagen type VI alpha 3 chain	protein-coding	ENSG00000163359	-0.0477774	-0.119805	0.181185	-0.153494	-1.10024	-0.870839
1294	COL7A1	collagen type VII alpha 1 chain	protein-coding	ENSG00000114270	1.02582	-0.292949	-1.12436	0.188488	-1.53411	0.0200933
1295	COL8A1	collagen type VIII alpha 1 chain	protein-coding	ENSG00000144810	2.34079	0.926766	1.44322	2.49042	0.455279	-0.313485
1296	COL8A2	collagen type VIII alpha 2 chain	protein-coding	ENSG00000171812	0.41377	0.129861	0.17964	0.207185	-0.224147	-0.0778917
1298	COL9A2	collagen type IX alpha 2 chain	protein-coding	ENSG00000049089	0.0416054	3.43604	0.620088	2.04074	-3.54182	0.0871996
1300	COL10A1	collagen type X alpha 1 chain	protein-coding	ENSG00000123500	-0.0264696	0.0776368	-0.105966	-0.0892745	0.0163444	0.132302
1301	COL11A1	collagen type XI alpha 1 chain	protein-coding	ENSG00000060718	-0.357316	-0.247482	-0.0840803	-0.0754431	-0.015024	0.146758
1303	COL12A1	collagen type XII alpha 1 chain	protein-coding	ENSG00000111799	0.0895839	0.00329362	0.321179	0.360492	-0.00265744	-0.166672
1305	COL13A1	collagen type XIII alpha 1 chain	protein-coding	ENSG00000197467	-0.483868	-0.650998	0.0160487	-0.559169	-0.076342	0.204614
1306	COL15A1	collagen type XV alpha 1 chain	protein-coding	ENSG00000204291	0.0306719	0.101489	0.125258	0.227678	0.023039	-0.00338622
1307	COL16A1	collagen type XVI alpha 1 chain	protein-coding	ENSG00000084636	-0.342777	0.754993	1.46808	1.83675	2.1987	1.28878
1311	COMP	cartilage oligomeric matrix protein	protein-coding	ENSG00000105664	0.500108	0.139628	0.0407941	0.262571	-0.24438	-0.0968415
1312	COMT	catechol-O-methyltransferase	protein-coding	ENSG00000093010	0.126829	0.131097	0.0318866	0.0801704	-0.0271646	-0.0606989
1314	COPA	COPI coat complex subunit alpha	protein-coding	ENSG00000122218	0.260088	0.307652	0.161	0.232519	-0.124875	-0.302081
1315	COPB1	COPI coat complex subunit beta 1	protein-coding	ENSG00000129083	0.290641	0.219315	0.219074	0.369193	-0.0893988	0.0454208
1316	KLF6	KLF transcription factor 6	protein-coding	ENSG00000067082	0.118643	0.167845	0.0807642	0.164448	0.0316285	-0.0243236
1317	SLC31A1	solute carrier family 31 member 1	protein-coding	ENSG00000136868	0.181857	0.188002	0.170922	0.254414	-0.184089	-0.0296699
1326	MAP3K8	mitogen-activated protein kinase kinase kinase 8	protein-coding	ENSG00000107968	-0.125724	-0.247346	-0.258463	-0.107953	-0.275468	0.241968
1327	COX4I1	cytochrome c oxidase subunit 4I1	protein-coding	ENSG00000131143	0.0540005	-0.0591046	-0.0717533	-0.0757961	0.102349	-0.0277548
1329	COX5B	cytochrome c oxidase subunit 5B	protein-coding	ENSG00000135940	0.126148	0.0343331	0.278758	0.310542	-0.000536185	0.092241
1337	COX6A1	cytochrome c oxidase subunit 6A1	protein-coding	ENSG00000111775	-0.112293	-0.127056	-0.0913047	-0.0400616	0.022467	-0.000874526
1340	COX6B1	cytochrome c oxidase subunit 6B1	protein-coding	ENSG00000126267	0.235782	-0.00410633	-0.0611545	0.00598852	-0.0444611	0.0789915
1345	COX6C	cytochrome c oxidase subunit 6C	protein-coding	ENSG00000164919	0.771109	0.540367	0.699789	1.12365	0.357287	-0.616273
1346	COX7A1	cytochrome c oxidase subunit 7A1	protein-coding	ENSG00000161281	-0.00722501	-0.147546	-0.124665	0.147936	-0.11242	0.115259
1347	COX7A2	cytochrome c oxidase subunit 7A2	protein-coding	ENSG00000112695	-0.0119631	-0.177265	0.015114	-0.14399	-0.0124132	0.104205
1349	COX7B	cytochrome c oxidase subunit 7B	protein-coding	ENSG00000131174	0.152554	-1.21004	-1.29274	-1.27185	2.06117	1.57639
1350	COX7C	cytochrome c oxidase subunit 7C	protein-coding	ENSG00000127184	0.0855475	-0.0324079	-0.0167149	-0.0055143	0.113473	0.107736
1351	COX8A	cytochrome c oxidase subunit 8A	protein-coding	ENSG00000176340	-0.129631	-0.162541	-0.0405945	-0.199501	-0.0526554	0.0178652
1352	COX10	cytochrome c oxidase assembly factor heme A:farnesyltransferase COX10	protein-coding	ENSG00000006695	-0.165491	0.0427476	0.289613	0.223886	0.169773	0.220542
1353	COX11	cytochrome c oxidase copper chaperone COX11	protein-coding	ENSG00000166260	-0.272766	0.217973	0.622184	0.126285	-0.0618522	0.0556388
1355	COX15	cytochrome c oxidase assembly homolog COX15	protein-coding	ENSG00000014919	0.26912	0.00171931	-0.972207	0.0100954	-0.319591	-0.212552
1356	CP	ceruloplasmin	protein-coding	ENSG00000047457	0.00183362	0.0582116	-1.04485	-0.0443643	-0.652043	-0.298556
1362	CPD	carboxypeptidase D	protein-coding	ENSG00000108582	0.0279625	-0.190468	-0.961421	-0.384419	-0.293402	0.0443896
1363	CPE	carboxypeptidase E	protein-coding	ENSG00000109472	0.056406	0.151403	0.050535	0.0898655	0.0510786	-0.200642
1364	CLDN4	claudin 4	protein-coding	ENSG00000189143	1.73607	4.93365	9.48332	2.02106	1.22874	0.806787
1365	CLDN3	claudin 3	protein-coding	ENSG00000165215	-0.226953	-0.0316749	0.307506	-0.00465351	0.324303	0.205167
1366	CLDN7	claudin 7	protein-coding	ENSG00000181885	-0.0159892	0.146538	0.464189	0.370558	0.100869	0.121247
1368	CPM	carboxypeptidase M	protein-coding	ENSG00000135678	-0.00893475	0.444199	0.698981	1.11536	0.515877	1.86223
1371	CPOX	coproporphyrinogen oxidase	protein-coding	ENSG00000080819	-0.262073	0.0183408	0.0939034	0.0942961	0.149777	-0.00108657
1374	CPT1A	carnitine palmitoyltransferase 1A	protein-coding	ENSG00000110090	-0.479255	-0.543292	-0.0675078	-0.165743	0.275576	0.0815206
1375	CPT1B	carnitine palmitoyltransferase 1B	protein-coding	ENSG00000205560	0.152915	0.468965	1.31003	-0.0662402	0.180487	0.378054
1376	CPT2	carnitine palmitoyltransferase 2	protein-coding	ENSG00000157184	-0.0701862	0.321741	0.758811	0.620141	0.0860877	0.472507
1378	CR1	complement C3b/C4b receptor 1 (Knops blood group)	protein-coding	ENSG00000203710	-0.320489	-0.348885	0.274394	-0.376874	0.0761841	0.0229489
1381	CRABP1	cellular retinoic acid binding protein 1	protein-coding	ENSG00000166426	0.641124	0.113244	1.77692	1.98042	-1.41147	1.34535
1382	CRABP2	cellular retinoic acid binding protein 2	protein-coding	ENSG00000143320	-0.0148035	0.0623474	0.138267	0.0541752	0.635804	-0.148118
1384	CRAT	carnitine O-acetyltransferase	protein-coding	ENSG00000095321	-0.356641	-0.148973	0.231951	-0.312427	0.232546	0.214509
1385	CREB1	cAMP responsive element binding protein 1	protein-coding	ENSG00000118260	-0.691682	0.185318	0.943215	0.34862	-0.127927	0.281973
1386	ATF2	activating transcription factor 2	protein-coding	ENSG00000115966	-0.433033	-0.344216	-0.384621	0.207292	-0.0371285	0.176282
1387	CREBBP	CREB binding protein	protein-coding	ENSG00000005339	-1.02999	-1.87674	-1.20484	-2.07149	1.30529	1.06801
1388	ATF6B	activating transcription factor 6 beta	protein-coding	ENSG00000213676	-0.158071	-0.050987	-0.0968986	-0.116467	0.0189316	0.226559
1389	CREBL2	cAMP responsive element binding protein like 2	protein-coding	ENSG00000111269	-0.50484	-1.13042	-1.58835	-0.727982	0.10179	0.178075
1390	CREM	cAMP responsive element modulator	protein-coding	ENSG00000095794	-0.314054	0.0107077	0.115278	-0.294977	0.0476449	-0.0166102
1396	CRIP1	cysteine rich protein 1	protein-coding	ENSG00000213145	0.123922	0.0727675	0.955155	1.39571	-0.334719	-0.367739
1397	CRIP2	cysteine rich protein 2	protein-coding	ENSG00000182809	-0.319768	-0.583681	-0.894081	-0.660549	-0.92921	-0.301662
1398	CRK	CRK proto-oncogene, adaptor protein	protein-coding	ENSG00000167193	-0.57285	-0.0585587	0.69645	-0.467762	0.684117	0.537094
1399	CRKL	CRK like proto-oncogene, adaptor protein	protein-coding	ENSG00000099942	0.141538	0.136871	-0.033106	0.157487	-0.0759972	0.100283
1400	CRMP1	collapsin response mediator protein 1	protein-coding	ENSG00000072832	-0.440283	-0.763259	-1.25691	-0.636543	0.209647	0.370536
1407	CRY1	cryptochrome circadian regulator 1	protein-coding	ENSG00000008405	-0.711115	-0.108791	0.619435	-0.485155	0.807426	0.635596
1408	CRY2	cryptochrome circadian regulator 2	protein-coding	ENSG00000121671	-0.311409	-0.187196	-0.0572411	-0.081368	0.0895654	0.0921413
1410	CRYAB	crystallin alpha B	protein-coding	ENSG00000109846	0.226769	0.297131	0.633108	0.164187	0.0570662	0.10322
1427	CRYGS	crystallin gamma S	protein-coding	ENSG00000213139	-0.552195	-0.267285	0.0839516	-0.277108	0.136013	0.273229
1429	CRYZ	crystallin zeta	protein-coding	ENSG00000116791	-1.01053	-0.0232261	0.154797	-0.00118257	-0.00867659	0.606949
1431	CS	citrate synthase	protein-coding	ENSG00000062485	-0.513648	-0.442335	0.0774018	-0.560768	0.305572	0.195541
1432	MAPK14	mitogen-activated protein kinase 14	protein-coding	ENSG00000112062	-0.134629	0.0474251	-0.140308	-0.173906	0.0282821	0.0135867
1434	CSE1L	chromosome segregation 1 like	protein-coding	ENSG00000124207	0.0140446	0.0152454	0.104809	0.133585	0.0698587	-0.0955893
1435	CSF1	colony stimulating factor 1	protein-coding	ENSG00000184371	-1.07492	-0.700003	-1.34566	-0.693447	0.147769	-0.345784
1436	CSF1R	colony stimulating factor 1 receptor	protein-coding	ENSG00000182578	-0.446087	-0.348552	-0.251145	-0.149995	0.0446648	0.161758
1438	CSF2RA	colony stimulating factor 2 receptor subunit alpha	protein-coding	ENSG00000198223	-0.179261	-0.464285	0.0915927	-0.199168	0.277899	0.228111
1439	CSF2RB	colony stimulating factor 2 receptor subunit beta	protein-coding	ENSG00000100368	-0.28788	-0.777356	-1.05233	-0.320114	0.125633	-0.0744661
1441	CSF3R	colony stimulating factor 3 receptor	protein-coding	ENSG00000119535	-0.415938	-0.0430166	-0.191272	-0.243051	-0.220123	0.0854944
1445	CSK	C-terminal Src kinase	protein-coding	ENSG00000103653	-0.0413281	-0.39802	0.113355	-0.0328338	0.056929	0.504058
1452	CSNK1A1	casein kinase 1 alpha 1	protein-coding	ENSG00000113712	-0.183466	-1.12003	-0.260849	-0.544141	1.01577	0.516993
1453	CSNK1D	casein kinase 1 delta	protein-coding	ENSG00000141551	-0.45552	0.285744	0.129875	-0.135638	0.734234	0.228498
1454	CSNK1E	casein kinase 1 epsilon	protein-coding	ENSG00000213923	0.000498549	-0.101468	0.287091	0.326669	-0.147982	-0.10347
1455	CSNK1G2	casein kinase 1 gamma 2	protein-coding	ENSG00000133275	-0.192478	-0.477792	-0.995079	-0.356901	0.521078	0.0107847
1456	CSNK1G3	casein kinase 1 gamma 3	protein-coding	ENSG00000151292	0.485354	0.512244	0.119873	-0.488922	0.0523162	0.0934983
1457	CSNK2A1	casein kinase 2 alpha 1	protein-coding	ENSG00000101266	0.141508	-0.382583	-0.907038	-0.428966	-0.843321	0.107355
1459	CSNK2A2	casein kinase 2 alpha 2	protein-coding	ENSG00000070770	-0.270971	-0.298283	-0.476075	-0.521215	-0.127136	0.0122702
1460	CSNK2B	casein kinase 2 beta	protein-coding	ENSG00000204435	-0.302218	-0.222299	-0.199619	-0.222241	-0.499205	0.11796
1462	VCAN	versican	protein-coding	ENSG00000038427	-0.25546	-0.30686	-0.724792	-0.430668	0.478941	0.0708701
1464	CSPG4	chondroitin sulfate proteoglycan 4	protein-coding	ENSG00000173546	0.364198	1.43097	1.94322	0.465744	0.145612	0.0986337
1465	CSRP1	cysteine and glycine rich protein 1	protein-coding	ENSG00000159176	-0.190109	0.114765	0.418613	-0.0156024	-0.316107	-0.139282
1466	CSRP2	cysteine and glycine rich protein 2	protein-coding	ENSG00000175183	1.68659	0.123664	0.424192	0.349519	-0.379511	0.0983653
1468	SLC25A10	solute carrier family 25 member 10	protein-coding	ENSG00000183048	-0.407666	-0.177983	-0.233746	-0.257861	0.182457	0.15643
1471	CST3	cystatin C	protein-coding	ENSG00000101439	-0.1913	-0.139937	-0.162103	-0.198445	0.166947	0.167538
1474	CST6	cystatin E/M	protein-coding	ENSG00000175315	-0.00309472	0.0822751	-0.118503	-0.0598924	0.22996	-0.0287883
1475	CSTA	cystatin A	protein-coding	ENSG00000121552	-0.417455	-0.638171	-0.182164	-1.13555	0.199938	0.243295
1476	CSTB	cystatin B	protein-coding	ENSG00000160213	-0.0801448	0.0381931	0.098228	0.0284932	-0.0704796	0.0763342
1477	CSTF1	cleavage stimulation factor subunit 1	protein-coding	ENSG00000101138	0.0678534	0.0526319	0.0191253	-0.0805088	0.0536371	-0.0862767
1478	CSTF2	cleavage stimulation factor subunit 2	protein-coding	ENSG00000101811	-0.210026	-0.161174	0.377712	-0.306527	0.0405979	0.452057
1479	CSTF3	cleavage stimulation factor subunit 3	protein-coding	ENSG00000176102	0.00323855	0.14672	0.174578	0.231233	-0.0509827	0.113368
1486	CTBS	chitobiase	protein-coding	ENSG00000117151	0.667772	0.662766	0.662642	0.815123	-0.566675	-0.593011
1487	CTBP1	C-terminal binding protein 1	protein-coding	ENSG00000159692	0.241605	0.13885	0.232695	0.161002	-0.219536	-0.107087
1488	CTBP2	C-terminal binding protein 2	protein-coding	ENSG00000175029	0.202888	0.249412	0.265452	0.326766	-0.0401302	-0.197513
1490	CCN2	cellular communication network factor 2	protein-coding	ENSG00000118523	-0.0831958	-0.0772031	-0.179433	-0.00107166	0.029849	-0.106032
1495	CTNNA1	catenin alpha 1	protein-coding	ENSG00000044115	0.560356	0.156739	0.249213	0.335059	0.385155	-0.0903121
1497	CTNS	cystinosin, lysosomal cystine transporter	protein-coding	ENSG00000040531	-0.0862881	0.844407	2.40621	1.17929	-0.668419	-0.00163932
1499	CTNNB1	catenin beta 1	protein-coding	ENSG00000168036	0.0167217	-0.171431	-0.0418053	0.139966	-0.0501609	-0.329123
1500	CTNND1	catenin delta 1	protein-coding	ENSG00000198561	-0.344427	-0.0627463	-0.280951	-0.21297	0.242874	-0.00894589
1503	CTPS1	CTP synthase 1	protein-coding	ENSG00000171793	0.0629243	-0.162076	-0.308559	-0.230236	0.142348	-0.353714
1506	CTRL	chymotrypsin like	protein-coding	ENSG00000141086	0.17465	0.0131604	0.0860653	-0.00541068	-0.318997	-0.0755034
1508	CTSB	cathepsin B	protein-coding	ENSG00000164733	0.59544	0.351294	0.426711	0.458333	-0.162106	-0.0633461
1509	CTSD	cathepsin D	protein-coding	ENSG00000117984	0.0972551	0.00331654	-0.207578	0.366176	-0.288622	-0.291936
1512	CTSH	cathepsin H	protein-coding	ENSG00000103811	1.14756	1.32447	2.23952	0.639463	-0.638257	0.0200467
1513	CTSK	cathepsin K	protein-coding	ENSG00000143387	-0.171975	0.0513404	0.0337395	0.198964	-0.123325	-0.227794
1514	CTSL	cathepsin L	protein-coding	ENSG00000135047	0.527851	0.775063	-0.113475	0.371423	-0.059663	0.27789
1519	CTSO	cathepsin O	protein-coding	ENSG00000256043	0.437364	0.378774	0.505106	0.4343	-0.403533	-0.48418
1520	CTSS	cathepsin S	protein-coding	ENSG00000163131	1.02003	0.961722	0.789531	0.919347	-0.497021	-0.579815
1521	CTSW	cathepsin W	protein-coding	ENSG00000172543	0.289935	0.2394	0.193121	0.26079	-0.261127	-0.276932
1522	CTSZ	cathepsin Z	protein-coding	ENSG00000101160	-0.0435499	0.0478876	-0.0315347	0.0272404	-0.103735	-0.0548929
1523	CUX1	cut like homeobox 1	protein-coding	ENSG00000257923	0.389058	0.275949	0.512428	0.421435	-0.176644	-0.061733
1525	CXADR	CXADR Ig-like cell adhesion molecule	protein-coding	ENSG00000154639	1.03903	0.342333	0.222606	0.419909	-0.345702	-0.419282
1528	CYB5A	cytochrome b5 type A	protein-coding	ENSG00000166347	-0.183886	-0.0967345	-0.00513488	0.0323823	-0.168517	-0.11695
1534	CYB561	cytochrome b561	protein-coding	ENSG00000008283	0.210854	0.279101	0.33487	0.406606	-0.187156	-0.103059
1535	CYBA	cytochrome b-245 alpha chain	protein-coding	ENSG00000051523	0.487777	0.191459	0.139813	0.18402	-0.266941	-0.26253
1536	CYBB	cytochrome b-245 beta chain	protein-coding	ENSG00000165168	0.618585	0.319244	-0.0418027	0.138414	0.0628901	-0.171798
1537	CYC1	cytochrome c1	protein-coding	ENSG00000179091	-0.342315	-0.2745	-0.480103	-0.528066	0.276605	0.289558
1540	CYLD	CYLD lysine 63 deubiquitinase	protein-coding	ENSG00000083799	0.116093	-0.0388599	-0.274941	-0.134895	-0.255763	0.0542165
1545	CYP1B1	cytochrome P450 family 1 subfamily B member 1	protein-coding	ENSG00000138061	-0.0612168	-0.543228	-1.05829	-0.241238	-0.687936	-0.967759
1548	CYP2A6	cytochrome P450 family 2 subfamily A member 6	protein-coding	ENSG00000255974	0.1433	0.221694	0.0388496	0.0113527	0.0751454	-0.333211
1565	CYP2D6	cytochrome P450 family 2 subfamily D member 6	protein-coding	ENSG00000100197	-1.00479	0.0405051	-1.51163	1.14648	-0.983023	0.98906
1571	CYP2E1	cytochrome P450 family 2 subfamily E member 1	protein-coding	ENSG00000130649	0.636872	0.278999	0.25203	0.200383	-0.263757	0.126027
1577	CYP3A5	cytochrome P450 family 3 subfamily A member 5	protein-coding	ENSG00000106258	0.104744	0.0320022	-0.246947	0.196516	0.0153094	0.040844
1580	CYP4B1	cytochrome P450 family 4 subfamily B member 1	protein-coding	ENSG00000142973	0.555542	0.236151	0.414584	0.550194	-0.221074	-0.018899
1593	CYP27A1	cytochrome P450 family 27 subfamily A member 1	protein-coding	ENSG00000135929	0.0215515	-1.11876	-0.890311	-1.32142	-0.138861	0.695428
1595	CYP51A1	cytochrome P450 family 51 subfamily A member 1	protein-coding	ENSG00000001630	0.967544	0.105188	-0.066492	0.292129	-0.171604	-0.414175
1601	DAB2	DAB adaptor protein 2	protein-coding	ENSG00000153071	0.450428	0.0127999	-0.047933	0.0682342	-0.143637	-0.101175
1603	DAD1	defender against cell death 1	protein-coding	ENSG00000129562	0.100443	0.322157	0.420333	0.263524	-0.481838	-0.150396
1604	CD55	CD55 molecule (Cromer blood group)	protein-coding	ENSG00000196352	1.22727	0.47464	0.242173	0.283962	-0.0289951	0.00840141
1605	DAG1	dystroglycan 1	protein-coding	ENSG00000173402	-0.129673	0.119218	0.154663	0.123937	0.0863268	0.0473291
1606	DGKA	diacylglycerol kinase alpha	protein-coding	ENSG00000065357	0.424537	0.0276384	-1.12051	0.0444913	-0.643863	-0.730708
1609	DGKQ	diacylglycerol kinase theta	protein-coding	ENSG00000145214	0.123527	0.0102147	-0.01849	-0.0103028	0.0701219	-0.0208292
1611	DAP	death associated protein	protein-coding	ENSG00000112977	-0.193145	-0.0134426	0.0123768	-0.0724427	-0.0561968	-0.0313928
1612	DAPK1	death associated protein kinase 1	protein-coding	ENSG00000196730	0.0305475	0.0927729	0.15166	0.125355	-0.0104298	-0.0203443
1613	DAPK3	death associated protein kinase 3	protein-coding	ENSG00000167657	0.117725	0.111654	0.172825	0.167848	0.0471472	-0.0436743
1615	DARS1	aspartyl-tRNA synthetase 1	protein-coding	ENSG00000115866	0.0738125	0.00243486	0.177341	0.167306	-0.175296	0.00862289
1616	DAXX	death domain associated protein	protein-coding	ENSG00000204209	-0.401426	-0.406768	-0.184641	-0.272007	0.1843	0.283802
1622	DBI	diazepam binding inhibitor, acyl-CoA binding protein	protein-coding	ENSG00000155368	0.464125	0.409225	0.415485	0.433361	-0.441961	-0.356162
1627	DBN1	drebrin 1	protein-coding	ENSG00000113758	0.117657	0.0809155	0.185004	0.152602	0.260881	-0.521539
1628	DBP	D-box binding PAR bZIP transcription factor	protein-coding	ENSG00000105516	0.957596	0.582927	1.35631	0.884837	-1.23593	-0.497486
1629	DBT	dihydrolipoamide branched chain transacylase E2	protein-coding	ENSG00000137992	0.287529	-0.145443	0.19141	0.145148	-0.578841	0.159752
1632	ECI1	enoyl-CoA delta isomerase 1	protein-coding	ENSG00000167969	0.761879	0.960546	1.09541	1.08769	-0.451267	-0.600172
1633	DCK	deoxycytidine kinase	protein-coding	ENSG00000156136	-1.08009	-0.69779	-1.04088	-1.17198	2.4138	1.62059
1634	DCN	decorin	protein-coding	ENSG00000011465	-0.195045	0.73935	1.99386	0.670519	0.0508644	-0.180847
1635	DCTD	dCMP deaminase	protein-coding	ENSG00000129187	-0.121668	-0.106638	0.313029	-0.0580348	0.0486592	0.240604
1636	ACE	angiotensin I converting enzyme	protein-coding	ENSG00000159640	-0.337987	-0.482983	-0.341931	-0.293378	0.155694	-0.0627408
1639	DCTN1	dynactin subunit 1	protein-coding	ENSG00000204843	-0.339342	0.285595	0.754784	-0.178596	0.644011	-0.142782
1642	DDB1	damage specific DNA binding protein 1	protein-coding	ENSG00000167986	0.444943	0.264445	0.379506	0.280514	-0.259386	-0.302521
1643	DDB2	damage specific DNA binding protein 2	protein-coding	ENSG00000134574	0.899692	0.860574	1.8454	0.54192	-0.743465	-0.0307784
1647	GADD45A	growth arrest and DNA damage inducible alpha	protein-coding	ENSG00000116717	-0.610198	-0.35897	0.217516	0.122401	0.0533374	0.80841
1649	DDIT3	DNA damage inducible transcript 3	protein-coding	ENSG00000175197	0.149012	0.0629409	-0.196546	0.233382	-0.260005	-0.305187
1650	DDOST	dolichyl-diphosphooligosaccharide--protein glycosyltransferase non-catalytic subunit	protein-coding	ENSG00000244038	0.174955	-0.270268	0.0841765	0.402637	-0.212524	-0.309775
1652	DDT	D-dopachrome tautomerase	protein-coding	ENSG00000099977	0.699511	0.424677	0.114011	0.198178	-0.0204835	-0.371194
1653	DDX1	DEAD-box helicase 1	protein-coding	ENSG00000079785	0.0635688	-0.711539	-0.998901	-1.03479	-0.618708	0.0868848
1654	DDX3X	DEAD-box helicase 3 X-linked	protein-coding	ENSG00000215301	0.383055	0.303065	0.477913	0.373864	-0.239445	0.149308
1655	DDX5	DEAD-box helicase 5	protein-coding	ENSG00000108654	-0.125038	-0.0737798	0.117002	0.00710032	0.143284	-0.0126565
1656	DDX6	DEAD-box helicase 6	protein-coding	ENSG00000110367	-0.366265	-0.269185	-0.0611301	-0.206301	0.0198525	-0.29671
1657	DMXL1	Dmx like 1	protein-coding	ENSG00000172869	-0.166021	-0.0870991	-0.0164285	-0.0397578	-0.0767998	0.155217
1659	DHX8	DEAH-box helicase 8	protein-coding	ENSG00000067596	0.310763	0.171892	0.0824502	0.480866	-1.20918	-0.0718105
1660	DHX9	DExH-box helicase 9	protein-coding	ENSG00000135829	0.916734	0.595526	0.301133	0.406845	-0.848144	-0.269968
1662	DDX10	DEAD-box helicase 10	protein-coding	ENSG00000178105	0.30635	-0.213336	-0.065043	-0.0833617	0.878193	0.160153
1663	DDX11	DEAD/H-box helicase 11	protein-coding	ENSG00000013573	-1.50643	-1.27193	-1.062	-1.2939	0.977989	0.48044
1665	DHX15	DEAH-box helicase 15	protein-coding	ENSG00000109606	0.378963	-0.102217	-0.193906	-0.16503	0.186726	-0.115864
1666	DECR1	2,4-dienoyl-CoA reductase 1	protein-coding	ENSG00000104325	0.196567	-0.179187	-0.138265	-0.175365	-0.0905852	-0.188835
1672	DEFB1	defensin beta 1	protein-coding	ENSG00000164825	1.74911	1.20557	0.855422	1.13969	-1.19559	-0.896187
1674	DES	desmin	protein-coding	ENSG00000175084	0.686085	0.606907	0.383508	0.388188	-0.298036	-0.449963
1675	CFD	complement factor D	protein-coding	ENSG00000197766	0.559825	0.386534	0.263278	0.142295	-0.156782	-0.676938
1676	DFFA	DNA fragmentation factor subunit alpha	protein-coding	ENSG00000160049	-0.200277	-0.0288582	0.0982049	-0.0938231	-0.137288	0.110098
1678	TIMM8A	translocase of inner mitochondrial membrane 8A	protein-coding	ENSG00000126953	0.343075	0.136561	0.181625	0.278649	0.167864	-0.0023051
1687	GSDME	gasdermin E	protein-coding	ENSG00000105928	0.586902	0.148452	0.15386	0.130142	0.0864012	-0.153872
1716	DGUOK	deoxyguanosine kinase	protein-coding	ENSG00000114956	0.273388	-0.0262004	-0.032337	-0.131009	0.225432	0.108577
1717	DHCR7	7-dehydrocholesterol reductase	protein-coding	ENSG00000172893	0.581173	0.614649	-0.964338	-0.0639417	-0.409041	-0.170035
1718	DHCR24	24-dehydrocholesterol reductase	protein-coding	ENSG00000116133	-0.153985	-0.00639997	-0.0748703	-0.11562	0.137651	0.0274036
1719	DHFR	dihydrofolate reductase	protein-coding	ENSG00000228716	-0.110739	-0.0663305	0.0501515	0.0775713	-0.306271	0.144063
1723	DHODH	dihydroorotate dehydrogenase (quinone)	protein-coding	ENSG00000102967	-0.227002	-0.156587	-0.218483	-0.182607	-0.131002	0.0121833
1725	DHPS	deoxyhypusine synthase	protein-coding	ENSG00000095059	-0.520488	-0.411259	-0.177734	-0.253716	0.322051	0.30015
1727	CYB5R3	cytochrome b5 reductase 3	protein-coding	ENSG00000100243	1.01428	0.321882	-0.26245	-0.239949	-0.057146	-0.32277
1728	NQO1	NAD(P)H quinone dehydrogenase 1	protein-coding	ENSG00000181019	0.406104	0.0529975	0.0477486	0.0521181	0.0371958	-0.020075
1729	DIAPH1	diaphanous related formin 1	protein-coding	ENSG00000131504	-1.99244	-1.658	-1.62461	-2.20718	1.3688	0.944894
1730	DIAPH2	diaphanous related formin 2	protein-coding	ENSG00000147202	-0.0651099	0.234598	0.410132	0.222095	0.0821155	0.121754
1731	SEPTIN1	septin 1	protein-coding	ENSG00000180096	-1.82434	-1.10206	-1.55983	0.00851014	1.65201	0.73506
1736	DKC1	dyskerin pseudouridine synthase 1	protein-coding	ENSG00000130826	0.0385337	-0.107943	-0.639966	-0.0432822	0.0572282	-0.216308
1737	DLAT	dihydrolipoamide S-acetyltransferase	protein-coding	ENSG00000150768	-0.216479	-0.195038	0.637602	-0.0437703	0.286816	0.544173
1738	DLD	dihydrolipoamide dehydrogenase	protein-coding	ENSG00000091140	-0.34339	-0.378608	-0.446039	-0.350666	-0.0905088	-0.0525579
1739	DLG1	discs large MAGUK scaffold protein 1	protein-coding	ENSG00000075711	0.378332	0.150322	-0.150548	1.20229	-1.77285	0.783302
1741	DLG3	discs large MAGUK scaffold protein 3	protein-coding	ENSG00000082458	-0.0053123	0.0969431	-0.274261	0.0627794	0.118916	0.0194055
1742	DLG4	discs large MAGUK scaffold protein 4	protein-coding	ENSG00000132535	0.395519	0.117955	-0.0675236	-0.169874	0.539384	-0.0876012
1743	DLST	dihydrolipoamide S-succinyltransferase	protein-coding	ENSG00000119689	-0.131856	-0.135303	-0.128582	-0.15636	-0.058717	0.172853
1756	DMD	dystrophin	protein-coding	ENSG00000198947	-0.0982357	0.0139051	0.00029498	0.00600788	0.130784	-0.0890615
1759	DNM1	dynamin 1	protein-coding	ENSG00000106976	0.738945	0.500935	0.179326	0.41365	-0.409451	-0.301674
1760	DMPK	DM1 protein kinase	protein-coding	ENSG00000104936	0.0649801	0.0125531	-0.264289	0.051091	-0.157028	-0.0582402
1762	DMWD	DM1 locus, WD repeat containing	protein-coding	ENSG00000185800	0.306211	0.331225	0.475401	0.227233	0.0311767	-0.414958
1763	DNA2	DNA replication helicase/nuclease 2	protein-coding	ENSG00000138346	-0.359826	-0.28599	-0.472023	-0.350074	-0.103964	0.00125629
1773	DNASE1	deoxyribonuclease 1	protein-coding	ENSG00000213918	0.00448403	-0.25866	-0.37876	-0.391269	-0.113218	0.111913
1774	DNASE1L1	deoxyribonuclease 1 like 1	protein-coding	ENSG00000013563	-0.360874	-0.615909	-1.18551	-0.50903	-0.187776	-0.893641
1777	DNASE2	deoxyribonuclease 2, lysosomal	protein-coding	ENSG00000105612	0.00537786	-0.247505	-0.913989	-0.446773	0.296249	0.0629366
1778	DYNC1H1	dynein cytoplasmic 1 heavy chain 1	protein-coding	ENSG00000197102	-0.557949	-0.610379	-0.691972	-0.628026	0.344206	0.200585
1781	DYNC1I2	dynein cytoplasmic 1 intermediate chain 2	protein-coding	ENSG00000077380	0.323165	0.28072	0.263716	0.10752	-0.645872	-0.355789
1783	DYNC1LI2	dynein cytoplasmic 1 light intermediate chain 2	protein-coding	ENSG00000135720	1.07116	0.541288	-0.0238705	0.202216	0.0377578	-0.469956
1785	DNM2	dynamin 2	protein-coding	ENSG00000079805	0.252073	0.183203	0.202357	0.166385	0.0179449	-0.0701968
1786	DNMT1	DNA methyltransferase 1	protein-coding	ENSG00000130816	-0.263584	0.574051	0.627679	0.491837	0.431405	0.695967
1788	DNMT3A	DNA methyltransferase 3 alpha	protein-coding	ENSG00000119772	0.133538	0.0530669	0.0823415	-0.065443	-0.0822201	0.137931
1789	DNMT3B	DNA methyltransferase 3 beta	protein-coding	ENSG00000088305	0.0670335	0.252605	-0.308095	-0.368206	-0.0400568	-0.091765
1793	DOCK1	dedicator of cytokinesis 1	protein-coding	ENSG00000150760	0.239062	0.34501	0.282804	0.167273	-0.240155	-0.21526
1794	DOCK2	dedicator of cytokinesis 2	protein-coding	ENSG00000134516	-0.211083	-0.209368	-0.178663	-0.113802	0.104898	0.0815767
1796	DOK1	docking protein 1	protein-coding	ENSG00000115325	-0.270543	1.01743	1.2845	0.992821	0.0154867	-0.0311958
1797	DXO	decapping exoribonuclease	protein-coding	ENSG00000204348	-0.017754	0.18063	0.0707882	0.0854523	0.0594418	0.0287205
1798	DPAGT1	dolichyl-phosphate N-acetylglucosaminephosphotransferase 1	protein-coding	ENSG00000172269	0.264412	0.322955	-0.125103	0.0719004	0.900128	-0.474246
1801	DPH1	diphthamide biosynthesis 1	protein-coding	ENSG00000108963	-0.553016	-0.277919	-0.0290235	-0.393815	0.516931	0.556805
1802	DPH2	diphthamide biosynthesis 2	protein-coding	ENSG00000132768	0.160385	0.0722348	-0.0379915	0.136346	-0.166163	-0.0979202
1803	DPP4	dipeptidyl peptidase 4	protein-coding	ENSG00000197635	0.93865	0.666765	0.652436	0.660343	-0.481661	-0.367069
1806	DPYD	dihydropyrimidine dehydrogenase	protein-coding	ENSG00000188641	0.248201	-0.0453035	-0.132446	0.00940201	0.137466	-0.0110409
1808	DPYSL2	dihydropyrimidinase like 2	protein-coding	ENSG00000092964	0.323749	0.274564	0.229821	0.0974997	-0.341591	0.00191158
1809	DPYSL3	dihydropyrimidinase like 3	protein-coding	ENSG00000113657	0.0487666	0.175731	0.170716	0.0526553	-0.253566	-0.194416
1810	DR1	down-regulator of transcription 1	protein-coding	ENSG00000117505	-0.769373	-0.375102	0.121707	-0.392714	0.260263	0.493213
1819	DRG2	developmentally regulated GTP binding protein 2	protein-coding	ENSG00000108591	-0.665597	-0.423697	-0.301039	-0.506194	0.101023	0.205429
1822	ATN1	atrophin 1	protein-coding	ENSG00000111676	0.139116	0.166057	0.320553	0.265763	-0.108847	0.00259399
1824	DSC2	desmocollin 2	protein-coding	ENSG00000134755	0.21057	0.337778	0.0894946	0.0637777	-0.0536377	-0.149528
1827	RCAN1	regulator of calcineurin 1	protein-coding	ENSG00000159200	1.46301	0.334249	1.01358	0.678011	-0.201206	-0.169422
1829	DSG2	desmoglein 2	protein-coding	ENSG00000046604	-0.301331	-0.298272	-0.193041	-0.346359	-0.237545	0.0149464
1831	TSC22D3	TSC22 domain family member 3	protein-coding	ENSG00000157514	1.2432	0.77868	0.583567	0.335373	-0.0597092	-0.00935472
1832	DSP	desmoplakin	protein-coding	ENSG00000096696	0.150222	-0.004686	-0.608234	-0.204776	-0.0652774	-0.033951
1833	EPYC	epiphycan	protein-coding	ENSG00000083782	0.706801	0.246158	0.273084	0.288694	-0.106133	-0.308484
1834	DSPP	dentin sialophosphoprotein	protein-coding	ENSG00000152591	-0.156634	0.179043	0.407615	0.374515	-0.250021	0.116768
1836	SLC26A2	solute carrier family 26 member 2	protein-coding	ENSG00000155850	-0.171062	-0.0366828	-0.118609	-0.000485682	-0.0310983	0.0205075
1837	DTNA	dystrobrevin alpha	protein-coding	ENSG00000134769	-0.131743	0.0958675	-0.263029	-0.105969	0.0405947	0.0304764
1838	DTNB	dystrobrevin beta	protein-coding	ENSG00000138101	0.0584085	-0.206268	0.352041	0.611768	-0.0733016	0.639322
1839	HBEGF	heparin binding EGF like growth factor	protein-coding	ENSG00000113070	0.40986	0.150928	-0.110514	0.0755261	-0.213377	-0.520281
1841	DTYMK	deoxythymidylate kinase	protein-coding	ENSG00000168393	0.111279	0.408225	0.482859	0.41792	0.113087	-0.134446
1842	ECM2	extracellular matrix protein 2	protein-coding	ENSG00000106823	-0.0305935	0.0643444	0.257441	0.154438	0.0871858	0.0332217
1843	DUSP1	dual specificity phosphatase 1	protein-coding	ENSG00000120129	-0.114397	0.173634	0.196367	0.122682	-0.022494	-0.0154077
1844	DUSP2	dual specificity phosphatase 2	protein-coding	ENSG00000158050	-0.539514	-0.244091	-0.249977	-0.412118	0.418904	0.137912
1845	DUSP3	dual specificity phosphatase 3	protein-coding	ENSG00000108861	-0.145109	-0.0464116	-0.00640559	-0.0948721	0.0765471	0.0289749
1846	DUSP4	dual specificity phosphatase 4	protein-coding	ENSG00000120875	-0.204031	-0.409039	-0.0281341	-0.0338274	-0.0524914	0.408861
1847	DUSP5	dual specificity phosphatase 5	protein-coding	ENSG00000138166	0.203947	0.169506	0.154544	0.19669	-0.0907834	-0.0730578
1848	DUSP6	dual specificity phosphatase 6	protein-coding	ENSG00000139318	-1.36814	-1.094	-0.0894348	0.676851	-0.753185	1.66539
1849	DUSP7	dual specificity phosphatase 7	protein-coding	ENSG00000164086	-0.201281	0.0716117	0.575575	0.605346	0.00640142	0.350316
1854	DUT	deoxyuridine triphosphatase	protein-coding	ENSG00000128951	-0.348673	-0.162193	0.180874	-0.0995008	-0.0591256	0.151637
1855	DVL1	dishevelled segment polarity protein 1	protein-coding	ENSG00000107404	0.436475	0.298629	0.231174	0.218738	0.343972	-0.163532
1856	DVL2	dishevelled segment polarity protein 2	protein-coding	ENSG00000004975	0.784005	0.483946	0.73214	0.396022	-0.146237	-0.251646
1857	DVL3	dishevelled segment polarity protein 3	protein-coding	ENSG00000161202	-0.196559	-0.0124664	-0.209562	-0.233992	-0.0484266	0.104176
1859	DYRK1A	dual specificity tyrosine phosphorylation regulated kinase 1A	protein-coding	ENSG00000157540	-0.258454	-0.289694	-0.252235	-0.181944	0.0501086	0.207033
1861	TOR1A	torsin family 1 member A	protein-coding	ENSG00000136827	0.148271	0.283299	0.208624	0.205013	-0.046591	-0.217534
1869	E2F1	E2F transcription factor 1	protein-coding	ENSG00000101412	0.0909372	0.0219419	-0.00609191	0.00419386	0.02892	-0.0331374
1871	E2F3	E2F transcription factor 3	protein-coding	ENSG00000112242	0.324503	0.00241185	-0.348941	0.1374	-0.308171	-0.124904
1874	E2F4	E2F transcription factor 4	protein-coding	ENSG00000205250	0.0287966	0.354893	0.503534	0.333519	-0.00704598	0.0818895
1875	E2F5	E2F transcription factor 5	protein-coding	ENSG00000133740	-1.38595	-1.33033	-1.67353	-1.80456	1.77937	-0.217319
1876	E2F6	E2F transcription factor 6	protein-coding	ENSG00000169016	-0.233199	-0.0220411	0.000131158	0.0345207	0.0527386	0.0818753
1877	E4F1	E4F transcription factor 1	protein-coding	ENSG00000167967	-0.139582	-0.00358214	0.165852	0.220822	0.137071	-0.0487883
1880	GPR183	G protein-coupled receptor 183	protein-coding	ENSG00000169508	-0.136255	0.0166188	0.0499963	0.0366995	-0.0971207	-0.0945621
1889	ECE1	endothelin converting enzyme 1	protein-coding	ENSG00000117298	0.156452	0.126657	-0.032873	0.0540438	0.0278126	-0.0851489
1890	TYMP	thymidine phosphorylase	protein-coding	ENSG00000025708	0.0815957	-0.00736171	0.000308452	0.09124	-0.26605	-0.0442936
1891	ECH1	enoyl-CoA hydratase 1	protein-coding	ENSG00000104823	0.0862277	0.0437926	-0.0965582	0.0304509	-0.0945388	-0.0962755
1892	ECHS1	enoyl-CoA hydratase, short chain 1	protein-coding	ENSG00000127884	0.0182838	0.0543619	-0.0291331	0.0762416	-0.0570147	-0.116236
1893	ECM1	extracellular matrix protein 1	protein-coding	ENSG00000143369	-0.115016	-0.0872316	-0.0610278	0.0198881	0.0145294	0.160285
1894	ECT2	epithelial cell transforming 2	protein-coding	ENSG00000114346	0.900786	0.594709	0.610601	0.621725	-0.633712	0.0231182
1901	S1PR1	sphingosine-1-phosphate receptor 1	protein-coding	ENSG00000170989	0.0169923	-0.0627723	-0.171546	-0.150782	0.117475	0.00134303
1902	LPAR1	lysophosphatidic acid receptor 1	protein-coding	ENSG00000198121	0.070214	-0.0678182	-0.123862	0.144208	-0.138953	-0.13601
1903	S1PR3	sphingosine-1-phosphate receptor 3	protein-coding	ENSG00000213694	0.264963	0.127254	0.00897042	0.0790695	-0.187501	-0.058156
1906	EDN1	endothelin 1	protein-coding	ENSG00000078401	0.291359	0.162324	-0.0240417	0.293728	-0.287062	-0.156883
1909	EDNRA	endothelin receptor type A	protein-coding	ENSG00000151617	0.140013	0.0347214	0.0045528	0.0944939	-0.0860694	-0.127651
1910	EDNRB	endothelin receptor type B	protein-coding	ENSG00000136160	0.0950986	0.0349191	-0.112843	-0.049253	0.00593164	-0.0511821
1911	PHC1	polyhomeotic homolog 1	protein-coding	ENSG00000111752	0.168893	-0.167046	-0.452045	-0.288619	-0.00928073	-0.121646
1912	PHC2	polyhomeotic homolog 2	protein-coding	ENSG00000134686	0.101933	-0.0168041	-0.0359147	0.0261022	-0.100783	-0.034748
1915	EEF1A1	eukaryotic translation elongation factor 1 alpha 1	protein-coding	ENSG00000156508	0.538685	0.340333	0.271784	0.36714	-0.223949	-0.124174
1933	EEF1B2	eukaryotic translation elongation factor 1 beta 2	protein-coding	ENSG00000114942	0.415857	0.379912	0.163756	0.391219	-0.327602	-0.350339
1936	EEF1D	eukaryotic translation elongation factor 1 delta	protein-coding	ENSG00000104529	0.256521	0.202026	0.0679488	0.169543	-0.138337	-0.0927649
1937	EEF1G	eukaryotic translation elongation factor 1 gamma	protein-coding	ENSG00000254772	-0.0479839	0.009292	0.0300284	0.115523	-0.0495132	-0.0508781
1938	EEF2	eukaryotic translation elongation factor 2	protein-coding	ENSG00000167658	0.213633	0.304197	0.180562	0.147637	-0.132734	-0.139946
1939	EIF2D	eukaryotic translation initiation factor 2D	protein-coding	ENSG00000143486	0.0675082	0.119531	0.0366663	0.141961	-0.180376	-0.0446442
1942	EFNA1	ephrin A1	protein-coding	ENSG00000169242	0.14175	0.50655	0.611369	0.503957	0.207067	-0.151627
1945	EFNA4	ephrin A4	protein-coding	ENSG00000243364	-0.0662605	0.108089	-0.0629278	0.133585	-0.00741378	0.0486595
1946	EFNA5	ephrin A5	protein-coding	ENSG00000184349	0.501248	0.25777	0.279523	0.443279	-0.10007	-0.00329449
1947	EFNB1	ephrin B1	protein-coding	ENSG00000090776	-0.214667	0.0390227	0.242931	0.0631589	-0.145792	0.167505
1948	EFNB2	ephrin B2	protein-coding	ENSG00000125266	0.0865707	0.216756	-0.0113244	0.00109858	-0.303149	-0.305801
1952	CELSR2	cadherin EGF LAG seven-pass G-type receptor 2	protein-coding	ENSG00000143126	0.0942514	0.307186	-0.055797	0.1901	-0.0712956	0.00635742
1953	MEGF6	multiple EGF like domains 6	protein-coding	ENSG00000162591	-0.187088	-0.240684	-0.14375	-0.0772671	0.259894	0.125661
1954	MEGF8	multiple EGF like domains 8	protein-coding	ENSG00000105429	-0.11556	0.0153843	0.117981	-0.0202884	-0.0646148	0.167136
1955	MEGF9	multiple EGF like domains 9	protein-coding	ENSG00000106780	0.434108	0.50971	0.488934	0.559054	-0.175615	-0.196759
1956	EGFR	epidermal growth factor receptor	protein-coding	ENSG00000146648	1.56276	-0.276648	-0.358476	0.534982	-0.468056	-0.932205
1958	EGR1	early growth response 1	protein-coding	ENSG00000120738	0.389047	0.356462	0.247499	0.327838	-0.178971	-0.140543
1959	EGR2	early growth response 2	protein-coding	ENSG00000122877	0.204914	-0.0854936	-1.06321	-0.295345	-0.0205922	-0.89407
1960	EGR3	early growth response 3	protein-coding	ENSG00000179388	0.439054	0.331054	0.5651	0.457665	-0.157247	0.130329
1962	EHHADH	enoyl-CoA hydratase and 3-hydroxyacyl CoA dehydrogenase	protein-coding	ENSG00000113790	0.287388	0.133917	0.277934	0.468738	0.042173	-0.12365
1964	EIF1AX	eukaryotic translation initiation factor 1A X-linked	protein-coding	ENSG00000173674	0.267154	0.268907	-0.0918949	0.229539	-0.303601	-0.396081
1965	EIF2S1	eukaryotic translation initiation factor 2 subunit alpha	protein-coding	ENSG00000134001	0.219316	0.056668	0.185819	0.309795	-0.312789	-0.0512874
1967	EIF2B1	eukaryotic translation initiation factor 2B subunit alpha	protein-coding	ENSG00000111361	0.155935	0.168782	0.329728	0.332563	-0.135453	-0.108131
1968	EIF2S3	eukaryotic translation initiation factor 2 subunit gamma	protein-coding	ENSG00000130741	0.0698042	0.017303	0.00688901	0.0362207	-0.00399738	-0.088521
1969	EPHA2	EPH receptor A2	protein-coding	ENSG00000142627	0.12034	0.0663655	0.0958417	0.118475	0.00236863	-0.141613
1973	EIF4A1	eukaryotic translation initiation factor 4A1	protein-coding	ENSG00000161960	0.055796	0.0490956	0.112267	0.170551	-0.206485	-0.0576134
1974	EIF4A2	eukaryotic translation initiation factor 4A2	protein-coding	ENSG00000156976	0.622534	0.0976113	0.559996	0.67516	0.0240748	-0.0680056
1975	EIF4B	eukaryotic translation initiation factor 4B	protein-coding	ENSG00000063046	-0.00890734	-0.524783	-1.35029	0.228483	-1.37003	0.147142
1977	EIF4E	eukaryotic translation initiation factor 4E	protein-coding	ENSG00000151247	0.165586	0.533848	0.618325	0.461247	0.327384	-0.126276
1978	EIF4EBP1	eukaryotic translation initiation factor 4E binding protein 1	protein-coding	ENSG00000187840	0.941354	0.712736	1.32973	0.783355	-0.185126	-0.374732
1979	EIF4EBP2	eukaryotic translation initiation factor 4E binding protein 2	protein-coding	ENSG00000148730	-0.192066	-0.327216	-0.0554627	0.0659315	0.0438446	0.219897
1981	EIF4G1	eukaryotic translation initiation factor 4 gamma 1	protein-coding	ENSG00000114867	-0.412619	0.0278515	0.463238	0.18415	-0.533628	0.281707
1982	EIF4G2	eukaryotic translation initiation factor 4 gamma 2	protein-coding	ENSG00000110321	0.00521782	0.262492	-0.134576	0.0722889	-0.152511	-0.133408
1983	EIF5	eukaryotic translation initiation factor 5	protein-coding	ENSG00000100664	0.130663	0.0984654	0.397139	0.281157	-0.148476	0.0430429
1984	EIF5A	eukaryotic translation initiation factor 5A	protein-coding	ENSG00000132507	0.12906	0.463575	0.105412	0.343419	-0.115353	-0.266551
1992	SERPINB1	serpin family B member 1	protein-coding	ENSG00000021355	0.202396	-0.314985	0.012127	-0.345756	0.100033	-0.220271
1994	ELAVL1	ELAV like RNA binding protein 1	protein-coding	ENSG00000066044	0.114095	0.100434	-0.257691	0.404712	-0.489408	-0.276545
1997	ELF1	E74 like ETS transcription factor 1	protein-coding	ENSG00000120690	-0.00915747	0.205439	-0.0878124	-0.0627477	0.128541	-0.2129
1998	ELF2	E74 like ETS transcription factor 2	protein-coding	ENSG00000109381	0.217428	0.147151	0.108455	0.13723	-0.156785	-0.17766
1999	ELF3	E74 like ETS transcription factor 3	protein-coding	ENSG00000163435	-0.411959	-0.622706	-1.016	-0.477911	0.231627	0.355723
2000	ELF4	E74 like ETS transcription factor 4	protein-coding	ENSG00000102034	0.198646	0.395655	0.0594189	0.267254	-0.0813163	0.0759425
2002	ELK1	ETS transcription factor ELK1	protein-coding	ENSG00000126767	-0.0976617	-0.0709064	0.055352	0.0172533	0.0634228	-0.000657212
2004	ELK3	ETS transcription factor ELK3	protein-coding	ENSG00000111145	-0.0740933	0.48146	0.295178	0.488357	-0.203435	0.0232401
2005	ELK4	ETS transcription factor ELK4	protein-coding	ENSG00000158711	0.0967461	0.00996537	0.0975655	0.143057	-0.026777	0.112104
2006	ELN	elastin	protein-coding	ENSG00000049540	0.243067	0.287683	0.356615	0.0858511	-0.107996	-0.189739
2009	EML1	EMAP like 1	protein-coding	ENSG00000066629	-0.36705	-0.103288	-0.126498	-0.197426	0.22356	0.0975739
2010	EMD	emerin	protein-coding	ENSG00000102119	-0.492611	-0.165336	-0.207875	-0.271533	0.255609	0.126347
2011	MARK2	microtubule affinity regulating kinase 2	protein-coding	ENSG00000072518	0.98847	0.893957	1.05796	0.575958	-0.293985	-0.231059
2012	EMP1	epithelial membrane protein 1	protein-coding	ENSG00000134531	-0.104414	0.0617901	0.269293	0.269125	0.0890878	0.171115
2013	EMP2	epithelial membrane protein 2	protein-coding	ENSG00000213853	-0.965074	-1.18694	-1.27259	-1.39462	0.814082	0.745197
2014	EMP3	epithelial membrane protein 3	protein-coding	ENSG00000142227	0.0317446	0.000637075	0.0648162	0.0890814	-0.0857165	-0.230516
2017	CTTN	cortactin	protein-coding	ENSG00000085733	0.135789	0.474683	0.388862	0.617124	-0.422155	-0.619612
2018	EMX2	empty spiracles homeobox 2	protein-coding	ENSG00000170370	1.7838	0.840405	0.544006	0.481338	-0.405738	-0.647907
2021	ENDOG	endonuclease G	protein-coding	ENSG00000167136	0.181742	-0.261139	-0.586028	-0.407952	0.133299	0.139621
2022	ENG	endoglin	protein-coding	ENSG00000106991	0.0381291	-0.0170182	-0.0583152	-0.0331932	0.0215243	-0.0012535
2023	ENO1	enolase 1	protein-coding	ENSG00000074800	0.606966	0.235206	-0.936595	0.102986	0.00181235	0.0899441
2026	ENO2	enolase 2	protein-coding	ENSG00000111674	-0.00518764	-0.0101241	-0.185853	0.0374182	-0.184607	-0.148622
2027	ENO3	enolase 3	protein-coding	ENSG00000108515	0.207123	-0.174401	-1.14711	-0.384284	-0.413238	-0.157992
2028	ENPEP	glutamyl aminopeptidase	protein-coding	ENSG00000138792	-0.69728	-0.0204221	-0.230739	0.081603	-0.0730012	0.128713
2029	ENSA	endosulfine alpha	protein-coding	ENSG00000143420	0.479377	0.0802332	-0.10711	0.451579	-0.907184	0.206289
2030	SLC29A1	solute carrier family 29 member 1 (Augustine blood group)	protein-coding	ENSG00000112759	0.120099	-0.550962	-0.344108	-0.378806	0.354831	0.298144
2033	EP300	E1A binding protein p300	protein-coding	ENSG00000100393	0.248682	0.0810348	-0.0820881	0.142291	-0.387257	-0.361153
2034	EPAS1	endothelial PAS domain protein 1	protein-coding	ENSG00000116016	0.193545	0.24651	0.671594	0.635128	-0.48681	0.0617116
2035	EPB41	erythrocyte membrane protein band 4.1	protein-coding	ENSG00000159023	-0.137969	-1.08687	-6.76134	0.819667	0.288934	-0.296727
2036	EPB41L1	erythrocyte membrane protein band 4.1 like 1	protein-coding	ENSG00000088367	-0.298692	-0.350733	-0.389484	-0.33254	-0.208028	-0.148289
2037	EPB41L2	erythrocyte membrane protein band 4.1 like 2	protein-coding	ENSG00000079819	-0.637833	-0.0321922	-0.514636	-0.0764602	-0.404775	0.158252
2039	DMTN	dematin actin binding protein	protein-coding	ENSG00000158856	-0.323362	-0.106181	0.347964	0.188264	-0.0425099	0.307919
2040	STOM	stomatin	protein-coding	ENSG00000148175	0.238214	0.218932	0.561653	0.676984	-0.34412	0.00642577
2041	EPHA1	EPH receptor A1	protein-coding	ENSG00000146904	0.205166	0.0482964	0.114686	0.283249	-0.164723	-0.0986059
2043	EPHA4	EPH receptor A4	protein-coding	ENSG00000116106	0.231644	0.242339	0.334118	0.293894	-0.0487531	-0.0407675
2048	EPHB2	EPH receptor B2	protein-coding	ENSG00000133216	0.909947	0.104418	-0.143775	0.349673	0.101842	-0.0424285
2049	EPHB3	EPH receptor B3	protein-coding	ENSG00000182580	0.896247	0.566337	0.341062	0.217743	-0.47359	-0.520557
2050	EPHB4	EPH receptor B4	protein-coding	ENSG00000196411	-0.555089	-0.474345	-0.481469	-0.472664	0.403486	0.0623258
2051	EPHB6	EPH receptor B6	protein-coding	ENSG00000106123	-1.18272	-0.647559	-0.173346	-0.0992516	0.0484099	0.342809
2052	EPHX1	epoxide hydrolase 1	protein-coding	ENSG00000143819	0.967465	0.333878	0.23106	0.667035	-0.732159	-0.433597
2053	EPHX2	epoxide hydrolase 2	protein-coding	ENSG00000120915	1.32815	0.588931	-0.76528	0.808428	0.110444	-0.245642
2054	STX2	syntaxin 2	protein-coding	ENSG00000111450	-0.156054	-0.314787	-0.301768	0.0229255	-0.213864	-0.114556
2057	EPOR	erythropoietin receptor	protein-coding	ENSG00000187266	1.89596	0.740882	1.26725	2.1928	-0.594942	-0.410712
2058	EPRS1	glutamyl-prolyl-tRNA synthetase 1	protein-coding	ENSG00000136628	0.514309	0.197629	0.0156709	0.329325	0.181534	-0.0791499
2059	EPS8	epidermal growth factor receptor pathway substrate 8	protein-coding	ENSG00000151491	1.04262	-1.07898	-1.43288	0.465351	1.30407	-0.850707
2060	EPS15	epidermal growth factor receptor pathway substrate 15	protein-coding	ENSG00000085832	0.0434104	0.12562	-0.275705	0.0529603	-0.0988598	-0.305735
2063	NR2F6	nuclear receptor subfamily 2 group F member 6	protein-coding	ENSG00000160113	0.704345	0.342084	0.420461	-0.208086	0.361377	-0.559356
2064	ERBB2	erb-b2 receptor tyrosine kinase 2	protein-coding	ENSG00000141736	0.88545	-0.287503	-0.921386	-0.0926013	-0.64739	-0.801472
2065	ERBB3	erb-b2 receptor tyrosine kinase 3	protein-coding	ENSG00000065361	-0.138105	0.0748453	-0.0348192	0.472899	-0.109316	0.565479
2066	ERBB4	erb-b2 receptor tyrosine kinase 4	protein-coding	ENSG00000178568	-0.190708	-0.0833511	-1.34173	-0.735589	-0.585239	-0.573962
2067	ERCC1	ERCC excision repair 1, endonuclease non-catalytic subunit	protein-coding	ENSG00000012061	-1.43002	0.110484	-1.93539	-0.181076	-0.283191	0.879541
2068	ERCC2	ERCC excision repair 2, TFIIH core complex helicase subunit	protein-coding	ENSG00000104884	0.0803663	0.121621	0.224372	0.369664	-0.0951209	0.156909
2070	EYA4	EYA transcriptional coactivator and phosphatase 4	protein-coding	ENSG00000112319	-0.110327	0.183927	-0.104404	0.139584	-0.0587691	0.232117
2071	ERCC3	ERCC excision repair 3, TFIIH core complex helicase subunit	protein-coding	ENSG00000163161	0.0143249	-0.0546916	-0.159615	-0.105583	0.0246463	-0.0752411
2072	ERCC4	ERCC excision repair 4, endonuclease catalytic subunit	protein-coding	ENSG00000175595	0.325663	0.310426	-0.0807265	0.465533	-0.202982	-0.0459807
2073	ERCC5	ERCC excision repair 5, endonuclease	protein-coding	ENSG00000134899	0.250487	0.187569	0.00763615	0.282336	0.222165	0.012852
2074	ERCC6	ERCC excision repair 6, chromatin remodeling factor	protein-coding	ENSG00000225830	-0.168734	0.0246088	-0.217757	-0.0732378	-0.108259	0.0704206
2077	ERF	ETS2 repressor factor	protein-coding	ENSG00000105722	0.44277	-0.0846874	0.16925	0.265669	-0.791526	0.0293032
2078	ERG	ETS transcription factor ERG	protein-coding	ENSG00000157554	-0.274479	-0.539106	-0.892599	-0.534627	0.11576	-0.274658
2079	ERH	ERH mRNA splicing and mitosis factor	protein-coding	ENSG00000100632	0.115458	-0.635111	-0.0229345	0.0732457	-0.0633112	0.303271
2081	ERN1	endoplasmic reticulum to nucleus signaling 1	protein-coding	ENSG00000178607	0.0481386	0.0529242	-0.115518	-0.0695293	-0.146456	-0.0269624
2086	ERV3-1	endogenous retrovirus group 3 member 1, envelope	protein-coding	ENSG00000213462	-0.0644893	0.0271584	0.0885754	0.0899136	0.0417139	-0.0280596
2091	FBL	fibrillarin	protein-coding	ENSG00000105202	-0.122016	-0.0538871	0.00466201	0.220928	0.0206385	0.0310375
2098	ESD	esterase D	protein-coding	ENSG00000139684	-0.48709	0.15115	0.25198	0.635102	-0.151417	0.106686
2099	ESR1	estrogen receptor 1	protein-coding	ENSG00000091831	0.167966	0.134333	0.249532	0.301718	0.0231282	0.0514069
2101	ESRRA	estrogen related receptor alpha	protein-coding	ENSG00000173153	-0.00851399	-0.182578	-0.0849823	-0.0489817	0.118907	-0.0307187
2107	ETF1	eukaryotic translation termination factor 1	protein-coding	ENSG00000120705	0.0244887	-0.164695	-0.079509	-0.040254	-0.287089	-0.0857103
2108	ETFA	electron transfer flavoprotein subunit alpha	protein-coding	ENSG00000140374	1.0363	0.314881	0.935432	3.34563	-0.973482	0.830299
2109	ETFB	electron transfer flavoprotein subunit beta	protein-coding	ENSG00000105379	-0.452571	-0.19344	0.0657199	-0.0437363	-0.0539542	0.121532
2110	ETFDH	electron transfer flavoprotein dehydrogenase	protein-coding	ENSG00000171503	0.221218	0.147375	0.0487665	0.2778	-0.207967	0.0233904
2113	ETS1	ETS proto-oncogene 1, transcription factor	protein-coding	ENSG00000134954	0.277479	0.307632	0.123284	0.172282	-0.29616	-0.184367
2114	ETS2	ETS proto-oncogene 2, transcription factor	protein-coding	ENSG00000157557	-0.282435	-0.112417	-0.22522	-0.209947	-0.00229352	0.0534999
2115	ETV1	ETS variant transcription factor 1	protein-coding	ENSG00000006468	-0.638979	-0.329243	-0.180872	-0.259167	-0.327249	-0.129032
2117	ETV3	ETS variant transcription factor 3	protein-coding	ENSG00000117036	-1.01787	-0.805834	-0.52153	-0.500575	0.135095	-0.0185348
2118	ETV4	ETS variant transcription factor 4	protein-coding	ENSG00000175832	0.178645	-0.196907	-0.446524	-0.191685	0.128526	-0.136046
2119	ETV5	ETS variant transcription factor 5	protein-coding	ENSG00000244405	0.00969635	0.252691	-0.153847	0.190058	-0.0202069	-0.390316
2120	ETV6	ETS variant transcription factor 6	protein-coding	ENSG00000139083	0.0686102	0.00355452	-0.123413	0.0525231	-0.178512	-0.0690992
2121	EVC	EvC ciliary complex subunit 1	protein-coding	ENSG00000072840	0.00282823	-0.0275203	-0.00306244	-0.00979051	-0.111202	-0.00606553
2122	MECOM	MDS1 and EVI1 complex locus	protein-coding	ENSG00000085276	0.624991	0.44337	-0.0457681	0.3991	-0.233168	0.153292
2123	EVI2A	ecotropic viral integration site 2A	protein-coding	ENSG00000126860	-0.555302	-0.245632	0.0612299	0.271218	-0.206514	0.308878
2124	EVI2B	ecotropic viral integration site 2B	protein-coding	ENSG00000185862	-0.221837	-0.148951	-0.0390604	-0.0888511	0.00033437	0.245141
2125	EVPL	envoplakin	protein-coding	ENSG00000167880	-0.0491046	0.0973872	0.150228	0.0957342	-0.0667724	-0.0412461
2130	EWSR1	EWS RNA binding protein 1	protein-coding	ENSG00000182944	-0.0565423	0.0430681	-0.0397065	-0.0523701	-0.139107	-0.0775504
2131	EXT1	exostosin glycosyltransferase 1	protein-coding	ENSG00000182197	-0.226693	-0.0265539	-0.0820298	-0.188949	0.262747	0.0665405
2132	EXT2	exostosin glycosyltransferase 2	protein-coding	ENSG00000151348	-0.0958462	0.0468348	0.112682	-0.00325169	0.0753658	0.0290292
2135	EXTL2	exostosin like glycosyltransferase 2	protein-coding	ENSG00000162694	0.270956	0.253627	0.373342	0.215652	0.02989	-0.216174
2137	EXTL3	exostosin like glycosyltransferase 3	protein-coding	ENSG00000012232	0.135846	0.0263859	-0.0400776	0.00605328	-0.252505	-0.121885
2139	EYA2	EYA transcriptional coactivator and phosphatase 2	protein-coding	ENSG00000064655	0.748483	-0.0694813	-0.209504	0.287319	0.0385543	0.538201
2140	EYA3	EYA transcriptional coactivator and phosphatase 3	protein-coding	ENSG00000158161	-0.216264	-0.530933	-2.12753	0.677726	2.50834	-0.0322843
2145	EZH1	enhancer of zeste 1 polycomb repressive complex 2 subunit	protein-coding	ENSG00000108799	-0.0967603	-0.150645	-0.226846	-0.141261	0.0519946	0.059754
2146	EZH2	enhancer of zeste 2 polycomb repressive complex 2 subunit	protein-coding	ENSG00000106462	-0.171727	0.12143	-0.00888737	0.0803606	-0.0464728	-0.422792
2149	F2R	coagulation factor II thrombin receptor	protein-coding	ENSG00000181104	0.392427	-0.0373388	0.0362434	-0.0289746	-0.0448982	-0.019087
2150	F2RL1	F2R like trypsin receptor 1	protein-coding	ENSG00000164251	0.0232091	-0.122152	-0.0539793	-0.00910708	-0.0402294	-0.0245036
2152	F3	coagulation factor III, tissue factor	protein-coding	ENSG00000117525	-0.0185761	0.641471	1.1414	1.3652	1.09707	-0.403083
2157	F8	coagulation factor VIII	protein-coding	ENSG00000185010	0.497788	0.234601	0.484487	0.463554	-0.504393	0.201748
2162	F13A1	coagulation factor XIII A chain	protein-coding	ENSG00000124491	0.530863	0.441026	0.251907	0.278488	-0.15885	-0.187703
2166	FAAH	fatty acid amide hydrolase	protein-coding	ENSG00000117480	-0.326084	-0.145922	-0.393118	-0.272088	0.211104	0.0937975
2167	FABP4	fatty acid binding protein 4	protein-coding	ENSG00000170323	4.0304	2.48919	3.42193	2.16554	1.03989	-0.356922
2170	FABP3	fatty acid binding protein 3	protein-coding	ENSG00000121769	0.171591	0.286061	0.0567298	0.194079	-0.22855	-0.0723392
2171	FABP5	fatty acid binding protein 5	protein-coding	ENSG00000164687	-0.74705	-0.4488	-0.21307	-0.213039	-0.100647	0.250063
2175	FANCA	FA complementation group A	protein-coding	ENSG00000187741	-0.0881587	0.0662389	-0.172522	-0.0134317	0.0555636	0.204158
2176	FANCC	FA complementation group C	protein-coding	ENSG00000158169	0.501884	0.262545	0.143634	0.10327	-0.114921	-0.0982179
2177	FANCD2	FA complementation group D2	protein-coding	ENSG00000144554	-0.194015	-0.0335391	0.116198	0.0741378	0.144677	-0.112313
2178	FANCE	FA complementation group E	protein-coding	ENSG00000112039	0.953066	0.0568441	-0.0387086	0.54764	-0.942712	-0.347861
2180	ACSL1	acyl-CoA synthetase long chain family member 1	protein-coding	ENSG00000151726	0.0941937	0.0298804	-0.293059	-0.347364	0.262131	0.280341
2181	ACSL3	acyl-CoA synthetase long chain family member 3	protein-coding	ENSG00000123983	0.142732	0.0597102	-0.102322	-0.0150062	-0.153432	-0.217653
2182	ACSL4	acyl-CoA synthetase long chain family member 4	protein-coding	ENSG00000068366	0.235303	-0.033582	-0.207949	0.016963	-0.0831109	0.190886
2184	FAH	fumarylacetoacetate hydrolase	protein-coding	ENSG00000103876	-0.0911228	0.0816837	-0.0415731	0.0489509	0.1642	0.0579599
2185	PTK2B	protein tyrosine kinase 2 beta	protein-coding	ENSG00000120899	0.495166	1.11037	0.544356	0.700813	0.240599	0.1011
2186	BPTF	bromodomain PHD finger transcription factor	protein-coding	ENSG00000171634	1.01835	-0.671462	-1.2727	-1.27772	-1.46006	0.940793
2188	FANCF	FA complementation group F	protein-coding	ENSG00000183161	2.2113	1.06436	1.9707	0.941473	0.315854	0.530263
2189	FANCG	FA complementation group G	protein-coding	ENSG00000221829	0.0629618	0.191697	-0.0340671	0.0881065	-0.0197064	-0.125126
2191	FAP	fibroblast activation protein alpha	protein-coding	ENSG00000078098	0.098994	0.395651	0.322923	0.340566	-0.287046	-0.23883
2192	FBLN1	fibulin 1	protein-coding	ENSG00000077942	0.0969741	-0.176782	-0.493025	-0.482483	-0.260104	0.249876
2193	FARSA	phenylalanyl-tRNA synthetase subunit alpha	protein-coding	ENSG00000179115	-0.2745	0.171951	0.203759	0.354082	-0.486453	0.0482401
2194	FASN	fatty acid synthase	protein-coding	ENSG00000169710	-0.0969952	-0.169272	-0.133204	-0.229368	-0.00663784	0.0700699
2195	FAT1	FAT atypical cadherin 1	protein-coding	ENSG00000083857	-0.161965	-0.201318	-0.301279	-0.230697	-0.0679566	0.0252879
2196	FAT2	FAT atypical cadherin 2	protein-coding	ENSG00000086570	-0.735015	-0.122095	0.151463	-0.138889	0.960371	0.571578
2197	FAU	FAU ubiquitin like and ribosomal protein S30 fusion	protein-coding	ENSG00000149806	0.168197	0.200884	0.0599054	0.0537443	0.331544	0.0813937
2199	FBLN2	fibulin 2	protein-coding	ENSG00000163520	-1.12232	-0.0252018	1.89333	0.148742	0.181622	0.802547
2200	FBN1	fibrillin 1	protein-coding	ENSG00000166147	1.00357	1.17651	-1.0119	0.820223	-1.3135	-1.59948
2201	FBN2	fibrillin 2	protein-coding	ENSG00000138829	0.285785	0.208288	0.312423	0.109613	-0.202975	-0.115109
2202	EFEMP1	EGF containing fibulin extracellular matrix protein 1	protein-coding	ENSG00000115380	0.17143	0.052819	-0.183345	-0.135151	-0.0351474	-0.174262
2203	FBP1	fructose-bisphosphatase 1	protein-coding	ENSG00000165140	-0.254541	-0.174296	-0.668945	-0.20818	0.216358	-0.00481438
2207	FCER1G	Fc epsilon receptor Ig	protein-coding	ENSG00000158869	-0.737721	-0.541107	-0.464502	-0.522886	0.363925	0.367104
2209	FCGR1A	Fc gamma receptor Ia	protein-coding	ENSG00000150337	0.232839	0.0223067	0.129173	0.115069	0.0699909	-0.0232287
2212	FCGR2A	Fc gamma receptor IIa	protein-coding	ENSG00000143226	0.0118715	-0.274447	0.0289717	-0.0811931	0.0354391	-0.189604
2213	FCGR2B	Fc gamma receptor IIb	protein-coding	ENSG00000072694	-0.0793163	-0.103994	-0.227274	-0.254072	0.0318252	-0.0785851
2214	FCGR3A	Fc gamma receptor IIIa	protein-coding	ENSG00000203747	-1.12587	-0.389894	-0.902807	-0.696305	0.254452	0.40629
2217	FCGRT	Fc gamma receptor and transporter	protein-coding	ENSG00000104870	-0.41895	-0.118328	-0.0488783	-0.252732	-0.23245	-0.0110936
2218	FKTN	fukutin	protein-coding	ENSG00000106692	0.1908	-0.12878	-0.292702	-0.216601	0.0216192	0.0660929
2222	FDFT1	farnesyl-diphosphate farnesyltransferase 1	protein-coding	ENSG00000079459	0.576337	0.877106	-2.24089	-0.640872	-0.700878	-0.700878
2224	FDPS	farnesyl diphosphate synthase	protein-coding	ENSG00000160752	-0.101402	0.152711	0.504806	0.424518	-0.153638	-0.217433
2230	FDX1	ferredoxin 1	protein-coding	ENSG00000137714	-0.259607	-0.0418088	0.0678475	0.110802	-0.107741	0.118532
2232	FDXR	ferredoxin reductase	protein-coding	ENSG00000161513	0.0792533	0.0602335	0.156661	0.0541889	0.0951465	-0.0308007
2235	FECH	ferrochelatase	protein-coding	ENSG00000066926	0.883252	-0.439546	-1.73406	-0.40507	-1.19119	-1.48031
2237	FEN1	flap structure-specific endonuclease 1	protein-coding	ENSG00000168496	0.0271434	0.056897	0.111463	0.214995	0.226964	0.0596619
2239	GPC4	glypican 4	protein-coding	ENSG00000076716	1.07307	0.0947355	0.0783272	0.455919	0.351241	-0.024342
2241	FER	FER tyrosine kinase	protein-coding	ENSG00000151422	-0.209804	0.600189	0.592716	0.745697	-0.69044	-0.0741452
2242	FES	FES proto-oncogene, tyrosine kinase	protein-coding	ENSG00000182511	0.73938	0.145504	-0.997879	-0.0297742	-0.190125	-0.13767
2245	FGD1	FYVE, RhoGEF and PH domain containing 1	protein-coding	ENSG00000102302	0.189249	0.0613499	-0.100842	0.0863695	-0.078547	-0.125205
2252	FGF7	fibroblast growth factor 7	protein-coding	ENSG00000140285	0.457365	0.263291	0.0199388	0.174009	-0.0900321	-0.236942
2260	FGFR1	fibroblast growth factor receptor 1	protein-coding	ENSG00000077782	0.388863	0.224679	0.150299	0.256063	-0.071352	-0.224683
2261	FGFR3	fibroblast growth factor receptor 3	protein-coding	ENSG00000068078	-0.495571	-0.433496	-0.963778	-0.699563	0.122578	0.163091
2263	FGFR2	fibroblast growth factor receptor 2	protein-coding	ENSG00000066468	-0.474024	-0.0763175	0.101042	0.169786	-0.0634569	0.419356
2268	FGR	FGR proto-oncogene, Src family tyrosine kinase	protein-coding	ENSG00000000938	-0.342197	0.149686	0.202093	0.301949	0.143146	0.00994804
2271	FH	fumarate hydratase	protein-coding	ENSG00000091483	0.129552	-0.0084621	-0.534583	-0.021974	0.477321	-0.0230628
2273	FHL1	four and a half LIM domains 1	protein-coding	ENSG00000022267	-0.426398	1.09197	1.44202	-2.31627	-0.886097	-0.714682
2274	FHL2	four and a half LIM domains 2	protein-coding	ENSG00000115641	-0.355047	0.153753	1.0888	1.66309	-0.944861	0.952288
2275	FHL3	four and a half LIM domains 3	protein-coding	ENSG00000183386	0.0249419	0.0403334	-0.581375	-0.167316	0.217986	-0.313248
2280	FKBP1A	FKBP prolyl isomerase 1A	protein-coding	ENSG00000088832	-0.114108	-0.124816	0.00906066	-0.0824015	0.0417049	0.0308343
2286	FKBP2	FKBP prolyl isomerase 2	protein-coding	ENSG00000173486	-1.03107	-0.0604321	-0.145074	-1.15327	0.295332	-0.252783
2287	FKBP3	FKBP prolyl isomerase 3	protein-coding	ENSG00000100442	-0.321795	-0.638867	-1.55138	-0.601414	0.457257	-0.53785
2288	FKBP4	FKBP prolyl isomerase 4	protein-coding	ENSG00000004478	-2.61105	-1.55475	-1.16674	-1.29816	1.34446	1.63195
2289	FKBP5	FKBP prolyl isomerase 5	protein-coding	ENSG00000096060	-0.433446	0.028564	0.215435	-0.0801138	0.219224	-0.11512
2296	FOXC1	forkhead box C1	protein-coding	ENSG00000054598	0.249638	-0.0478143	0.186618	0.134329	-0.647855	-0.400881
2302	FOXJ1	forkhead box J1	protein-coding	ENSG00000129654	0.00646139	-0.378227	-1.30425	-0.38852	-0.83353	0.0933227
2305	FOXM1	forkhead box M1	protein-coding	ENSG00000111206	-0.286962	-0.109385	-0.087223	-0.579438	-0.0258428	-0.0486068
2308	FOXO1	forkhead box O1	protein-coding	ENSG00000150907	0.0697286	0.542381	1.77206	-0.00406463	0.593637	0.910878
2309	FOXO3	forkhead box O3	protein-coding	ENSG00000118689	0.101912	-0.124268	0.875892	0.297094	-0.407266	0.383059
2310	FOXO3B	forkhead box O3B	protein-coding	ENSG00000240445	0.0496288	0.217998	0.137075	0.207532	0.132423	-0.0777859
2312	FLG	filaggrin	protein-coding	ENSG00000143631	-0.0629927	0.997361	1.25992	0.00769444	1.28825	-0.501005
2313	FLI1	Fli-1 proto-oncogene, ETS transcription factor	protein-coding	ENSG00000151702	0.351507	0.119397	-1.09967	0.343753	-0.516785	-0.422271
2314	FLII	FLII actin remodeling protein	protein-coding	ENSG00000177731	-0.00315536	0.044302	0.0323288	0.0531187	0.0147391	-0.126283
2316	FLNA	filamin A	protein-coding	ENSG00000196924	0.298217	-0.0426438	0.153687	0.183094	0.0966262	-0.053565
2317	FLNB	filamin B	protein-coding	ENSG00000136068	-0.189916	-0.227385	-0.108769	-0.288811	0.102959	0.191142
2318	FLNC	filamin C	protein-coding	ENSG00000128591	0.26629	0.283905	0.181138	-0.0357061	0.0463457	0.0578661
2319	FLOT2	flotillin 2	protein-coding	ENSG00000132589	0.685754	-0.23922	-1.03286	-0.0430154	-0.682779	-0.565278
2321	FLT1	fms related receptor tyrosine kinase 1	protein-coding	ENSG00000102755	0.14642	0.330214	0.383969	0.297441	-0.342013	-0.0286336
2327	FMO2	flavin containing dimethylaniline monoxygenase 2	protein-coding	ENSG00000094963	0.455348	0.207587	0.127214	0.138643	-0.155606	-0.181671
2328	FMO3	flavin containing dimethylaniline monoxygenase 3	protein-coding	ENSG00000007933	1.39869	0.818784	0.918331	0.6816	-0.906321	-0.739807
2329	FMO4	flavin containing dimethylaniline monoxygenase 4	protein-coding	ENSG00000076258	0.0087857	-0.0959432	0.0104221	0.303336	-0.457489	-0.360653
2330	FMO5	flavin containing dimethylaniline monoxygenase 5	protein-coding	ENSG00000131781	0.712151	0.570279	0.826264	0.831064	-0.516196	-0.252287
2331	FMOD	fibromodulin	protein-coding	ENSG00000122176	-0.100853	0.131867	0.250945	0.201028	0.280959	-0.0530998
2332	FMR1	fragile X messenger ribonucleoprotein 1	protein-coding	ENSG00000102081	-0.143671	0.0134034	0.0301051	0.013465	-0.0932371	-0.00689343
2335	FN1	fibronectin 1	protein-coding	ENSG00000115414	0.0703716	-0.0179518	-0.0883411	-0.0923461	-0.0314555	0.0328023
2339	FNTA	farnesyltransferase, CAAX box, alpha	protein-coding	ENSG00000168522	-0.364427	-0.165444	0.0836358	0.200436	0.265311	0.118874
2342	FNTB	farnesyltransferase, CAAX box, beta	protein-coding	ENSG00000257365	0.0689398	0.139909	0.307565	0.128494	-0.335328	-0.0506941
2348	FOLR1	folate receptor alpha	protein-coding	ENSG00000110195	-0.055537	0.0522207	0.35673	0.165532	0.0367526	0.261897
2350	FOLR2	folate receptor beta	protein-coding	ENSG00000165457	0.482132	0.251049	0.214354	0.244613	0.0219604	-0.19294
2353	FOS	Fos proto-oncogene, AP-1 transcription factor subunit	protein-coding	ENSG00000170345	-0.312259	0.022425	0.574088	0.253586	0.15058	0.273739
2354	FOSB	FosB proto-oncogene, AP-1 transcription factor subunit	protein-coding	ENSG00000125740	0.269634	0.0775504	1.23364	0.480138	-0.987729	-0.0157491
2355	FOSL2	FOS like 2, AP-1 transcription factor subunit	protein-coding	ENSG00000075426	1.00346	0.472277	0.581267	0.639305	-1.13425	-0.248677
2356	FPGS	folylpolyglutamate synthase	protein-coding	ENSG00000136877	0.519516	0.341046	-0.00154987	0.00785231	-0.00765786	-0.21303
2357	FPR1	formyl peptide receptor 1	protein-coding	ENSG00000171051	-0.542109	-0.366579	-0.100803	0.0921876	-0.103854	0.399863
2359	FPR3	formyl peptide receptor 3	protein-coding	ENSG00000187474	-0.0403576	0.0302397	0.142145	0.113837	0.205215	0.0706623
2395	FXN	frataxin	protein-coding	ENSG00000165060	-2.06374	-0.66302	-0.298606	-0.14676	-0.527106	0.339511
2444	FRK	fyn related Src family tyrosine kinase	protein-coding	ENSG00000111816	-0.765382	0.168871	-1.43949	-1.05833	-3.02489	-2.16994
2475	MTOR	mechanistic target of rapamycin kinase	protein-coding	ENSG00000198793	0.603363	2.68452	-0.937592	-1.08647	0.415643	-0.595905
2483	FRG1	FSHD region gene 1	protein-coding	ENSG00000109536	0.387598	0.362851	0.0784145	0.357241	-0.485079	-0.315347
2487	FRZB	frizzled related protein	protein-coding	ENSG00000162998	0.101461	0.634963	-1.22281	0.508323	0.520559	-0.644524
2491	CENPI	centromere protein I	protein-coding	ENSG00000102384	-0.0808035	0.180666	0.256075	0.243692	0.0807642	-0.0737279
2495	FTH1	ferritin heavy chain 1	protein-coding	ENSG00000167996	0.0514933	0.137984	-0.076477	-0.121342	-0.0359104	-0.0507475
2512	FTL	ferritin light chain	protein-coding	ENSG00000087086	1.53838	0.482026	0.557277	0.847761	-0.29961	-0.0854442
2517	FUCA1	alpha-L-fucosidase 1	protein-coding	ENSG00000179163	-0.404166	0.144474	0.0550333	0.595793	-0.056297	0.304093
2519	FUCA2	alpha-L-fucosidase 2	protein-coding	ENSG00000001036	0.809148	0.437954	0.323539	0.521645	0.177885	-0.618448
2521	FUS	FUS RNA binding protein	protein-coding	ENSG00000089280	0.137027	0.273357	0.505351	0.330535	-0.263017	-0.0761089
2524	FUT2	fucosyltransferase 2	protein-coding	ENSG00000176920	0.250708	-0.0489414	-0.228585	0.128184	-0.270057	-0.116673
2530	FUT8	fucosyltransferase 8	protein-coding	ENSG00000033170	0.239713	0.307768	0.543541	0.439438	-0.140454	0.0748214
2531	KDSR	3-ketodihydrosphingosine reductase	protein-coding	ENSG00000119537	0.281803	-0.0606383	-0.0139297	-0.329478	-0.277963	0.0854735
2532	ACKR1	atypical chemokine receptor 1 (Duffy blood group)	protein-coding	ENSG00000213088	0.124132	0.249889	-0.0817326	0.00525378	-0.0540232	-0.138905
2533	FYB1	FYN binding protein 1	protein-coding	ENSG00000082074	0.197531	-0.0584479	0.0808442	0.000701153	-0.0698237	-0.0672849
2534	FYN	FYN proto-oncogene, Src family tyrosine kinase	protein-coding	ENSG00000010810	-0.384044	0.575374	0.442494	0.16251	-0.943396	-0.218109
2535	FZD2	frizzled class receptor 2	protein-coding	ENSG00000180340	0.402994	0.209793	-0.256974	0.283793	-0.383049	-0.230123
2537	IFI6	interferon alpha inducible protein 6	protein-coding	ENSG00000126709	0.0185267	-0.246344	-0.423498	-0.255329	0.246467	0.0929705
2539	G6PD	glucose-6-phosphate dehydrogenase	protein-coding	ENSG00000160211	-0.0293489	-0.170291	-0.304097	-0.168317	0.132505	0.0171446
2542	SLC37A4	solute carrier family 37 member 4	protein-coding	ENSG00000137700	0.0999417	-0.028204	-0.245599	-0.146465	0.210276	0.0518028
2547	XRCC6	X-ray repair cross complementing 6	protein-coding	ENSG00000196419	0.361814	-0.0340884	-0.0791624	0.0969413	-0.138192	-0.224373
2548	GAA	alpha glucosidase	protein-coding	ENSG00000171298	-0.151003	-0.514991	-0.542336	-0.411234	0.0863624	0.018572
2550	GABBR1	gamma-aminobutyric acid type B receptor subunit 1	protein-coding	ENSG00000204681	0.500293	0.102689	-0.959665	-0.347696	-0.260157	-0.279698
2551	GABPA	GA binding protein transcription factor subunit alpha	protein-coding	ENSG00000154727	0.468837	-0.213237	0.0939184	-0.185714	-0.758491	-0.253965
2553	GABPB1	GA binding protein transcription factor subunit beta 1	protein-coding	ENSG00000104064	0.318888	0.0742408	-0.230049	-0.137519	-0.152569	0.0677191
2564	GABRE	gamma-aminobutyric acid type A receptor subunit epsilon	protein-coding	ENSG00000102287	-0.17117	-0.498323	-0.984014	-1.0376	0.29605	0.470865
2580	GAK	cyclin G associated kinase	protein-coding	ENSG00000178950	0.548714	0.275028	0.0657383	0.37042	0.248288	-0.242691
2581	GALC	galactosylceramidase	protein-coding	ENSG00000054983	0.416588	0.75642	-0.111166	-0.320219	-0.566658	-0.683296
2582	GALE	UDP-galactose-4-epimerase	protein-coding	ENSG00000117308	0.594491	0.196977	-0.172111	0.303325	-0.115532	-0.640304
2584	GALK1	galactokinase 1	protein-coding	ENSG00000108479	0.311811	0.434318	0.375818	0.510285	-0.319632	-0.25352
2585	GALK2	galactokinase 2	protein-coding	ENSG00000156958	-0.194847	-0.0985001	-0.0615219	-0.0294424	0.173569	-0.0545424
2588	GALNS	galactosamine (N-acetyl)-6-sulfatase	protein-coding	ENSG00000141012	0.0458488	0.0852816	-0.0533308	0.0331614	0.261816	-0.12573
2589	GALNT1	polypeptide N-acetylgalactosaminyltransferase 1	protein-coding	ENSG00000141429	0.173035	0.165869	0.0367171	-0.01781	0.0236306	-0.186065
2590	GALNT2	polypeptide N-acetylgalactosaminyltransferase 2	protein-coding	ENSG00000143641	-0.323608	-0.283345	-0.293885	-0.415004	-0.0979929	0.0825109
2591	GALNT3	polypeptide N-acetylgalactosaminyltransferase 3	protein-coding	ENSG00000115339	0.131336	0.303647	-0.337596	-0.107474	0.44983	-0.0941743
2592	GALT	galactose-1-phosphate uridylyltransferase	protein-coding	ENSG00000213930	-0.172858	-0.152435	-0.418912	0.326536	-0.292062	-0.249061
2595	GANC	glucosidase alpha, neutral C	protein-coding	ENSG00000214013	3.21111	4.29241	2.11053	3.34373	-0.385626	-1.7761
2597	GAPDH	glyceraldehyde-3-phosphate dehydrogenase	protein-coding	ENSG00000111640	-0.708072	-0.518364	-0.00159615	-0.379805	-0.166964	0.353611
2615	LRRC32	leucine rich repeat containing 32	protein-coding	ENSG00000137507	-0.0643909	-0.0863848	-0.0614882	-0.141048	0.155334	0.0125782
2617	GARS1	glycyl-tRNA synthetase 1	protein-coding	ENSG00000106105	0.0641233	-0.0914833	-0.213262	-0.152125	0.146712	0.0957232
2618	GART	phosphoribosylglycinamide formyltransferase, phosphoribosylglycinamide synthetase, phosphoribosylaminoimidazole synthetase	protein-coding	ENSG00000159131	-0.430436	-0.229711	-0.179343	-0.264909	0.165331	0.100109
2619	GAS1	growth arrest specific 1	protein-coding	ENSG00000180447	0.440117	0.135771	0.119337	0.0555297	-0.232444	-0.114229
2621	GAS6	growth arrest specific 6	protein-coding	ENSG00000183087	-0.0078854	-0.146119	-0.193677	-0.06673	0.0356393	-0.038094
2622	GAS8	growth arrest specific 8	protein-coding	ENSG00000141013	-0.080325	-0.0869057	-0.137935	-0.140615	-0.0541601	-0.207052
2627	GATA6	GATA binding protein 6	protein-coding	ENSG00000141448	-0.39026	-0.455612	-0.23999	-0.539322	-0.100528	0.334069
2628	GATM	glycine amidinotransferase	protein-coding	ENSG00000171766	0.505392	0.0855834	0.664373	0.334059	-0.680701	0.106815
2629	GBA1	glucosylceramidase beta 1	protein-coding	ENSG00000177628	-0.036058	-0.191278	-0.172378	-0.179913	0.101863	0.0829317
2631	NIPSNAP2	nipsnap homolog 2	protein-coding	ENSG00000146729	-0.509245	-0.830315	-0.969486	-0.747975	0.284414	-0.0552679
2632	GBE1	1,4-alpha-glucan branching enzyme 1	protein-coding	ENSG00000114480	0.210904	0.10849	-0.0824081	0.00208772	0.0963253	-0.17286
2633	GBP1	guanylate binding protein 1	protein-coding	ENSG00000117228	0.1695	0.217388	0.282736	0.247681	-0.22874	-0.102402
2634	GBP2	guanylate binding protein 2	protein-coding	ENSG00000162645	0.0967466	-0.0716695	-0.136808	-0.0455307	-0.0138364	-0.0700029
2635	GBP3	guanylate binding protein 3	protein-coding	ENSG00000117226	1.28804	0.597941	0.502161	0.782077	-1.19385	-0.550057
2639	GCDH	glutaryl-CoA dehydrogenase	protein-coding	ENSG00000105607	0.442133	0.273414	0.140632	0.355788	-0.0207029	-0.215873
2643	GCH1	GTP cyclohydrolase 1	protein-coding	ENSG00000131979	-0.26492	-0.238914	-0.173918	-0.243539	-0.0748414	0.150535
2644	GCHFR	GTP cyclohydrolase I feedback regulator	protein-coding	ENSG00000137880	-0.398343	-0.181475	-0.384707	-0.260659	0.0475744	0.0556752
2647	BLOC1S1	biogenesis of lysosomal organelles complex 1 subunit 1	protein-coding	ENSG00000135441	-1.37671	-1.46334	-2.01063	-0.539627	0.555052	0.920209
2648	KAT2A	lysine acetyltransferase 2A	protein-coding	ENSG00000108773	-0.086163	0.00266575	-0.0466407	0.0645951	-0.0916201	0.0691978
2650	GCNT1	glucosaminyl (N-acetyl) transferase 1	protein-coding	ENSG00000187210	-0.0216117	0.0370916	0.155436	0.152836	-0.0510699	-0.0185849
2651	GCNT2	glucosaminyl (N-acetyl) transferase 2 (I blood group)	protein-coding	ENSG00000111846	-0.000475991	-0.16587	-0.30693	0.0801302	-0.179372	-0.160009
2653	GCSH	glycine cleavage system protein H	protein-coding	ENSG00000140905	0.044258	-0.0274576	-0.11662	-0.105016	0.130251	0.0399859
2664	GDI1	GDP dissociation inhibitor 1	protein-coding	ENSG00000203879	-0.118064	0.0581935	0.030137	0.0803596	-0.0930671	0.0743543
2665	GDI2	GDP dissociation inhibitor 2	protein-coding	ENSG00000057608	0.984716	-0.00816761	-2.27984	-0.469079	1.76138	-0.480569
2669	GEM	GTP binding protein overexpressed in skeletal muscle	protein-coding	ENSG00000164949	0.0554478	-0.0319528	-0.154028	-0.218234	-0.0432405	-0.0819981
2671	GFER	growth factor, augmenter of liver regeneration	protein-coding	ENSG00000127554	0.118539	0.168143	0.200658	0.0881733	-0.174347	-0.0352775
2673	GFPT1	glutamine--fructose-6-phosphate transaminase 1	protein-coding	ENSG00000198380	0.294662	0.113481	0.263698	0.246592	-0.24511	-0.269421
2677	GGCX	gamma-glutamyl carboxylase	protein-coding	ENSG00000115486	0.0718064	0.127371	0.206286	0.211606	-0.186216	-0.0547297
2678	GGT1	gamma-glutamyltransferase 1	protein-coding	ENSG00000100031	-1.37776	-1.21149	-1.19288	-1.23887	1.38447	0.883489
2683	B4GALT1	beta-1,4-galactosyltransferase 1	protein-coding	ENSG00000086062	-0.643464	-0.00875052	0.24815	-0.137438	0.584101	0.814612
2686	GGT7	gamma-glutamyltransferase 7	protein-coding	ENSG00000131067	-0.256041	-0.00876961	-0.156874	-0.156435	0.129001	0.0895443
2687	GGT5	gamma-glutamyltransferase 5	protein-coding	ENSG00000099998	0.375235	0.158919	0.00637455	0.119183	-0.383754	0.0476109
2697	GJA1	gap junction protein alpha 1	protein-coding	ENSG00000152661	-0.120702	-0.00517299	-0.191688	-0.166161	-0.00383906	0.238754
2701	GJA4	gap junction protein alpha 4	protein-coding	ENSG00000187513	0.0804698	0.162859	0.146688	0.0991947	-0.00617544	0.0533187
2706	GJB2	gap junction protein beta 2	protein-coding	ENSG00000165474	0.249018	0.419003	-0.136813	0.205313	-0.137728	-0.315421
2710	GK	glycerol kinase	protein-coding	ENSG00000198814	0.319282	0.38237	0.366215	0.197467	0.0928586	-0.356789
2717	GLA	galactosidase alpha	protein-coding	ENSG00000102393	4.64964	1.79838	3.79553	3.63096	-2.03915	0.588369
2719	GPC3	glypican 3	protein-coding	ENSG00000147257	0.00509327	0.13614	0.0931775	0.0280169	-0.127955	-0.0588218
2720	GLB1	galactosidase beta 1	protein-coding	ENSG00000170266	0.72373	0.910899	0.291578	0.561482	-0.280995	-0.434268
2729	GCLC	glutamate-cysteine ligase catalytic subunit	protein-coding	ENSG00000001084	0.296506	0.523863	0.889601	0.546553	-0.089943	0.0236698
2730	GCLM	glutamate-cysteine ligase modifier subunit	protein-coding	ENSG00000023909	-0.195822	0.360015	0.611027	0.145487	-0.216503	-0.0488462
2731	GLDC	glycine decarboxylase	protein-coding	ENSG00000178445	-0.607692	0.063182	-0.10514	0.461252	0.041406	0.0956756
2733	GLE1	GLE1 RNA export mediator	protein-coding	ENSG00000119392	0.0878491	0.618401	1.75039	0.280229	-0.0759489	0.480125
2734	GLG1	golgi glycoprotein 1	protein-coding	ENSG00000090863	-0.185508	-0.249971	-0.212254	-0.0677131	0.190904	0.160809
2737	GLI3	GLI family zinc finger 3	protein-coding	ENSG00000106571	-0.676538	-0.262278	-0.217185	-0.197305	0.482659	-0.0102276
2738	GLI4	GLI family zinc finger 4	protein-coding	ENSG00000250571	-0.0250632	0.200413	0.140792	0.106568	0.145902	-0.0176609
2739	GLO1	glyoxalase I	protein-coding	ENSG00000124767	0.167703	0.41391	0.396894	0.290626	0.151738	-0.0416145
2744	GLS	glutaminase	protein-coding	ENSG00000115419	-0.163851	0.166182	0.110282	0.0916996	0.118844	0.0301599
2745	GLRX	glutaredoxin	protein-coding	ENSG00000173221	-0.740065	0.337295	0.886594	-1.18436	-1.27034	-0.68849
2746	GLUD1	glutamate dehydrogenase 1	protein-coding	ENSG00000148672	0.498217	0.651567	0.395628	0.475138	-0.401207	-0.42532
2747	GLUD2	glutamate dehydrogenase 2	protein-coding	ENSG00000182890	0.193455	0.24124	-0.975286	-0.158389	-0.155346	-0.209579
2752	GLUL	glutamate-ammonia ligase	protein-coding	ENSG00000135821	0.0715695	0.0743195	-0.985154	-0.0107299	-0.340397	-0.0900781
2760	GM2A	ganglioside GM2 activator	protein-coding	ENSG00000196743	0.184574	0.113826	-0.0221172	0.00466147	-0.221271	-0.0880058
2762	GMDS	GDP-mannose 4,6-dehydratase	protein-coding	ENSG00000112699	-0.0544591	-0.14365	-0.220706	-0.123378	0.0883594	0.0359599
2764	GMFB	glia maturation factor beta	protein-coding	ENSG00000197045	0.136176	-0.069662	-0.340252	-0.258881	-0.35626	-0.226901
2766	GMPR	guanosine monophosphate reductase	protein-coding	ENSG00000137198	0.38327	-0.0108857	-0.0304918	0.0693322	-0.276884	-0.287484
2767	GNA11	G protein subunit alpha 11	protein-coding	ENSG00000088256	-0.144795	-0.0844683	-0.140325	-0.246521	-0.00450573	0.0237
2768	GNA12	G protein subunit alpha 12	protein-coding	ENSG00000146535	0.437563	0.365771	0.417593	0.426731	-0.0819732	-0.0813017
2769	GNA15	G protein subunit alpha 15	protein-coding	ENSG00000060558	0.378067	0.264792	-0.0122872	0.0869	-0.302025	-0.159145
2771	GNAI2	G protein subunit alpha i2	protein-coding	ENSG00000114353	0.00840784	-0.603894	-2.20938	-1.06014	-0.290916	0.10399
2773	GNAI3	G protein subunit alpha i3	protein-coding	ENSG00000065135	-0.406296	-0.207398	-0.2249	0.142068	0.254094	0.39271
2776	GNAQ	G protein subunit alpha q	protein-coding	ENSG00000156052	0.641918	-0.0138862	0.100505	0.710196	-0.613398	-0.684434
2778	GNAS	GNAS complex locus	protein-coding	ENSG00000087460	0.179085	0.124257	0.166	0.205031	-0.248519	-0.106013
2780	GNAT2	G protein subunit alpha transducin 2	protein-coding	ENSG00000134183	-1.13997	-0.26846	0.622317	0.286662	1.186	0.348878
2782	GNB1	G protein subunit beta 1	protein-coding	ENSG00000078369	-0.271327	-0.0787628	-0.0945828	-0.0201434	-0.101738	0.122171
2783	GNB2	G protein subunit beta 2	protein-coding	ENSG00000172354	0.443037	0.115394	0.0451891	0.221677	-0.252562	-0.532657
2785	GNG3	G protein subunit gamma 3	protein-coding	ENSG00000162188	-0.461483	-0.143527	-0.355161	-0.188559	0.225748	0.0168514
2787	GNG5	G protein subunit gamma 5	protein-coding	ENSG00000174021	-0.584109	0.676126	1.87903	1.02991	-0.241013	0.410743
2790	GNG10	G protein subunit gamma 10	protein-coding	ENSG00000242616	0.131525	0.068421	-0.113306	0.134084	-0.200128	-0.24591
2791	GNG11	G protein subunit gamma 11	protein-coding	ENSG00000127920	0.555449	-0.0680194	0.059486	0.0592419	0.033858	-0.165211
2794	GNL1	G protein nucleolar 1 (putative)	protein-coding	ENSG00000204590	0.67334	0.542337	0.457228	0.382964	-0.122394	-0.360606
2798	GNRHR	gonadotropin releasing hormone receptor	protein-coding	ENSG00000109163	0.0224199	0.151997	0.0580867	0.0682896	-0.139959	-0.021648
2799	GNS	glucosamine (N-acetyl)-6-sulfatase	protein-coding	ENSG00000135677	-0.041294	0.0877406	0.526428	0.232676	-0.813512	-0.666507
2800	GOLGA1	golgin A1	protein-coding	ENSG00000136935	0.884651	0.807757	0.521649	0.775282	-0.54812	-0.310616
2801	GOLGA2	golgin A2	protein-coding	ENSG00000167110	-0.252532	-0.0285802	-1.23508	-1.07684	-0.763384	-0.119631
2802	GOLGA3	golgin A3	protein-coding	ENSG00000090615	-0.400439	-0.313734	-0.356966	-0.518314	-0.0061807	0.175859
2803	GOLGA4	golgin A4	protein-coding	ENSG00000144674	0.995487	0.578827	-0.0373531	-0.0652975	-0.883791	-0.376307
2804	GOLGB1	golgin B1	protein-coding	ENSG00000173230	-0.330734	-1.2584	-0.965222	-0.502691	0.16849	0.566986
2805	GOT1	glutamic-oxaloacetic transaminase 1	protein-coding	ENSG00000120053	-1.508	-1.60754	0.000461673	0.370135	0.845327	2.09368
2806	GOT2	glutamic-oxaloacetic transaminase 2	protein-coding	ENSG00000125166	-0.129907	-0.0352561	0.089796	-0.10491	-0.0666848	0.00883704
2810	SFN	stratifin	protein-coding	ENSG00000175793	1.46483	-0.247948	0.922498	0.811847	0.214191	-0.828246
2811	GP1BA	glycoprotein Ib platelet subunit alpha	protein-coding	ENSG00000185245	2.17843	1.21794	0.341181	0.490927	-0.824247	-1.80608
2817	GPC1	glypican 1	protein-coding	ENSG00000063660	0.0527197	0.0563535	-0.0588559	0.0558945	0.164678	-0.240965
2819	GPD1	glycerol-3-phosphate dehydrogenase 1	protein-coding	ENSG00000167588	-0.0820678	-1.40792	-1.69407	-0.809419	0.670415	0.317723
2820	GPD2	glycerol-3-phosphate dehydrogenase 2	protein-coding	ENSG00000115159	0.615634	0.507834	0.139415	0.326069	-0.305902	-0.156829
2821	GPI	glucose-6-phosphate isomerase	protein-coding	ENSG00000105220	0.356135	0.132447	0.308614	0.606026	-0.625107	-0.226588
2824	GPM6B	glycoprotein M6B	protein-coding	ENSG00000046653	0.985025	2.39731	0.592617	0.700774	-1.38113	-1.7305
2840	GPR17	G protein-coupled receptor 17	protein-coding	ENSG00000144230	0.694861	-0.434559	0.0974002	0.140999	-0.120817	0.157934
2841	GPR18	G protein-coupled receptor 18	protein-coding	ENSG00000125245	-0.302305	0.131786	-0.993216	-0.0873071	0.0293132	0.0173154
2845	GPR22	G protein-coupled receptor 22	protein-coding	ENSG00000172209	-0.317693	-0.223096	-0.608362	-0.633555	-0.135297	-0.0572292
2850	GPR27	G protein-coupled receptor 27	protein-coding	ENSG00000170837	0.196399	0.41832	-0.0776969	0.0290144	-0.1546	-0.125
2852	GPER1	G protein-coupled estrogen receptor 1	protein-coding	ENSG00000164850	1.86412	0.828913	0.266402	0.885164	0.0532009	-0.85995
2857	GPR34	G protein-coupled receptor 34	protein-coding	ENSG00000171659	0.871666	0.636985	0.371842	0.705641	0.120283	-0.376454
2863	GPR39	G protein-coupled receptor 39	protein-coding	ENSG00000183840	0.434153	0.348778	0.135531	0.320282	-0.0760552	-0.141954
2870	GRK6	G protein-coupled receptor kinase 6	protein-coding	ENSG00000198055	4.47382	7.50725	0.97824	1.28574	-0.339545	-0.673156
2872	MKNK2	MAPK interacting serine/threonine kinase 2	protein-coding	ENSG00000099875	0.263427	-0.0835384	-0.426948	-0.20942	0.0786859	0.0920729
2873	GPS1	G protein pathway suppressor 1	protein-coding	ENSG00000169727	0.158602	0.77823	-0.178182	0.105633	0.10669	-0.111528
2874	GPS2	G protein pathway suppressor 2	protein-coding	ENSG00000132522	0.582064	0.304971	0.0957004	-0.123449	-0.095735	-0.234716
2875	GPT	glutamic--pyruvic transaminase	protein-coding	ENSG00000167701	-0.427016	-0.413759	-0.462739	-0.425999	0.140995	-0.176613
2876	GPX1	glutathione peroxidase 1	protein-coding	ENSG00000233276	-0.0958658	0.0897822	-0.11403	0.0468846	0.111424	-0.234993
2877	GPX2	glutathione peroxidase 2	protein-coding	ENSG00000176153	0.242299	0.138662	0.226242	0.0335298	-0.369235	0.0120087
2878	GPX3	glutathione peroxidase 3	protein-coding	ENSG00000211445	1.32135	0.648401	1.15964	1.16051	-0.765225	-0.584435
2879	GPX4	glutathione peroxidase 4	protein-coding	ENSG00000167468	-0.394215	1.07593	-1.62475	0.411396	-0.85918	-1.9717
2882	GPX7	glutathione peroxidase 7	protein-coding	ENSG00000116157	0.128988	-0.078482	-0.418007	-0.523192	-0.0578724	-0.117297
2885	GRB2	growth factor receptor bound protein 2	protein-coding	ENSG00000177885	0.165857	0.229865	0.0610445	0.162766	-0.103032	-0.175432
2886	GRB7	growth factor receptor bound protein 7	protein-coding	ENSG00000141738	1.52639	2.03047	0.66658	1.01355	-0.573285	-0.560155
2887	GRB10	growth factor receptor bound protein 10	protein-coding	ENSG00000106070	0.0954686	0.0410329	1.04243	0.109822	-0.281449	-0.266029
2889	RAPGEF1	Rap guanine nucleotide exchange factor 1	protein-coding	ENSG00000107263	0.00515199	0.267645	0.0994587	0.144881	0.0694954	-0.375889
2896	GRN	granulin precursor	protein-coding	ENSG00000030582	0.119747	0.175434	0.43001	0.212121	0.0542862	0.165816
2907	GRINA	glutamate ionotropic receptor NMDA type subunit associated protein 1	protein-coding	ENSG00000178719	0.0643069	0.131986	0.332964	0.196507	0.137927	0.208018
2908	NR3C1	nuclear receptor subfamily 3 group C member 1	protein-coding	ENSG00000113580	0.109686	0.110028	-0.0218402	0.0470126	-0.210116	-0.17832
2909	ARHGAP35	Rho GTPase activating protein 35	protein-coding	ENSG00000160007	-0.0286963	0.0800785	0.281756	0.12709	0.205093	0.265095
2919	CXCL1	C-X-C motif chemokine ligand 1	protein-coding	ENSG00000163739	-1.44003	1.0907	1.93374	1.32662	-0.860616	0.569877
2920	CXCL2	C-X-C motif chemokine ligand 2	protein-coding	ENSG00000081041	0.656583	0.300649	0.441294	0.497167	-0.704723	-0.263637
2921	CXCL3	C-X-C motif chemokine ligand 3	protein-coding	ENSG00000163734	-0.255793	0.0886056	0.242238	0.162207	-0.0790875	0.0806257
2923	PDIA3	protein disulfide isomerase family A member 3	protein-coding	ENSG00000167004	-0.267035	-0.116032	-0.167173	-0.274279	0.218607	-0.0160786
2926	GRSF1	G-rich RNA sequence binding factor 1	protein-coding	ENSG00000132463	-0.228483	0.132132	0.21755	0.127573	-0.0985278	0.114381
2931	GSK3A	glycogen synthase kinase 3 alpha	protein-coding	ENSG00000105723	-0.232992	0.319142	0.20298	0.255825	-0.122873	0.318829
2932	GSK3B	glycogen synthase kinase 3 beta	protein-coding	ENSG00000082701	-1.39691	-1.38227	-1.91495	-1.45348	0.203711	1.23793
2934	GSN	gelsolin	protein-coding	ENSG00000148180	0.497514	0.488654	0.225826	0.0917488	-0.393709	0.0307191
2935	GSPT1	G1 to S phase transition 1	protein-coding	ENSG00000103342	-0.53608	-0.555217	-0.338104	-0.3988	0.0856	0.543765
2936	GSR	glutathione-disulfide reductase	protein-coding	ENSG00000104687	-2.66175	-1.47281	-1.45183	-1.65653	1.58184	0.859755
2937	GSS	glutathione synthetase	protein-coding	ENSG00000100983	-0.997217	-0.472583	-1.69469	-0.426889	-0.682643	0.155579
2941	GSTA4	glutathione S-transferase alpha 4	protein-coding	ENSG00000170899	-0.404611	1.0927	0.921387	1.21751	0.30998	-0.385793
2944	GSTM1	glutathione S-transferase mu 1	protein-coding	ENSG00000134184	-0.472362	-0.441306	-0.343074	-0.356987	0.239899	0.657943
2946	GSTM2	glutathione S-transferase mu 2	protein-coding	ENSG00000213366	-0.383077	-0.140911	0.176694	-0.119984	-0.316755	0.0665733
2948	GSTM4	glutathione S-transferase mu 4	protein-coding	ENSG00000168765	-0.00340888	0.975563	1.06559	0.48842	-0.67863	-0.675432
2950	GSTP1	glutathione S-transferase pi 1	protein-coding	ENSG00000084207	-1.01752	-0.615034	-0.922842	-0.543439	0.217919	0.419247
2954	GSTZ1	glutathione S-transferase zeta 1	protein-coding	ENSG00000100577	-0.379309	-0.145246	-0.221629	0.0659181	0.141599	-0.0198247
2956	MSH6	mutS homolog 6	protein-coding	ENSG00000116062	0.322428	0.224936	0.0426103	0.0546089	-0.0323874	-0.141588
2957	GTF2A1	general transcription factor IIA subunit 1	protein-coding	ENSG00000165417	1.04605	0.227844	-1.3781	0.105204	-0.0859393	-0.126714
2958	GTF2A2	general transcription factor IIA subunit 2	protein-coding	ENSG00000140307	-0.0837858	-1.07348	-1.87407	-1.11506	0.62585	0.71487
2959	GTF2B	general transcription factor IIB	protein-coding	ENSG00000137947	0.717797	0.29692	0.140508	0.117693	-0.0819402	-0.184545
2960	GTF2E1	general transcription factor IIE subunit 1	protein-coding	ENSG00000153767	3.41403	1.61288	1.10702	1.61105	-0.213245	-0.497722
2961	GTF2E2	general transcription factor IIE subunit 2	protein-coding	ENSG00000197265	0.228082	-0.0312124	-0.113837	-0.0746239	-0.316305	-0.268588
2962	GTF2F1	general transcription factor IIF subunit 1	protein-coding	ENSG00000125651	0.555882	0.443425	0.264311	0.497611	0.0474564	-0.159867
2963	GTF2F2	general transcription factor IIF subunit 2	protein-coding	ENSG00000188342	-0.331387	-0.39796	-0.020216	-0.00728615	0.0482089	-0.0842241
2965	GTF2H1	general transcription factor IIH subunit 1	protein-coding	ENSG00000110768	-1.231	-1.22756	-2.02455	-1.11856	-0.0130951	0.261088
2966	GTF2H2	general transcription factor IIH subunit 2	protein-coding	ENSG00000145736	1.44229	0.229068	-0.285162	1.48505	-0.129042	0.592067
2967	GTF2H3	general transcription factor IIH subunit 3	protein-coding	ENSG00000111358	-0.0443946	0.00248428	0.141326	0.0368685	0.263132	0.229414
2968	GTF2H4	general transcription factor IIH subunit 4	protein-coding	ENSG00000213780	0.314219	0.392392	1.078	0.576927	0.197215	0.604834
2969	GTF2I	general transcription factor IIi	protein-coding	ENSG00000263001	0.589442	-0.443775	-1.19167	-0.436941	-1.5732	-0.367653
2971	GTF3A	general transcription factor IIIA	protein-coding	ENSG00000122034	0.198686	0.207936	0.0873225	0.18048	-0.0171769	-0.0819619
2972	BRF1	BRF1 RNA polymerase III transcription initiation factor subunit	protein-coding	ENSG00000185024	-1.42917	-0.675259	0.230229	-0.426991	-0.168965	0.375778
2975	GTF3C1	general transcription factor IIIC subunit 1	protein-coding	ENSG00000077235	0.128858	0.021303	0.00424537	-0.260255	0.562975	0.426769
2976	GTF3C2	general transcription factor IIIC subunit 2	protein-coding	ENSG00000115207	0.138028	0.0453982	0.00283964	-0.27387	0.57504	0.4358
2977	GUCY1A2	guanylate cyclase 1 soluble subunit alpha 2	protein-coding	ENSG00000152402	0.0592281	0.252006	0.537629	0.348936	0.0908572	-0.00913628
2982	GUCY1A1	guanylate cyclase 1 soluble subunit alpha 1	protein-coding	ENSG00000164116	-0.0824649	0.231024	1.12136	0.845546	0.164603	0.711294
2983	GUCY1B1	guanylate cyclase 1 soluble subunit beta 1	protein-coding	ENSG00000061918	0.289152	0.0899503	0.0266986	0.228355	-0.0658963	-0.098327
2984	GUCY2C	guanylate cyclase 2C	protein-coding	ENSG00000070019	0.587956	0.67416	0.0337985	0.409179	-0.307624	-0.368163
2987	GUK1	guanylate kinase 1	protein-coding	ENSG00000143774	0.173495	0.107246	0.131032	0.232152	-0.105214	-0.195143
2990	GUSB	glucuronidase beta	protein-coding	ENSG00000169919	0.484392	0.0755078	-1.31458	-0.169858	0.000158911	-0.41759
2992	GYG1	glycogenin 1	protein-coding	ENSG00000163754	1.54581	0.782457	1.06605	0.755884	0.239882	0.0736444
2995	GYPC	glycophorin C (Gerbich blood group)	protein-coding	ENSG00000136732	-0.678297	-0.372869	-1.0568	-0.652571	0.314073	0.02045
2997	GYS1	glycogen synthase 1	protein-coding	ENSG00000104812	-0.330923	-0.398778	-0.58195	-0.483589	0.318531	0.0695054
3001	GZMA	granzyme A	protein-coding	ENSG00000145649	0.0411025	-0.546126	-0.590058	-0.626101	0.176595	0.149992
3002	GZMB	granzyme B	protein-coding	ENSG00000100453	-0.654284	-0.376966	-0.315603	-0.26129	0.16291	-0.373531
3005	H1-0	H1.0 linker histone	protein-coding	ENSG00000189060	-0.0395638	-0.108109	-0.196095	-0.179302	-0.414815	-0.0829028
3006	H1-2	H1.2 linker histone, cluster member	protein-coding	ENSG00000187837	-0.00379245	0.110106	0.0255084	0.162831	0.0364047	0.0116004
3007	H1-3	H1.3 linker histone, cluster member	protein-coding	ENSG00000124575	0.388683	0.384846	0.478588	0.417907	-0.257944	-0.0504277
3008	H1-4	H1.4 linker histone, cluster member	protein-coding	ENSG00000168298	0.391789	1.13372	2.17544	-2.64086	-0.34303	-0.806471
3009	H1-5	H1.5 linker histone, cluster member	protein-coding	ENSG00000184357	0.33406	0.0800001	-0.370957	0.0676635	-0.337795	-0.328878
3012	H2AC8	H2A clustered histone 8	protein-coding	ENSG00000277075	0.0501159	-0.210125	-0.0991894	0.0121854	-0.983128	-0.708156
3013	H2AC7	H2A clustered histone 7	protein-coding	ENSG00000196866	0.771043	-0.104409	-0.0756725	0.257346	-0.489487	-0.433581
3014	H2AX	H2A.X variant histone	protein-coding	ENSG00000188486	0.432665	0.0602378	0.494462	-0.282717	0.404783	0.106037
3015	H2AZ1	H2A.Z variant histone 1	protein-coding	ENSG00000164032	-0.370651	-0.511012	-0.102465	-0.155516	-0.527773	0.500047
3017	H2BC5	H2B clustered histone 5	protein-coding	ENSG00000158373	-0.17614	-0.253937	-0.34389	-0.104365	0.277051	-0.0145225
3018	H2BC3	H2B clustered histone 3	protein-coding	ENSG00000276410	0.0221004	-0.398859	-0.358737	0.0187415	-0.220841	-0.297174
3020	H3-3A	H3.3 histone A	protein-coding	ENSG00000163041	-0.572584	-0.717898	-0.654489	-0.772414	0.53727	0.698951
3021	H3-3B	H3.3 histone B	protein-coding	ENSG00000132475	0.227125	0.0108122	0.0923802	0.110913	-0.382776	-0.245834
3024	H1-1	H1.1 linker histone, cluster member	protein-coding	ENSG00000124610	0.515199	0.201949	0.62035	0.578018	-0.178621	0.0464018
3028	HSD17B10	hydroxysteroid 17-beta dehydrogenase 10	protein-coding	ENSG00000072506	0.273213	0.292505	0.307131	0.10375	-0.0114636	-0.119459
3029	HAGH	hydroxyacylglutathione hydrolase	protein-coding	ENSG00000063854	-1.71424	-1.89373	-1.17231	-1.09475	4.69468	2.08706
3030	HADHA	hydroxyacyl-CoA dehydrogenase trifunctional multienzyme complex subunit alpha	protein-coding	ENSG00000084754	-1.67467	-0.22929	-1.13046	-1.39644	0.290216	0.508921
3032	HADHB	hydroxyacyl-CoA dehydrogenase trifunctional multienzyme complex subunit beta	protein-coding	ENSG00000138029	0.570867	0.599793	-0.171812	0.341048	0.298103	-0.359766
3033	HADH	hydroxyacyl-CoA dehydrogenase	protein-coding	ENSG00000138796	0.456892	0.0627551	0.115704	0.79789	0.475986	-0.176679
3035	HARS1	histidyl-tRNA synthetase 1	protein-coding	ENSG00000170445	4.32947	0.0327552	-3.66155	-1.12785	1.63082	2.18298
3036	HAS1	hyaluronan synthase 1	protein-coding	ENSG00000105509	0.112824	-0.12918	-0.223162	0.110295	-0.358156	-0.0753111
3037	HAS2	hyaluronan synthase 2	protein-coding	ENSG00000170961	0.555557	0.549749	0.719914	0.523254	-0.396983	-0.533717
3038	HAS3	hyaluronan synthase 3	protein-coding	ENSG00000103044	-0.519824	-0.276886	-0.182098	-0.076352	-0.0883193	0.124182
3039	HBA1	hemoglobin subunit alpha 1	protein-coding	ENSG00000206172	-0.398314	0.368752	-0.144691	0.0619344	-0.960031	-0.147656
3040	HBA2	hemoglobin subunit alpha 2	protein-coding	ENSG00000188536	0.110095	0.0380593	-0.98965	-0.349251	-0.678741	0.168759
3043	HBB	hemoglobin subunit beta	protein-coding	ENSG00000244734	-1.23742	-0.420632	-0.960814	-0.74007	0.366519	0.207877
3045	HBD	hemoglobin subunit delta	protein-coding	ENSG00000223609	0.824278	-0.250786	-0.943689	-0.0494842	-0.138057	-0.805073
3053	SERPIND1	serpin family D member 1	protein-coding	ENSG00000099937	0.148695	0.542896	0.238092	0.170848	-0.387508	0.0238638
3054	HCFC1	host cell factor C1	protein-coding	ENSG00000172534	-2.54475	-1.1149	1.03128	0.323533	-0.0186342	1.11831
3055	HCK	HCK proto-oncogene, Src family tyrosine kinase	protein-coding	ENSG00000101336	-1.19227	-0.301157	-1.0926	-0.46419	0.874471	0.602296
3059	HCLS1	hematopoietic cell-specific Lyn substrate 1	protein-coding	ENSG00000180353	-1.33982	-0.456825	-0.979917	-0.339752	-0.236761	-0.0285739
3064	HTT	huntingtin	protein-coding	ENSG00000197386	-1.0396	-1.13759	-1.84478	0.515112	-0.0868358	-1.52861
3065	HDAC1	histone deacetylase 1	protein-coding	ENSG00000116478	-0.186539	-0.459399	-0.329874	-0.558744	0.128856	0.273919
3066	HDAC2	histone deacetylase 2	protein-coding	ENSG00000196591	0.619321	0.605531	0.213702	0.427358	-0.437019	-0.45989
3068	HDGF	heparin binding growth factor	protein-coding	ENSG00000143321	0.475752	0.0425814	-0.184692	0.0501697	-0.208686	-0.217797
3069	HDLBP	high density lipoprotein binding protein	protein-coding	ENSG00000115677	-0.298462	-0.0412903	-0.377268	-0.322107	0.00576627	0.0633028
3070	HELLS	helicase, lymphoid specific	protein-coding	ENSG00000119969	-0.00120194	-0.255024	-0.646107	-0.00778368	-0.286553	-0.0704165
3071	NCKAP1L	NCK associated protein 1 like	protein-coding	ENSG00000123338	0.0944582	-0.119084	-1.08814	-0.539486	0.179467	-0.126037
3073	HEXA	hexosaminidase subunit alpha	protein-coding	ENSG00000213614	0.363499	-0.0984585	0.610842	0.557564	0.508471	0.711872
3074	HEXB	hexosaminidase subunit beta	protein-coding	ENSG00000049860	-2.48478	2.74848	2.75198	4.05066	-1.37459	1.32393
3075	CFH	complement factor H	protein-coding	ENSG00000000971	-0.166351	-0.0276724	0.113573	-0.169801	0.0910306	0.0887042
3078	CFHR1	complement factor H related 1	protein-coding	ENSG00000244414	0.232511	0.372847	0.639636	0.373742	0.0875678	-0.18903
3087	HHEX	hematopoietically expressed homeobox	protein-coding	ENSG00000152804	2.81043	5.31475	9.44585	5.87445	-0.800032	-0.389823
3090	HIC1	HIC ZBTB transcriptional repressor 1	protein-coding	ENSG00000177374	-0.242251	-0.0502061	0.134069	0.140136	0.0315659	0.116647
3091	HIF1A	hypoxia inducible factor 1 subunit alpha	protein-coding	ENSG00000100644	-0.628017	0.15045	0.247878	0.0905925	0.11161	0.189126
3092	HIP1	huntingtin interacting protein 1	protein-coding	ENSG00000127946	1.41005	1.88092	-1.65467	-0.147435	-0.157965	-0.720353
3093	UBE2K	ubiquitin conjugating enzyme E2 K	protein-coding	ENSG00000078140	0.41469	0.417633	0.581958	0.394498	-0.186027	-0.197441
3094	HINT1	histidine triad nucleotide binding protein 1	protein-coding	ENSG00000169567	0.237735	0.264108	0.270035	0.277243	-0.0115548	-0.161881
3096	HIVEP1	HIVEP zinc finger 1	protein-coding	ENSG00000095951	0.0334532	-0.0259093	0.224592	0.0949948	-0.0116421	0.0898797
3097	HIVEP2	HIVEP zinc finger 2	protein-coding	ENSG00000010818	-0.144239	-0.0128567	0.440005	-0.212207	-0.530854	-0.40249
3098	HK1	hexokinase 1	protein-coding	ENSG00000156515	0.0375658	-0.00208734	-0.10035	0.0153429	-0.0227716	-0.0510484
3099	HK2	hexokinase 2	protein-coding	ENSG00000159399	0.23897	0.293045	0.254095	0.443391	-0.110084	-0.00613075
3101	HK3	hexokinase 3	protein-coding	ENSG00000160883	-0.542363	-0.411919	-0.202257	-0.547934	0.20785	0.345899
3104	ZBTB48	zinc finger and BTB domain containing 48	protein-coding	ENSG00000204859	-1.1706	1.76484	2.55132	0.613545	-1.62491	-0.816522
3105	HLA-A	major histocompatibility complex, class I, A	protein-coding	ENSG00000206503	-0.255551	0.354811	0.904913	0.584884	0.0596351	0.075351
3106	HLA-B	major histocompatibility complex, class I, B	protein-coding	ENSG00000234745	0.0221051	0.153429	0.290944	-0.1473	0.636359	-0.286467
3107	HLA-C	major histocompatibility complex, class I, C	protein-coding	ENSG00000204525	-0.169782	0.304231	0.335725	0.0840244	-0.113951	-0.192097
3108	HLA-DMA	major histocompatibility complex, class II, DM alpha	protein-coding	ENSG00000204257	0.24712	0.111229	0.0625427	0.199253	-0.389507	-0.19813
3109	HLA-DMB	major histocompatibility complex, class II, DM beta	protein-coding	ENSG00000242574	-0.318268	-0.122799	-0.190048	-0.153006	0.0671927	-0.00389301
3111	HLA-DOA	major histocompatibility complex, class II, DO alpha	protein-coding	ENSG00000204252	-0.231199	-0.117016	0.0107994	0.0420111	0.092287	-0.0825342
3113	HLA-DPA1	major histocompatibility complex, class II, DP alpha 1	protein-coding	ENSG00000231389	-0.391422	-1.06124	-1.49452	-0.742531	0.354536	0.0144415
3115	HLA-DPB1	major histocompatibility complex, class II, DP beta 1	protein-coding	ENSG00000223865	-1.02403	-0.520101	-0.165778	-0.500459	0.185295	0.274278
3117	HLA-DQA1	major histocompatibility complex, class II, DQ alpha 1	protein-coding	ENSG00000196735	0.132515	0.333098	-0.0380088	0.13136	-0.000846583	-0.142147
3118	HLA-DQA2	major histocompatibility complex, class II, DQ alpha 2	protein-coding	ENSG00000237541	-1.31382	-0.461079	0.099835	-1.08519	-0.352194	0.569231
3119	HLA-DQB1	major histocompatibility complex, class II, DQ beta 1	protein-coding	ENSG00000179344	-0.0983181	-0.148574	-0.128201	0.133727	-0.0994876	-0.151313
3122	HLA-DRA	major histocompatibility complex, class II, DR alpha	protein-coding	ENSG00000204287	0.0769124	0.183395	0.0353167	0.136147	-0.0743015	-0.0481756
3123	HLA-DRB1	major histocompatibility complex, class II, DR beta 1	protein-coding	ENSG00000196126	0.0653947	0.295439	0.19412	0.173107	-0.0281139	0.00860229
3127	HLA-DRB5	major histocompatibility complex, class II, DR beta 5	protein-coding	ENSG00000198502	0.705387	0.246911	0.243921	0.107498	-0.228339	-0.386502
3133	HLA-E	major histocompatibility complex, class I, E	protein-coding	ENSG00000204592	-0.0124027	-0.0261482	-0.161988	0.0403881	-0.0524219	-0.009326
3134	HLA-F	major histocompatibility complex, class I, F	protein-coding	ENSG00000204642	-0.211034	-0.0997129	-0.223672	-0.0946654	0.0736876	-0.00152681
3141	HLCS	holocarboxylase synthetase	protein-coding	ENSG00000159267	-0.0570279	-0.352586	-0.333773	-0.53378	-0.466811	-0.0764985
3142	HLX	H2.0 like homeobox	protein-coding	ENSG00000136630	-0.527314	-0.623951	-0.335983	-0.463225	0.498253	-0.0972292
3145	HMBS	hydroxymethylbilane synthase	protein-coding	ENSG00000256269	4.06294	-0.273079	-1.22104	-2.56378	0.699702	2.71143
3146	HMGB1	high mobility group box 1	protein-coding	ENSG00000189403	-0.240196	-0.660624	-0.400035	-0.519664	-0.196825	0.0523798
3148	HMGB2	high mobility group box 2	protein-coding	ENSG00000164104	-0.0175519	0.0106747	0.112656	0.040404	0.259191	0.109854
3149	HMGB3	high mobility group box 3	protein-coding	ENSG00000029993	-1.42149	-0.346469	0.155886	-0.41777	0.572589	0.485917
3150	HMGN1	high mobility group nucleosome binding domain 1	protein-coding	ENSG00000205581	-0.410211	-1.13441	-0.368484	0.149808	-0.536812	-0.645879
3151	HMGN2	high mobility group nucleosomal binding domain 2	protein-coding	ENSG00000198830	0.204577	0.141225	0.100796	0.12928	-0.130513	0.0108598
3155	HMGCL	3-hydroxy-3-methylglutaryl-CoA lyase	protein-coding	ENSG00000117305	0.21892	0.079834	0.141574	0.145425	0.0770447	0.033568
3156	HMGCR	3-hydroxy-3-methylglutaryl-CoA reductase	protein-coding	ENSG00000113161	0.147288	0.0696496	0.0277797	0.0922763	0.257566	-0.116154
3157	HMGCS1	3-hydroxy-3-methylglutaryl-CoA synthase 1	protein-coding	ENSG00000112972	-0.0395606	0.0336952	-0.114018	-0.168677	0.0954318	-0.100997
3159	HMGA1	high mobility group AT-hook 1	protein-coding	ENSG00000137309	0.547311	-0.457024	-0.494118	0.25097	-0.132225	-0.167482
3161	HMMR	hyaluronan mediated motility receptor	protein-coding	ENSG00000072571	0.221237	0.240833	0.241648	0.220254	0.0597019	-0.119484
3162	HMOX1	heme oxygenase 1	protein-coding	ENSG00000100292	0.773309	0.386358	0.597776	0.424477	-0.0680316	-0.294346
3163	HMOX2	heme oxygenase 2	protein-coding	ENSG00000103415	-0.21515	-0.0656232	0.113565	0.161201	-0.00465804	0.166833
3164	NR4A1	nuclear receptor subfamily 4 group A member 1	protein-coding	ENSG00000123358	-0.0333505	-0.227212	0.106971	-0.574839	-0.345654	0.032118
3176	HNMT	histamine N-methyltransferase	protein-coding	ENSG00000150540	-1.20624	0.0475048	0.119935	-0.53755	1.0862	0.0702744
3177	SLC29A2	solute carrier family 29 member 2	protein-coding	ENSG00000174669	-1.10499	-1.67956	-1.60187	-1.71858	0.808596	0.0572593
3178	HNRNPA1	heterogeneous nuclear ribonucleoprotein A1	protein-coding	ENSG00000135486	-0.0417689	0.097469	1.24954	0.643066	0.687736	0.297735
3181	HNRNPA2B1	heterogeneous nuclear ribonucleoprotein A2/B1	protein-coding	ENSG00000122566	-0.173679	-0.518732	-0.250754	-0.228045	0.238459	0.0771666
3182	HNRNPAB	heterogeneous nuclear ribonucleoprotein A/B	protein-coding	ENSG00000197451	-0.337008	0.0329891	1.20534	0.599025	0.787433	0.583637
3183	HNRNPC	heterogeneous nuclear ribonucleoprotein C	protein-coding	ENSG00000092199	0.136382	0.601551	1.38137	0.194413	-0.0606839	0.379662
3184	HNRNPD	heterogeneous nuclear ribonucleoprotein D	protein-coding	ENSG00000138668	-0.80605	-0.753391	-0.627516	-0.732539	0.811706	0.170573
3185	HNRNPF	heterogeneous nuclear ribonucleoprotein F	protein-coding	ENSG00000169813	0.231442	0.0800599	0.553593	0.40842	0.08153	-0.146849
3187	HNRNPH1	heterogeneous nuclear ribonucleoprotein H1	protein-coding	ENSG00000169045	-0.212077	-0.0604436	-0.0369935	-0.0558527	0.0388395	-0.0358376
3188	HNRNPH2	heterogeneous nuclear ribonucleoprotein H2	protein-coding	ENSG00000126945	0.143402	-0.0283558	-0.287319	-0.147636	-0.0294797	0.0497135
3189	HNRNPH3	heterogeneous nuclear ribonucleoprotein H3	protein-coding	ENSG00000096746	-0.436051	0.0825197	0.00451745	0.0940052	-0.0506901	-0.0640076
3190	HNRNPK	heterogeneous nuclear ribonucleoprotein K	protein-coding	ENSG00000165119	0.711367	0.263304	0.0797773	0.388991	-0.05382	-0.608446
3191	HNRNPL	heterogeneous nuclear ribonucleoprotein L	protein-coding	ENSG00000104824	-1.50362	-1.45947	-1.01183	-1.55386	0.915828	0.259309
3192	HNRNPU	heterogeneous nuclear ribonucleoprotein U	protein-coding	ENSG00000153187	-0.105858	0.137847	-0.076484	-0.0174635	-0.208441	0.0706287
3202	HOXA5	homeobox A5	protein-coding	ENSG00000106004	-0.1318	-0.139697	-0.186515	-0.312961	-0.0984566	0.0262346
3212	HOXB2	homeobox B2	protein-coding	ENSG00000173917	-0.214451	-0.113255	-0.084998	-0.268144	0.112777	0.0928926
3213	HOXB3	homeobox B3	protein-coding	ENSG00000120093	0.527298	0.252032	0.296189	0.311147	-0.235467	-0.479049
3214	HOXB4	homeobox B4	protein-coding	ENSG00000182742	0.224438	-0.0186937	-0.0252293	0.490619	-0.0261961	0.0583799
3216	HOXB6	homeobox B6	protein-coding	ENSG00000108511	-0.401867	-0.40124	0.0251309	-0.411938	0.0890081	0.110562
3217	HOXB7	homeobox B7	protein-coding	ENSG00000260027	0.327196	0.338784	0.925778	0.403247	0.336527	0.152668
3221	HOXC4	homeobox C4	protein-coding	ENSG00000198353	-0.517814	-0.133126	0.27802	-0.0838431	0.292767	-0.0523842
3233	HOXD4	homeobox D4	protein-coding	ENSG00000170166	-0.0817334	0.233993	0.046857	0.129159	0.184568	-0.153761
3234	HOXD8	homeobox D8	protein-coding	ENSG00000175879	0.805567	0.642794	0.900889	0.7822	0.059102	-0.362467
3240	HP	haptoglobin	protein-coding	ENSG00000257017	-0.0220096	0.0717138	0.252243	0.178415	0.268296	0.0334603
3241	HPCAL1	hippocalcin like 1	protein-coding	ENSG00000115756	-0.387954	-0.0743903	-0.202715	0.167438	0.46527	-0.114207
3249	HPN	hepsin	protein-coding	ENSG00000105707	0.685418	0.45358	0.812903	0.8196	0.0397205	-0.537683
3250	HPR	haptoglobin-related protein	protein-coding	ENSG00000261701	0.00148311	0.169611	0.203257	0.141278	0.184279	0.0103038
3251	HPRT1	hypoxanthine phosphoribosyltransferase 1	protein-coding	ENSG00000165704	0.165663	-0.132097	-0.0591947	-0.0985477	0.120218	0.017317
3257	HPS1	HPS1 biogenesis of lysosomal organelles complex 3 subunit 1	protein-coding	ENSG00000107521	-0.331367	-0.380142	0.0758938	-0.0734387	0.133746	0.183068
3265	HRAS	HRas proto-oncogene, GTPase	protein-coding	ENSG00000174775	0.118463	0.0994769	0.20726	0.0597593	0.103187	-0.0154857
3267	AGFG1	ArfGAP with FG repeats 1	protein-coding	ENSG00000173744	-0.158804	0.0676025	-0.0894192	-0.408044	-0.640706	-0.0199742
3268	AGFG2	ArfGAP with FG repeats 2	protein-coding	ENSG00000106351	-0.182148	0.0495901	-0.0242301	-0.00619505	-0.0452792	0.0399549
3269	HRH1	histamine receptor H1	protein-coding	ENSG00000196639	-1.42172	-0.705981	-1.03296	-0.789261	0.500774	0.132234
3275	PRMT2	protein arginine methyltransferase 2	protein-coding	ENSG00000160310	0.346843	0.201009	0.479237	0.152836	0.107496	-0.110734
3276	PRMT1	protein arginine methyltransferase 1	protein-coding	ENSG00000126457	-1.61995	-1.20706	-1.47037	-2.25724	0.642307	0.692812
3280	HES1	hes family bHLH transcription factor 1	protein-coding	ENSG00000114315	0.0065305	0.838418	1.63974	0.898784	-0.664671	0.345139
3281	HSBP1	heat shock factor binding protein 1	protein-coding	ENSG00000230989	0.115508	0.725141	1.51955	0.54019	-0.0222441	-0.0409057
3291	HSD11B2	hydroxysteroid 11-beta dehydrogenase 2	protein-coding	ENSG00000176387	-0.354286	0.129175	0.476725	0.270208	-0.0457244	0.17482
3292	HSD17B1	hydroxysteroid 17-beta dehydrogenase 1	protein-coding	ENSG00000108786	-0.306916	1.27315	3.14247	0.309043	-0.484886	0.818104
3295	HSD17B4	hydroxysteroid 17-beta dehydrogenase 4	protein-coding	ENSG00000133835	-0.253379	0.119072	0.670216	0.558351	-0.266913	0.426949
3297	HSF1	heat shock transcription factor 1	protein-coding	ENSG00000185122	-0.0917339	-0.0535794	-0.163509	-0.0387367	-0.0615781	0.105455
3298	HSF2	heat shock transcription factor 2	protein-coding	ENSG00000025156	0.330955	0.31968	0.342841	0.287579	-0.283031	-0.205183
3299	HSF4	heat shock transcription factor 4	protein-coding	ENSG00000102878	-0.13692	0.36014	0.475266	0.271831	-0.00303314	-0.104992
3300	DNAJB2	DnaJ heat shock protein family (Hsp40) member B2	protein-coding	ENSG00000135924	0.10974	0.156533	0.24062	0.474075	0.332708	0.318906
3301	DNAJA1	DnaJ heat shock protein family (Hsp40) member A1	protein-coding	ENSG00000086061	-0.124668	-0.0294637	-1.13712	-0.490203	0.770464	0.687285
3303	HSPA1A	heat shock protein family A (Hsp70) member 1A	protein-coding	ENSG00000204389	0.852601	0.135678	-0.0475807	-0.124873	0.540664	-0.315108
3304	HSPA1B	heat shock protein family A (Hsp70) member 1B	protein-coding	ENSG00000204388	0.0793681	0.0693076	-0.025962	0.263318	-0.202648	0.0409581
3306	HSPA2	heat shock protein family A (Hsp70) member 2	protein-coding	ENSG00000126803	-1.11647	-0.686771	0.329539	-0.317169	0.301525	1.02556
3308	HSPA4	heat shock protein family A (Hsp70) member 4	protein-coding	ENSG00000170606	-0.08379	-0.119872	0.0514656	0.15831	0.316575	-0.0592132
3309	HSPA5	heat shock protein family A (Hsp70) member 5	protein-coding	ENSG00000044574	-0.581518	-0.0474111	-0.951391	0.135406	-0.911643	0.00870859
3310	HSPA6	heat shock protein family A (Hsp70) member 6	protein-coding	ENSG00000173110	0.0262251	-0.081801	-0.12386	0.0478395	-0.136847	-0.168304
3312	HSPA8	heat shock protein family A (Hsp70) member 8	protein-coding	ENSG00000109971	0.320795	0.247892	0.0770566	0.205464	-0.348453	-0.218252
3313	HSPA9	heat shock protein family A (Hsp70) member 9	protein-coding	ENSG00000113013	0.150149	-0.100111	-0.315869	-0.569503	-0.291122	-0.292515
3315	HSPB1	heat shock protein family B (small) member 1	protein-coding	ENSG00000106211	0.468293	0.738574	0.51062	0.654703	-0.220192	-0.554076
3316	HSPB2	heat shock protein family B (small) member 2	protein-coding	ENSG00000170276	0.550228	0.314018	0.78332	0.241156	-0.450039	0.154261
3320	HSP90AA1	heat shock protein 90 alpha family class A member 1	protein-coding	ENSG00000080824	0.467024	0.895537	1.79492	-0.122918	-0.0369444	0.121539
3321	IGSF3	immunoglobulin superfamily member 3	protein-coding	ENSG00000143061	-1.08432	-0.667592	-1.63682	-1.08029	-0.808826	-0.425479
3326	HSP90AB1	heat shock protein 90 alpha family class B member 1	protein-coding	ENSG00000096384	0.20125	0.0644475	0.0324501	0.107495	-0.319871	0.0452491
3329	HSPD1	heat shock protein family D (Hsp60) member 1	protein-coding	ENSG00000144381	-1.2151	-1.09053	-2.87434	-1.45461	-0.204131	0.439174
3336	HSPE1	heat shock protein family E (Hsp10) member 1	protein-coding	ENSG00000115541	-0.320382	0.337677	-0.419579	-0.43277	0.0407251	0.0791952
3337	DNAJB1	DnaJ heat shock protein family (Hsp40) member B1	protein-coding	ENSG00000132002	0.00655742	0.0428446	-0.112278	-0.114103	0.0747239	0.134787
3338	DNAJC4	DnaJ heat shock protein family (Hsp40) member C4	protein-coding	ENSG00000110011	-0.341971	-0.471046	-0.193846	-0.0517406	0.179869	0.103738
3339	HSPG2	heparan sulfate proteoglycan 2	protein-coding	ENSG00000142798	-0.0666225	-0.0256474	-0.0674983	-0.0930426	0.0624543	-0.0429132
3340	NDST1	N-deacetylase and N-sulfotransferase 1	protein-coding	ENSG00000070614	-0.232586	-0.276272	-0.110253	-0.142775	0.00429739	0.290884
3344	FOXN2	forkhead box N2	protein-coding	ENSG00000170802	0.282875	-1.07804	-0.865699	-1.06696	-0.629182	-0.603434
3357	HTR2B	5-hydroxytryptamine receptor 2B	protein-coding	ENSG00000135914	-1.04071	-1.09619	-1.098	-0.425385	0.599478	0.700747
3364	HUS1	HUS1 checkpoint clamp component	protein-coding	ENSG00000136273	0.0748684	-0.292941	-0.14527	-0.334994	-0.533898	0.251193
3371	TNC	tenascin C	protein-coding	ENSG00000041982	-0.0642472	-0.0574076	-0.937583	-0.00889083	-0.466974	-0.614155
3376	IARS1	isoleucyl-tRNA synthetase 1	protein-coding	ENSG00000196305	0.814088	0.537745	0.455627	0.204714	-0.666331	-0.349796
3382	ICA1	islet cell autoantigen 1	protein-coding	ENSG00000003147	0.726638	0.459861	0.403471	0.634413	-0.463655	-0.171043
3383	ICAM1	intercellular adhesion molecule 1	protein-coding	ENSG00000090339	-0.994475	-0.583088	-1.03239	-0.722592	0.658733	0.21901
3384	ICAM2	intercellular adhesion molecule 2	protein-coding	ENSG00000108622	0.391581	-0.599761	-0.197378	-0.423756	0.193568	-0.668808
3385	ICAM3	intercellular adhesion molecule 3	protein-coding	ENSG00000076662	-0.0612523	-0.136511	-0.263096	-0.208883	0.0584543	0.0204762
3394	IRF8	interferon regulatory factor 8	protein-coding	ENSG00000140968	-0.252861	0.0390943	0.296181	0.00223568	0.00987608	-0.116652
3396	MRPL58	mitochondrial ribosomal protein L58	protein-coding	ENSG00000167862	0.202152	-0.451471	-0.251499	-0.0357281	-0.138075	-0.553819
3397	ID1	inhibitor of DNA binding 1	protein-coding	ENSG00000125968	0.663938	0.189927	-0.15654	0.125627	-0.639828	-0.0371923
3398	ID2	inhibitor of DNA binding 2	protein-coding	ENSG00000115738	0.0602873	0.123978	-0.193156	-0.0741783	-0.104308	-0.0234647
3399	ID3	inhibitor of DNA binding 3	protein-coding	ENSG00000117318	0.123197	-0.507859	-0.518198	-0.527678	0.0193154	0.16112
3400	ID4	inhibitor of DNA binding 4	protein-coding	ENSG00000172201	0.0343376	-0.056132	-0.227528	-0.403417	0.187822	-0.149832
3416	IDE	insulin degrading enzyme	protein-coding	ENSG00000119912	0.454759	0.000355269	0.758356	0.718399	-0.593968	-0.0119113
3417	IDH1	isocitrate dehydrogenase (NADP(+)) 1	protein-coding	ENSG00000138413	0.95743	0.130057	-1.52506	-0.258355	0.376631	0.064459
3418	IDH2	isocitrate dehydrogenase (NADP(+)) 2	protein-coding	ENSG00000182054	0.433392	0.350926	0.70844	0.242668	0.0861633	0.110744
3419	IDH3A	isocitrate dehydrogenase (NAD(+)) 3 catalytic subunit alpha	protein-coding	ENSG00000166411	0.0508452	-0.318445	0.0307043	-0.398969	-0.0969749	0.239467
3420	IDH3B	isocitrate dehydrogenase (NAD(+)) 3 non-catalytic subunit beta	protein-coding	ENSG00000101365	0.275999	-0.0429204	-0.330254	-0.0222487	-0.216976	-0.114989
3421	IDH3G	isocitrate dehydrogenase (NAD(+)) 3 non-catalytic subunit gamma	protein-coding	ENSG00000067829	-1.34075	-0.263591	-1.10135	-1.16918	0.0229287	0.435376
3422	IDI1	isopentenyl-diphosphate delta isomerase 1	protein-coding	ENSG00000067064	-0.114884	0.00801921	0.12848	0.027475	-0.354025	-0.0307269
3423	IDS	iduronate 2-sulfatase	protein-coding	ENSG00000010404	-0.265039	0.4641	-0.241514	-0.387176	0.711701	0.285707
3425	IDUA	alpha-L-iduronidase	protein-coding	ENSG00000127415	-0.709956	-1.03353	-0.613858	-1.11046	0.464144	0.275546
3426	CFI	complement factor I	protein-coding	ENSG00000205403	0.309031	0.127373	0.0513527	0.187296	-0.078522	-0.191572
3428	IFI16	interferon gamma inducible protein 16	protein-coding	ENSG00000163565	-0.213329	-0.0238059	-0.374767	-0.26057	0.331867	-0.159392
3429	IFI27	interferon alpha inducible protein 27	protein-coding	ENSG00000165949	-2.84192	1.30217	2.30182	2.18268	1.71216	2.28589
3430	IFI35	interferon induced protein 35	protein-coding	ENSG00000068079	0.0688602	0.0816246	-0.137269	-0.160698	0.238878	0.191173
3431	SP110	SP110 nuclear body protein	protein-coding	ENSG00000135899	-0.435575	-0.0608584	-1.00087	-0.53625	0.0476871	-0.0242875
3433	IFIT2	interferon induced protein with tetratricopeptide repeats 2	protein-coding	ENSG00000119922	0.677477	0.100662	0.559362	0.525206	-0.0723709	0.0953647
3434	IFIT1	interferon induced protein with tetratricopeptide repeats 1	protein-coding	ENSG00000185745	1.35204	0.554722	1.09828	0.774215	0.437693	-0.0402751
3437	IFIT3	interferon induced protein with tetratricopeptide repeats 3	protein-coding	ENSG00000119917	-1.01354	-1.08104	-0.973222	-0.797982	0.964676	0.34578
3454	IFNAR1	interferon alpha and beta receptor subunit 1	protein-coding	ENSG00000142166	2.74903	5.09102	4.93704	1.94819	-2.75317	-3.14023
3455	IFNAR2	interferon alpha and beta receptor subunit 2	protein-coding	ENSG00000159110	-0.392369	-0.246944	-0.0304441	-0.108505	-0.0202282	0.0787444
3459	IFNGR1	interferon gamma receptor 1	protein-coding	ENSG00000027697	0.109694	-0.303296	-1.19747	0.0076994	0.537939	-0.172851
3460	IFNGR2	interferon gamma receptor 2	protein-coding	ENSG00000159128	-0.0198905	-0.764884	-0.978498	-0.610417	1.26094	0.506445
3475	IFRD1	interferon related developmental regulator 1	protein-coding	ENSG00000006652	-1.16445	-1.312	-1.24234	-1.16869	0.648194	-0.0395099
3476	IGBP1	immunoglobulin binding protein 1	protein-coding	ENSG00000089289	0.816949	0.210228	0.253901	0.289118	0.058157	-0.268857
3479	IGF1	insulin like growth factor 1	protein-coding	ENSG00000017427	0.0345157	0.0679891	0.111514	0.246863	0.00938787	-0.158889
3480	IGF1R	insulin like growth factor 1 receptor	protein-coding	ENSG00000140443	0.150178	0.295335	0.349712	0.159922	-0.0574349	-0.338337
3481	IGF2	insulin like growth factor 2	protein-coding	ENSG00000167244	0.138959	0.0303911	-0.330098	-0.0489546	-0.632178	-0.0522127
3482	IGF2R	insulin like growth factor 2 receptor	protein-coding	ENSG00000197081	-1.04012	-0.741202	-0.354607	-0.423587	-0.0503984	-0.0966792
3485	IGFBP2	insulin like growth factor binding protein 2	protein-coding	ENSG00000115457	-0.116253	0.0904135	-0.0315603	0.0305854	0.017408	-0.255046
3486	IGFBP3	insulin like growth factor binding protein 3	protein-coding	ENSG00000146674	0.367256	0.356154	-0.0215921	0.263203	0.139229	-0.134821
3487	IGFBP4	insulin like growth factor binding protein 4	protein-coding	ENSG00000141753	-0.0142698	-0.727828	-0.534294	-0.832342	1.3695	0.300757
3488	IGFBP5	insulin like growth factor binding protein 5	protein-coding	ENSG00000115461	0.127961	0.021073	0.0351561	-0.163183	-0.0309094	-0.0841753
3489	IGFBP6	insulin like growth factor binding protein 6	protein-coding	ENSG00000167779	0.517125	2.71721	4.06087	0.847799	-0.728682	-0.337757
3490	IGFBP7	insulin like growth factor binding protein 7	protein-coding	ENSG00000163453	0.300991	0.461199	0.580563	-0.0686496	0.0972208	-0.412697
3491	CCN1	cellular communication network factor 1	protein-coding	ENSG00000142871	-0.0702657	-0.118216	-0.32338	-0.135508	-0.174527	0.140568
3508	IGHMBP2	immunoglobulin mu DNA binding protein 2	protein-coding	ENSG00000132740	2.18639	0.933705	1.23322	1.75443	-0.135047	-0.364952
3512	JCHAIN	joining chain of multimeric IgA and IgM	protein-coding	ENSG00000132465	1.361	0.300784	-0.178952	0.148972	0.504851	-0.108643
3516	RBPJ	recombination signal binding protein for immunoglobulin kappa J region	protein-coding	ENSG00000168214	0.338748	-1.54159	-1.13904	-0.429821	-0.541695	0.10597
3550	IK	IK cytokine	protein-coding	ENSG00000113141	-0.223593	-2.16658	-1.87221	-0.703871	-0.700849	-0.746967
3551	IKBKB	inhibitor of nuclear factor kappa B kinase subunit beta	protein-coding	ENSG00000104365	0.0406008	0.487162	-0.211502	-0.220104	-0.316749	-0.41608
3553	IL1B	interleukin 1 beta	protein-coding	ENSG00000125538	-1.41779	-1.63798	-1.84811	-1.30219	0.341253	-0.266515
3554	IL1R1	interleukin 1 receptor type 1	protein-coding	ENSG00000115594	-0.0560231	-0.297641	-0.650751	-0.209762	-0.193222	0.0186292
3556	IL1RAP	interleukin 1 receptor accessory protein	protein-coding	ENSG00000196083	-0.321395	0.0793794	0.373271	0.200006	-0.119639	0.441916
3557	IL1RN	interleukin 1 receptor antagonist	protein-coding	ENSG00000136689	-0.0355816	0.134701	0.459375	0.623437	-0.0382866	-0.344884
3561	IL2RG	interleukin 2 receptor subunit gamma	protein-coding	ENSG00000147168	-0.233614	-0.133544	0.0236561	-0.0867228	-0.434949	-0.020425
3563	IL3RA	interleukin 3 receptor subunit alpha	protein-coding	ENSG00000185291	-0.0226779	-0.0436357	-0.21361	-0.303997	-0.11568	-0.137207
3566	IL4R	interleukin 4 receptor	protein-coding	ENSG00000077238	0.198617	0.00496136	0.301966	0.106121	-0.144842	0.0194943
3569	IL6	interleukin 6	protein-coding	ENSG00000136244	-1.22857	-0.65212	0.0977257	-1.03802	0.495774	0.473986
3570	IL6R	interleukin 6 receptor	protein-coding	ENSG00000160712	-0.538528	-0.198865	-0.0332945	-0.8002	-0.249078	0.0302978
3572	IL6ST	interleukin 6 cytokine family signal transducer	protein-coding	ENSG00000134352	-0.589622	-0.539398	-0.163568	-0.381235	0.126675	0.476955
3575	IL7R	interleukin 7 receptor	protein-coding	ENSG00000168685	0.254716	0.0608912	0.15361	0.27111	0.0635599	-0.156571
3576	CXCL8	C-X-C motif chemokine ligand 8	protein-coding	ENSG00000169429	0.438344	0.266568	0.191068	0.0121437	-0.0173779	-0.156641
3587	IL10RA	interleukin 10 receptor subunit alpha	protein-coding	ENSG00000110324	-0.668745	-0.156458	-0.184811	-0.183724	0.0297493	0.0998488
3588	IL10RB	interleukin 10 receptor subunit beta	protein-coding	ENSG00000243646	0.313016	0.397671	0.451142	0.198095	-0.11796	-0.0191815
3590	IL11RA	interleukin 11 receptor subunit alpha	protein-coding	ENSG00000137070	-0.366978	-0.372681	-0.0892392	-0.275383	0.0431388	0.227348
3597	IL13RA1	interleukin 13 receptor subunit alpha 1	protein-coding	ENSG00000131724	-0.740444	-0.0534049	-0.942505	-0.504741	0.724644	-0.0327902
3603	IL16	interleukin 16	protein-coding	ENSG00000172349	-0.251301	-0.092125	-0.490666	-0.421844	-0.0101507	0.12028
3606	IL18	interleukin 18	protein-coding	ENSG00000150782	-1.37408	3.46999	5.81092	-6.60958	-0.0948625	-0.724723
3607	FOXK2	forkhead box K2	protein-coding	ENSG00000141568	0.0952086	0.512839	0.67773	0.240344	0.0784721	0.271735
3608	ILF2	interleukin enhancer binding factor 2	protein-coding	ENSG00000143621	-0.592827	0.867509	4.11818	0.218542	-0.842166	1.35657
3609	ILF3	interleukin enhancer binding factor 3	protein-coding	ENSG00000129351	0.255511	0.616566	0.4484	-0.331037	0.580263	0.638677
3611	ILK	integrin linked kinase	protein-coding	ENSG00000166333	0.436568	0.670629	-0.146776	-2.29712	-0.323811	1.30677
3612	IMPA1	inositol monophosphatase 1	protein-coding	ENSG00000133731	0.241359	0.672346	1.0489	-0.085272	0.896139	0.803238
3613	IMPA2	inositol monophosphatase 2	protein-coding	ENSG00000141401	0.670931	0.870153	0.926034	-1.93015	0.286103	0.601151
3614	IMPDH1	inosine monophosphate dehydrogenase 1	protein-coding	ENSG00000106348	0.130873	0.600626	0.918401	-0.129535	0.86463	0.271904
3615	IMPDH2	inosine monophosphate dehydrogenase 2	protein-coding	ENSG00000178035	10.5499	10.7368	17.1462	9.24122	-1.16861	5.67646
3619	INCENP	inner centromere protein	protein-coding	ENSG00000149503	-0.456486	-0.17067	0.0187488	-0.13029	-0.327764	0.0239006
3620	IDO1	indoleamine 2,3-dioxygenase 1	protein-coding	ENSG00000131203	-0.331278	0.149129	0.044487	0.235429	0.0706433	0.40256
3621	ING1	inhibitor of growth family member 1	protein-coding	ENSG00000153487	-0.00798965	0.0639258	0.0316351	0.348874	0.00171473	0.318541
3622	ING2	inhibitor of growth family member 2	protein-coding	ENSG00000168556	-0.335598	0.426291	4.8918	-0.0795756	-1.40862	-0.121696
3624	INHBA	inhibin subunit beta A	protein-coding	ENSG00000122641	-0.438164	0.393174	0.349415	1.02071	-0.0120529	0.627304
3625	INHBB	inhibin subunit beta B	protein-coding	ENSG00000163083	-1.48297	0.650774	2.46275	-3.04852	1.3135	0.720965
3627	CXCL10	C-X-C motif chemokine ligand 10	protein-coding	ENSG00000169245	-2.01342	2.65177	-4.5691	3.47765	2.53074	-0.380358
3628	INPP1	inositol polyphosphate-1-phosphatase	protein-coding	ENSG00000151689	0.118012	0.203108	-0.390451	0.208411	0.21854	-0.465339
3631	INPP4A	inositol polyphosphate-4-phosphatase type I A	protein-coding	ENSG00000040933	0.232667	0.170376	-0.510441	0.104472	-0.306168	-0.13471
3633	INPP5B	inositol polyphosphate-5-phosphatase B	protein-coding	ENSG00000204084	0.058021	0.104083	-0.15742	0.0157401	-0.322687	-0.120964
3635	INPP5D	inositol polyphosphate-5-phosphatase D	protein-coding	ENSG00000168918	0.0775871	0.0384274	-0.59424	-0.0255652	-0.248052	-0.0434122
3636	INPPL1	inositol polyphosphate phosphatase like 1	protein-coding	ENSG00000165458	0.419824	0.0625621	-0.0390425	0.0135891	0.0660377	-0.127241
3638	INSIG1	insulin induced gene 1	protein-coding	ENSG00000186480	-0.507059	0.206096	-0.00455665	-0.136964	-0.101237	-0.518609
3643	INSR	insulin receptor	protein-coding	ENSG00000171105	-0.0171548	0.678085	1.27159	0.74679	-0.283739	0.0160147
3646	EIF3E	eukaryotic translation initiation factor 3 subunit E	protein-coding	ENSG00000104408	0.505008	0.137307	0.287768	0.0503022	0.00559002	0.0345915
3652	IPP	intracisternal A particle-promoted polypeptide	protein-coding	ENSG00000197429	0.0122285	0.246794	0.345565	0.0517693	-0.255464	-0.171023
3654	IRAK1	interleukin 1 receptor associated kinase 1	protein-coding	ENSG00000184216	0.47311	0.298612	-0.249005	-0.0793988	-0.262804	0.11234
3655	ITGA6	integrin subunit alpha 6	protein-coding	ENSG00000091409	0.454644	-0.687164	-1.06691	-0.416329	0.585061	-0.154268
3656	IRAK2	interleukin 1 receptor associated kinase 2	protein-coding	ENSG00000134070	0.385243	-0.33017	-1.08977	-0.605863	-0.527164	-0.278305
3658	IREB2	iron responsive element binding protein 2	protein-coding	ENSG00000136381	0.575487	0.17683	0.159142	0.316599	-0.453778	-0.276315
3659	IRF1	interferon regulatory factor 1	protein-coding	ENSG00000125347	0.168027	-0.0208628	0.0027938	0.137041	0.221908	-0.184427
3660	IRF2	interferon regulatory factor 2	protein-coding	ENSG00000168310	-0.00737698	0.46988	0.851824	0.36076	0.0205376	-0.00952756
3661	IRF3	interferon regulatory factor 3	protein-coding	ENSG00000126456	-0.0398193	0.022307	0.0522184	0.0363595	0.0921389	-0.0235793
3663	IRF5	interferon regulatory factor 5	protein-coding	ENSG00000128604	0.928094	0.388117	0.150171	0.250242	-0.956486	-0.375122
3664	IRF6	interferon regulatory factor 6	protein-coding	ENSG00000117595	-0.22375	-0.0330973	-0.121559	-0.172765	0.11381	0.189294
3665	IRF7	interferon regulatory factor 7	protein-coding	ENSG00000185507	-0.136592	0.114843	0.0254041	-0.0830953	0.172733	-0.0250813
3667	IRS1	insulin receptor substrate 1	protein-coding	ENSG00000169047	-0.334403	-0.186336	-0.0587328	-0.190678	0.0384516	0.0744818
3671	ISLR	immunoglobulin superfamily containing leucine rich repeat	protein-coding	ENSG00000129009	1.84633	1.87058	-0.772055	0.361615	-0.523749	-0.5868
3672	ITGA1	integrin subunit alpha 1	protein-coding	ENSG00000213949	0.561783	0.409655	0.409326	0.337728	0.0381383	-0.227402
3673	ITGA2	integrin subunit alpha 2	protein-coding	ENSG00000164171	0.152709	0.000206601	-0.0683302	-0.1345	0.0858007	-0.080132
3675	ITGA3	integrin subunit alpha 3	protein-coding	ENSG00000005884	0.139588	0.104816	0.159285	0.111488	-0.261068	-0.253617
3676	ITGA4	integrin subunit alpha 4	protein-coding	ENSG00000115232	-0.16785	-0.0707632	0.227855	0.0693249	-0.260991	-0.170687
3678	ITGA5	integrin subunit alpha 5	protein-coding	ENSG00000161638	0.251493	0.374177	0.0585434	0.185188	0.30969	-0.308112
3679	ITGA7	integrin subunit alpha 7	protein-coding	ENSG00000135424	0.0336092	0.0670355	0.293115	0.138383	-0.0612126	-0.00230511
3680	ITGA9	integrin subunit alpha 9	protein-coding	ENSG00000144668	1.51278	1.29139	2.56656	1.86419	0.311559	0.930274
3682	ITGAE	integrin subunit alpha E	protein-coding	ENSG00000083457	-0.192308	-0.225488	-0.188076	-0.260321	-0.0248051	0.110094
3683	ITGAL	integrin subunit alpha L	protein-coding	ENSG00000005844	2.28057	2.07822	0.938406	0.686807	1.28864	0.0884272
3684	ITGAM	integrin subunit alpha M	protein-coding	ENSG00000169896	0.0664536	0.308125	0.509434	0.374496	-0.0275298	-0.0227166
3685	ITGAV	integrin subunit alpha V	protein-coding	ENSG00000138448	0.30107	0.202871	-0.017329	0.0530725	-0.143595	-0.134347
3687	ITGAX	integrin subunit alpha X	protein-coding	ENSG00000140678	0.185474	0.0694509	-0.107202	0.0150148	-0.141545	-0.0976341
3688	ITGB1	integrin subunit beta 1	protein-coding	ENSG00000150093	0.413105	0.156327	0.00790584	0.0842818	-0.0757087	-0.158541
3689	ITGB2	integrin subunit beta 2	protein-coding	ENSG00000160255	0.0917398	0.0885984	-0.0875535	0.063721	-0.179161	-0.18958
3690	ITGB3	integrin subunit beta 3	protein-coding	ENSG00000259207	0.246927	0.0844108	-0.0161445	0.0413719	-0.281504	-0.149406
3691	ITGB4	integrin subunit beta 4	protein-coding	ENSG00000132470	0.192079	0.0161876	-0.0549657	0.0309529	-0.0779989	-0.102714
3692	EIF6	eukaryotic translation initiation factor 6	protein-coding	ENSG00000242372	0.117401	0.151429	0.0650134	0.0494816	-0.0661915	-0.10776
3693	ITGB5	integrin subunit beta 5	protein-coding	ENSG00000082781	-0.0701691	-0.0689424	-0.0730088	-0.155222	0.0761513	-0.0111503
3694	ITGB6	integrin subunit beta 6	protein-coding	ENSG00000115221	-0.0979553	-0.0371275	-0.0898236	-0.0508725	0.0948796	-0.0210348
3695	ITGB7	integrin subunit beta 7	protein-coding	ENSG00000139626	-0.426584	0.0552566	0.484214	0.796075	0.508958	0.211862
3696	ITGB8	integrin subunit beta 8	protein-coding	ENSG00000105855	0.0581589	0.132875	0.404999	0.269198	0.00952565	0.277348
3700	ITIH4	inter-alpha-trypsin inhibitor heavy chain 4	protein-coding	ENSG00000055955	-0.155477	0.143286	0.201391	0.237158	-0.104901	0.102538
3703	STT3A	STT3 oligosaccharyltransferase complex catalytic subunit A	protein-coding	ENSG00000134910	-0.992728	-0.745161	-1.0444	-1.13051	1.51619	1.21318
3704	ITPA	inosine triphosphatase	protein-coding	ENSG00000125877	0.0234306	0.151389	0.46998	0.397315	-0.00606727	0.364875
3705	ITPK1	inositol-tetrakisphosphate 1-kinase	protein-coding	ENSG00000100605	0.354259	0.154555	0.150714	0.152877	0.00470608	-0.0656897
3707	ITPKB	inositol-trisphosphate 3-kinase B	protein-coding	ENSG00000143772	0.325244	0.902812	1.61749	-0.337246	0.785747	0.843984
3708	ITPR1	inositol 1,4,5-trisphosphate receptor type 1	protein-coding	ENSG00000150995	-0.489662	0.49434	0.251814	0.560427	-0.880716	0.361135
3709	ITPR2	inositol 1,4,5-trisphosphate receptor type 2	protein-coding	ENSG00000123104	1.42181	-0.0704928	0.234838	-2.10002	-1.53986	0.402983
3710	ITPR3	inositol 1,4,5-trisphosphate receptor type 3	protein-coding	ENSG00000096433	0.536014	0.32256	-0.433557	0.319142	0.422063	0.0741705
3712	IVD	isovaleryl-CoA dehydrogenase	protein-coding	ENSG00000128928	-1.20346	-0.326822	0.814164	0.146836	0.321973	1.1457
3714	JAG2	jagged canonical Notch ligand 2	protein-coding	ENSG00000184916	-0.605462	-0.531504	-0.383075	-0.800426	0.614008	-0.117439
3716	JAK1	Janus kinase 1	protein-coding	ENSG00000162434	-0.303034	-0.085249	-0.138283	0.0811619	-0.244298	0.0899429
3717	JAK2	Janus kinase 2	protein-coding	ENSG00000096968	0.0683885	-0.0285959	-0.038522	0.0457477	-0.143514	-0.0147812
3718	JAK3	Janus kinase 3	protein-coding	ENSG00000105639	0.284964	0.060561	0.0333477	0.0707584	-0.104528	-0.103261
3720	JARID2	jumonji and AT-rich interaction domain containing 2	protein-coding	ENSG00000008083	0.311029	0.155758	0.781104	0.490208	0.373094	0.465328
3725	JUN	Jun proto-oncogene, AP-1 transcription factor subunit	protein-coding	ENSG00000177606	-0.14754	0.40694	0.995108	0.0899407	0.798085	0.270415
3726	JUNB	JunB proto-oncogene, AP-1 transcription factor subunit	protein-coding	ENSG00000171223	0.444216	0.0205981	0.106304	-0.0211749	-0.243976	0.0125152
3727	JUND	JunD proto-oncogene, AP-1 transcription factor subunit	protein-coding	ENSG00000130522	-1.05357	1.57415	5.83727	2.02405	-0.982975	-0.351384
3728	JUP	junction plakoglobin	protein-coding	ENSG00000173801	0.931842	3.8567	4.94294	0.765868	-1.73183	-0.113612
3730	ANOS1	anosmin 1	protein-coding	ENSG00000011201	-0.84228	-0.422203	0.04622	-0.66952	0.370816	0.290579
3732	CD82	CD82 molecule	protein-coding	ENSG00000085117	0.122505	2.9065	3.78668	-1.18639	2.26644	1.9033
3735	KARS1	lysyl-tRNA synthetase 1	protein-coding	ENSG00000065427	0.0853781	0.522435	0.997124	0.386554	-0.00957565	0.246069
3748	KCNC3	potassium voltage-gated channel subfamily C member 3	protein-coding	ENSG00000131398	0.561271	0.0918308	0.463071	-0.116797	0.312741	-0.0903776
3751	KCND2	potassium voltage-gated channel subfamily D member 2	protein-coding	ENSG00000184408	0.12171	0.472574	0.856039	0.506558	0.273109	0.372332
3764	KCNJ8	potassium inwardly rectifying channel subfamily J member 8	protein-coding	ENSG00000121361	0.289797	0.199123	0.220459	0.28287	-0.0549677	-0.034697
3769	KCNJ13	potassium inwardly rectifying channel subfamily J member 13	protein-coding	ENSG00000115474	0.0985557	0.405761	-0.0486064	0.470301	-0.0202303	-0.378987
3775	KCNK1	potassium two pore domain channel subfamily K member 1	protein-coding	ENSG00000135750	0.397353	0.698253	1.64229	-0.171479	-0.100326	0.200895
3783	KCNN4	potassium calcium-activated channel subfamily N member 4	protein-coding	ENSG00000104783	-1.15821	-0.260942	0.0738282	-1.16736	1.25202	0.363243
3784	KCNQ1	potassium voltage-gated channel subfamily Q member 1	protein-coding	ENSG00000053918	0.19432	0.590058	1.44811	-0.0430092	0.571439	0.295871
3790	KCNS3	potassium voltage-gated channel modifier subfamily S member 3	protein-coding	ENSG00000170745	0.419275	0.634807	1.04399	0.474982	-0.0775559	0.0546661
3791	KDR	kinase insert domain receptor	protein-coding	ENSG00000128052	0.00418801	-0.0847771	0.170618	0.324799	0.152338	-0.115024
3796	KIF2A	kinesin family member 2A	protein-coding	ENSG00000068796	1.35154	1.2843	1.68538	0.569681	1.60451	-0.72082
3797	KIF3C	kinesin family member 3C	protein-coding	ENSG00000084731	0.701227	0.580099	1.10565	0.742365	0.285253	-0.189498
3799	KIF5B	kinesin family member 5B	protein-coding	ENSG00000170759	-2.03577	0.410887	1.38483	-2.09825	2.15518	1.13156
3801	KIFC3	kinesin family member C3	protein-coding	ENSG00000140859	0.0127892	0.00768237	0.0303793	0.0721539	0.0265454	0.085036
3820	KLRB1	killer cell lectin like receptor B1	protein-coding	ENSG00000111796	0.0131889	0.0962413	0.305494	0.143764	0.325446	0.3604
3831	KLC1	kinesin light chain 1	protein-coding	ENSG00000126214	0.822468	0.93079	1.78983	-0.02308	-0.0481452	-0.291716
3832	KIF11	kinesin family member 11	protein-coding	ENSG00000138160	-0.173591	0.154671	1.07706	0.659736	-0.285805	0.0512371
3833	KIFC1	kinesin family member C1	protein-coding	ENSG00000237649	-0.151282	0.0994141	0.159812	0.084032	0.150494	0.022855
3835	KIF22	kinesin family member 22	protein-coding	ENSG00000079616	-0.249692	0.0788403	0.0998636	0.278338	-0.0395795	0.105636
3836	KPNA1	karyopherin subunit alpha 1	protein-coding	ENSG00000114030	0.247451	0.10061	-0.193166	0.209665	0.30932	-0.154906
3837	KPNB1	karyopherin subunit beta 1	protein-coding	ENSG00000108424	0.740701	0.901717	0.977019	0.142561	-0.385078	0.197089
3838	KPNA2	karyopherin subunit alpha 2	protein-coding	ENSG00000182481	0.738489	1.01155	1.90822	1.37151	0.292581	0.522116
3839	KPNA3	karyopherin subunit alpha 3	protein-coding	ENSG00000102753	0.0767979	0.173564	-0.20363	0.0802055	0.132198	-0.17665
3840	KPNA4	karyopherin subunit alpha 4	protein-coding	ENSG00000186432	0.258956	0.678665	1.60036	0.907499	-0.647949	-0.0860355
3842	TNPO1	transportin 1	protein-coding	ENSG00000083312	-0.335774	0.202513	0.52876	0.691102	-0.321766	0.470274
3843	IPO5	importin 5	protein-coding	ENSG00000065150	0.530317	0.761804	0.725788	0.697179	-0.473744	0.0519537
3845	KRAS	KRAS proto-oncogene, GTPase	protein-coding	ENSG00000133703	-0.323709	-0.394026	-0.325322	-0.544457	0.127585	0.229853
3852	KRT5	keratin 5	protein-coding	ENSG00000186081	0.0729728	0.131848	0.00449983	0.0582109	-0.0245291	-0.114607
3853	KRT6A	keratin 6A	protein-coding	ENSG00000205420	-0.12789	0.50803	0.482523	0.205981	-0.352598	0.0489954
3855	KRT7	keratin 7	protein-coding	ENSG00000135480	0.488572	0.546862	0.469851	0.614598	-0.245801	-0.490041
3856	KRT8	keratin 8	protein-coding	ENSG00000170421	0.0101857	0.0824634	0.0842614	0.017833	-0.126147	-0.0123007
3858	KRT10	keratin 10	protein-coding	ENSG00000186395	-0.145246	0.437967	-0.951736	-0.18622	-0.152506	-0.0152805
3872	KRT17	keratin 17	protein-coding	ENSG00000128422	0.463673	0.26614	0.128212	0.300081	-0.334246	-0.149877
3875	KRT18	keratin 18	protein-coding	ENSG00000111057	-0.406836	-0.113453	-0.0980516	-0.12364	-0.421783	0.211279
3880	KRT19	keratin 19	protein-coding	ENSG00000171345	1.50317	-0.431434	-1.68475	-0.0712457	-1.9007	-0.330628
3887	KRT81	keratin 81	protein-coding	ENSG00000205426	0.215575	0.132161	0.254327	0.166381	0.323458	0.0124976
3895	KTN1	kinectin 1	protein-coding	ENSG00000126777	0.260448	0.133607	0.3068	0.343998	0.20687	-0.116952
3897	L1CAM	L1 cell adhesion molecule	protein-coding	ENSG00000198910	-0.0350758	0.00645381	-0.125683	-0.0792217	0.170257	-0.00304898
3898	LAD1	ladinin 1	protein-coding	ENSG00000159166	0.0464321	-0.076181	0.00962836	-0.113435	-0.0547827	-5.39908e-05
3903	LAIR1	leukocyte associated immunoglobulin like receptor 1	protein-coding	ENSG00000167613	0.802144	0.260522	0.403242	0.623285	-0.347923	-0.0459178
3908	LAMA2	laminin subunit alpha 2	protein-coding	ENSG00000196569	0.487467	0.151455	0.247028	0.181305	0.0387643	-0.121846
3909	LAMA3	laminin subunit alpha 3	protein-coding	ENSG00000053747	0.278307	0.209823	0.384795	0.346941	0.02436	-0.0169405
3910	LAMA4	laminin subunit alpha 4	protein-coding	ENSG00000112769	0.0445388	0.123179	0.156671	0.152471	-0.0121331	-0.0121869
3911	LAMA5	laminin subunit alpha 5	protein-coding	ENSG00000130702	-0.229447	-0.0296229	-0.00600216	-0.144394	-0.114086	0.0801614
3912	LAMB1	laminin subunit beta 1	protein-coding	ENSG00000091136	-0.660323	-0.71518	-1.52674	-0.665032	0.381292	0.0284015
3913	LAMB2	laminin subunit beta 2	protein-coding	ENSG00000172037	-0.684601	-0.0588913	-0.181377	-0.0370558	0.164692	0.389534
3914	LAMB3	laminin subunit beta 3	protein-coding	ENSG00000196878	-1.23184	0.450822	1.22894	0.342182	-0.196576	0.43598
3915	LAMC1	laminin subunit gamma 1	protein-coding	ENSG00000135862	0.45446	0.220585	0.823166	0.492598	0.0318497	-0.00952026
3916	LAMP1	lysosomal associated membrane protein 1	protein-coding	ENSG00000185896	-0.10127	0.0238533	-0.0579593	-0.0350951	0.261309	-0.499405
3918	LAMC2	laminin subunit gamma 2	protein-coding	ENSG00000058085	-0.986508	-0.664669	0.683828	0.748148	0.813882	-0.10067
3920	LAMP2	lysosomal associated membrane protein 2	protein-coding	ENSG00000005893	0.236649	0.392846	0.464663	0.378369	-0.180341	-0.285506
3921	RPSA	ribosomal protein SA	protein-coding	ENSG00000168028	1.21351	1.44911	1.60838	1.20671	-0.596649	-0.691397
3925	STMN1	stathmin 1	protein-coding	ENSG00000117632	0.0992545	-0.109826	-1.20431	0.312768	-0.787451	0.350712
3927	LASP1	LIM and SH3 protein 1	protein-coding	ENSG00000002834	0.207174	0.262711	0.0708751	-0.00899986	-0.314305	-0.10789
3930	LBR	lamin B receptor	protein-coding	ENSG00000143815	2.19656	0.527678	-1.15771	0.498903	-0.0274783	-0.735906
3931	LCAT	lecithin-cholesterol acyltransferase	protein-coding	ENSG00000213398	0.845827	0.83037	0.182933	0.455233	-0.833669	-0.593794
3932	LCK	LCK proto-oncogene, Src family tyrosine kinase	protein-coding	ENSG00000182866	0.0750187	0.018448	0.251566	0.14568	-0.0567693	-0.166616
3934	LCN2	lipocalin 2	protein-coding	ENSG00000148346	1.54157	-0.0895004	-2.50454	0.541801	-0.774944	1.40876
3936	LCP1	lymphocyte cytosolic protein 1	protein-coding	ENSG00000136167	0.571803	0.271661	-1.84044	-1.11151	-0.674817	-0.683841
3937	LCP2	lymphocyte cytosolic protein 2	protein-coding	ENSG00000043462	0.53438	0.322437	-0.526025	-0.231247	-0.618114	-0.253333
3939	LDHA	lactate dehydrogenase A	protein-coding	ENSG00000134333	-0.113253	-0.290693	-1.23686	-0.350534	-0.135307	0.0451886
3945	LDHB	lactate dehydrogenase B	protein-coding	ENSG00000111716	2.22909	0.646249	-0.938134	-0.0298597	-1.17473	1.03125
3949	LDLR	low density lipoprotein receptor	protein-coding	ENSG00000130164	0.139119	0.143569	-0.317938	-0.204482	-0.337434	0.0445766
3953	LEPR	leptin receptor	protein-coding	ENSG00000116678	0.681456	2.09969	-1.0676	0.0172802	-0.360901	-0.30087
3954	LETM1	leucine zipper and EF-hand containing transmembrane protein 1	protein-coding	ENSG00000168924	0.0737392	-0.0125098	-0.529129	0.427862	0.045712	0.18155
3955	LFNG	LFNG O-fucosylpeptide 3-beta-N-acetylglucosaminyltransferase	protein-coding	ENSG00000106003	-0.0969951	0.140793	-0.754667	-0.117777	-0.122674	-0.168714
3956	LGALS1	galectin 1	protein-coding	ENSG00000100097	-0.557127	-0.0392755	0.0198835	0.34933	-0.054112	0.287409
3957	LGALS2	galectin 2	protein-coding	ENSG00000100079	-0.508448	0.345524	-1.33761	0.473277	-0.167575	0.130838
3958	LGALS3	galectin 3	protein-coding	ENSG00000131981	-1.8651	-0.661482	0.221571	-0.144216	0.43577	1.21335
3959	LGALS3BP	galectin 3 binding protein	protein-coding	ENSG00000108679	-0.67055	-0.715424	-0.179465	-0.465598	-0.978022	-0.00185949
3964	LGALS8	galectin 8	protein-coding	ENSG00000116977	0.0746375	-0.0184461	-1.0986	-0.667888	-0.291015	-0.402936
3965	LGALS9	galectin 9	protein-coding	ENSG00000168961	-0.705523	0.842913	2.41225	0.835681	-0.520059	0.464218
3972	LHB	luteinizing hormone subunit beta	protein-coding	ENSG00000104826	-0.146492	0.126295	-0.337458	0.512853	0.729005	-0.129287
3976	LIF	LIF interleukin 6 family cytokine	protein-coding	ENSG00000128342	-2.95863	-1.56136	-1.51946	-2.08999	0.402922	0.525294
3977	LIFR	LIF receptor subunit alpha	protein-coding	ENSG00000113594	0.397552	0.116307	1.04885	0.367424	0.179638	-0.248208
3978	LIG1	DNA ligase 1	protein-coding	ENSG00000105486	0.331984	0.26508	0.215392	0.266737	-0.119069	-0.0705789
3980	LIG3	DNA ligase 3	protein-coding	ENSG00000005156	1.15135	0.720551	-0.514133	0.369421	-0.143665	-0.441083
3981	LIG4	DNA ligase 4	protein-coding	ENSG00000174405	-0.681934	-0.348678	-0.075109	-0.345527	-0.0503394	-0.0362213
3983	ABLIM1	actin binding LIM protein 1	protein-coding	ENSG00000099204	-0.414823	-0.336468	-0.131047	-0.454044	-0.0387463	0.126993
3984	LIMK1	LIM domain kinase 1	protein-coding	ENSG00000106683	-0.346232	-0.262565	-0.142906	-0.38353	-0.00551976	0.0925312
3985	LIMK2	LIM domain kinase 2	protein-coding	ENSG00000182541	-0.00319025	-0.113525	-0.073282	-0.135708	0.313164	0.0468938
3987	LIMS1	LIM zinc finger domain containing 1	protein-coding	ENSG00000169756	-0.0825124	-0.110653	-0.175462	-0.16079	-0.113342	0.010847
3988	LIPA	lipase A, lysosomal acid type	protein-coding	ENSG00000107798	0.238058	0.00322899	0.148162	0.347998	0.0611348	-0.0512349
3991	LIPE	lipase E, hormone sensitive type	protein-coding	ENSG00000079435	0.0794877	0.152378	-0.223774	-0.0386688	-0.0408318	-0.0412227
3992	FADS1	fatty acid desaturase 1	protein-coding	ENSG00000149485	-0.0423788	0.157722	0.555118	0.447479	-0.0238366	-0.176163
3993	LLGL2	LLGL scribble cell polarity complex component 2	protein-coding	ENSG00000073350	-0.766649	-0.722099	-0.332293	-0.464264	0.868469	0.369541
3995	FADS3	fatty acid desaturase 3	protein-coding	ENSG00000221968	1.00575	0.433488	0.53467	0.673579	-0.380383	-0.371567
3996	LLGL1	LLGL scribble cell polarity complex component 1	protein-coding	ENSG00000131899	0.407538	0.171239	-0.0589314	0.175179	-0.134727	-0.155052
3998	LMAN1	lectin, mannose binding 1	protein-coding	ENSG00000074695	0.278284	-0.37485	-1.17036	-0.305937	0.00817925	-0.0831708
4000	LMNA	lamin A/C	protein-coding	ENSG00000160789	0.114692	0.309154	0.189805	0.435901	-0.0372155	-0.0751925
4001	LMNB1	lamin B1	protein-coding	ENSG00000113368	0.132467	-0.111214	-0.196492	0.0550104	-0.187498	-0.0163403
4005	LMO2	LIM domain only 2	protein-coding	ENSG00000135363	-0.374924	-0.734469	-1.02867	-0.742163	0.328894	-0.0569908
4007	PRICKLE3	prickle planar cell polarity protein 3	protein-coding	ENSG00000012211	0.203005	0.0788288	-0.0810241	0.0389033	-0.081779	0.0207632
4008	LMO7	LIM domain 7	protein-coding	ENSG00000136153	0.795096	-0.102321	-0.164198	0.354182	-0.108391	-0.110792
4012	LNPEP	leucyl and cystinyl aminopeptidase	protein-coding	ENSG00000113441	0.182153	-0.0383992	-0.174903	-0.125689	-0.0972942	0.128524
4013	VWA5A	von Willebrand factor A domain containing 5A	protein-coding	ENSG00000110002	-0.140377	-0.0299031	-0.0545362	-0.110652	-0.00436542	0.109934
4015	LOX	lysyl oxidase	protein-coding	ENSG00000113083	-0.27434	-0.229073	-0.140694	-0.236865	-0.00647213	5.57942e-05
4016	LOXL1	lysyl oxidase like 1	protein-coding	ENSG00000129038	0.7642	1.95303	1.30687	1.07622	-0.325759	-0.738007
4017	LOXL2	lysyl oxidase like 2	protein-coding	ENSG00000134013	0.169138	0.134392	-0.165267	0.094708	-0.140488	-0.0359358
4023	LPL	lipoprotein lipase	protein-coding	ENSG00000175445	0.556164	0.490015	0.200182	0.466274	-0.51713	-0.382074
4026	LPP	LIM domain containing preferred translocation partner in lipoma	protein-coding	ENSG00000145012	-0.0878486	-0.0357168	0.099471	-0.123166	0.138844	0.0801786
4033	IRAG2	inositol 1,4,5-triphosphate receptor associated 2	protein-coding	ENSG00000118308	0.104858	0.403982	0.109989	0.206447	-0.225306	-0.269893
4034	LRCH4	leucine rich repeats and calponin homology domain containing 4	protein-coding	ENSG00000077454	-0.535025	-0.251166	-0.347198	0.538866	-0.0863062	0.0299001
4035	LRP1	LDL receptor related protein 1	protein-coding	ENSG00000123384	-0.0431385	0.43018	1.17314	0.719805	-0.613559	0.212558
4037	LRP3	LDL receptor related protein 3	protein-coding	ENSG00000130881	0.026454	0.0809158	0.139887	-0.132744	-0.206639	-0.0261021
4040	LRP6	LDL receptor related protein 6	protein-coding	ENSG00000070018	-0.188981	0.380014	0.241082	-0.23904	-0.917221	0.0216662
4041	LRP5	LDL receptor related protein 5	protein-coding	ENSG00000162337	0.516504	-0.0440845	-1.31608	-1.28527	0.139445	0.342131
4043	LRPAP1	LDL receptor related protein associated protein 1	protein-coding	ENSG00000163956	0.391157	0.188335	0.0864364	0.21668	0.251483	-0.511626
4046	LSP1	lymphocyte specific protein 1	protein-coding	ENSG00000130592	3.18166	0.986584	1.51134	1.71997	-1.35315	-0.575007
4047	LSS	lanosterol synthase	protein-coding	ENSG00000160285	0.575009	0.565233	0.159418	-0.10799	-0.130397	0.322135
4048	LTA4H	leukotriene A4 hydrolase	protein-coding	ENSG00000111144	0.618442	2.28047	0.4564	-0.0715513	0.378304	1.36657
4050	LTB	lymphotoxin beta	protein-coding	ENSG00000227507	1.27517	0.272105	0.160548	0.5688	-0.0173928	-0.905307
4052	LTBP1	latent transforming growth factor beta binding protein 1	protein-coding	ENSG00000049323	0.865701	0.604195	0.0967796	0.496252	-0.0506751	-0.506387
4053	LTBP2	latent transforming growth factor beta binding protein 2	protein-coding	ENSG00000119681	-0.115407	-0.0703114	0.611492	0.0379188	-0.30856	0.152747
4054	LTBP3	latent transforming growth factor beta binding protein 3	protein-coding	ENSG00000168056	-0.0977824	0.0609018	0.238743	0.363067	0.119236	0.193097
4055	LTBR	lymphotoxin beta receptor	protein-coding	ENSG00000111321	-0.491054	-0.317764	-0.444258	0.0699052	-0.306742	-0.207542
4056	LTC4S	leukotriene C4 synthase	protein-coding	ENSG00000213316	0.249869	0.44599	-0.946601	0.369759	-0.386458	-0.877092
4059	BCAM	basal cell adhesion molecule (Lutheran blood group)	protein-coding	ENSG00000187244	1.04494	0.0780372	-1.37104	0.519098	0.182804	-0.922728
4060	LUM	lumican	protein-coding	ENSG00000139329	0.700882	0.860662	1.13844	0.791364	-0.590402	0.0925659
4061	LY6E	lymphocyte antigen 6 family member E	protein-coding	ENSG00000160932	-1.04146	-1.13455	-1.5565	-1.08154	0.860723	0.841179
4065	LY75	lymphocyte antigen 75	protein-coding	ENSG00000054219	-1.0951	-0.463092	-1.29425	-0.762018	-0.618623	0.224541
4067	LYN	LYN proto-oncogene, Src family tyrosine kinase	protein-coding	ENSG00000254087	0.197678	0.211889	0.129909	0.0843195	-0.0131852	-0.149051
4069	LYZ	lysozyme	protein-coding	ENSG00000090382	0.158116	0.0376474	-0.140205	-0.172632	-0.0407371	-0.11226
4070	TACSTD2	tumor associated calcium signal transducer 2	protein-coding	ENSG00000184292	-0.255217	-0.383979	0.329305	-0.757176	1.63368	0.579787
4071	TM4SF1	transmembrane 4 L six family member 1	protein-coding	ENSG00000169908	2.01078	2.97041	2.34557	-0.395072	-0.785257	0.436218
4072	EPCAM	epithelial cell adhesion molecule	protein-coding	ENSG00000119888	0.0882812	0.0687655	0.15035	0.0838792	-0.0762082	0.0323264
4074	M6PR	mannose-6-phosphate receptor, cation dependent	protein-coding	ENSG00000003056	-0.254499	-0.00174225	0.229614	0.11241	-0.0630404	0.0261171
4076	CAPRIN1	cell cycle associated protein 1	protein-coding	ENSG00000135387	0.927906	0.958553	0.379001	0.431883	-0.442725	-0.545698
4077	NBR1	NBR1 autophagy cargo receptor	protein-coding	ENSG00000188554	0.0284588	0.018503	-0.0089193	-0.0738739	-0.0102629	-0.108455
4082	MARCKS	myristoylated alanine rich protein kinase C substrate	protein-coding	ENSG00000277443	0.688166	0.40086	0.319816	0.356158	0.13999	-0.53487
4084	MXD1	MAX dimerization protein 1	protein-coding	ENSG00000059728	-1.31979	-1.66881	-1.20846	-1.25359	2.12604	1.37641
4086	SMAD1	SMAD family member 1	protein-coding	ENSG00000170365	0.153311	0.275378	0.173671	0.193515	-0.0906713	-0.211555
4087	SMAD2	SMAD family member 2	protein-coding	ENSG00000175387	-0.0792909	1.48244	2.64756	1.13859	-0.457413	-0.424551
4088	SMAD3	SMAD family member 3	protein-coding	ENSG00000166949	-0.473145	-0.647032	-0.703122	-0.14718	-0.0711807	0.192761
4089	SMAD4	SMAD family member 4	protein-coding	ENSG00000141646	-0.375905	-0.027029	-0.798871	-0.303629	0.116577	0.201064
4090	SMAD5	SMAD family member 5	protein-coding	ENSG00000113658	-0.670441	-0.0832045	-0.440213	0.166105	-0.0299953	0.102919
4091	SMAD6	SMAD family member 6	protein-coding	ENSG00000137834	-0.252728	0.0919824	0.398227	0.294862	-0.0577539	0.270518
4092	SMAD7	SMAD family member 7	protein-coding	ENSG00000101665	-0.762028	-0.883616	-0.979903	-0.822839	0.448265	0.501478
4094	MAF	MAF bZIP transcription factor	protein-coding	ENSG00000178573	0.0798937	-0.0328644	0.051247	-0.10854	0.0682644	0.0328157
4097	MAFG	MAF bZIP transcription factor G	protein-coding	ENSG00000197063	1.22652	0.787388	-1.57172	0.0211163	-0.527002	-0.737252
4116	MAGOH	mago homolog, exon junction complex subunit	protein-coding	ENSG00000162385	-0.0750644	-0.155631	-0.122892	-0.112989	-0.160349	0.0968852
4117	MAK	male germ cell associated kinase	protein-coding	ENSG00000111837	0.22759	0.434002	0.342639	0.138387	0.305703	-0.193144
4118	MAL	mal, T cell differentiation protein	protein-coding	ENSG00000172005	-0.0331417	0.250106	-0.482186	0.152454	0.297298	-0.203984
4121	MAN1A1	mannosidase alpha class 1A member 1	protein-coding	ENSG00000111885	-0.0621772	-0.189184	-0.596886	-0.0893247	-0.0893247	-0.0691021
4122	MAN2A2	mannosidase alpha class 2A member 2	protein-coding	ENSG00000196547	0.740095	0.662926	-0.206018	0.415381	-1.02689	-0.645986
4123	MAN2C1	mannosidase alpha class 2C member 1	protein-coding	ENSG00000140400	3.59597	0.91114	-1.54572	1.23492	-0.739401	0.101833
4124	MAN2A1	mannosidase alpha class 2A member 1	protein-coding	ENSG00000112893	0.189254	-0.125144	-0.514132	-0.0350883	-0.2152	0.146442
4125	MAN2B1	mannosidase alpha class 2B member 1	protein-coding	ENSG00000104774	3.00061	1.60381	-0.884998	0.468453	-0.706764	-0.577647
4126	MANBA	mannosidase beta	protein-coding	ENSG00000109323	0.235807	0.740014	-0.00254043	0.415581	-0.389899	-0.485419
4129	MAOB	monoamine oxidase B	protein-coding	ENSG00000069535	-0.162688	-0.0938354	-0.0543056	-0.284832	0.0191723	-0.131186
4130	MAP1A	microtubule associated protein 1A	protein-coding	ENSG00000166963	3.41111	2.82994	0.466811	1.11395	-0.966627	-0.53248
4131	MAP1B	microtubule associated protein 1B	protein-coding	ENSG00000131711	-0.320636	-0.683063	-1.10315	-0.454239	0.167243	-0.137307
4133	MAP2	microtubule associated protein 2	protein-coding	ENSG00000078018	-0.458513	-0.850328	-1.22726	-0.636617	0.189575	-0.0536498
4134	MAP4	microtubule associated protein 4	protein-coding	ENSG00000047849	-0.287643	-0.237238	0.0940379	-0.329986	0.0557085	0.315388
4140	MARK3	microtubule affinity regulating kinase 3	protein-coding	ENSG00000075413	0.212432	0.123061	-0.534832	-0.193422	0.20772	-0.134525
4141	MARS1	methionyl-tRNA synthetase 1	protein-coding	ENSG00000166986	0.168496	-0.369251	-0.475328	-0.331092	0.0274063	0.256245
4144	MAT2A	methionine adenosyltransferase 2A	protein-coding	ENSG00000168906	3.00387	-0.395545	-1.3052	5.01684	0.355581	2.28155
4147	MATN2	matrilin 2	protein-coding	ENSG00000132561	0.413383	-0.121767	-0.0294474	0.408669	-0.12857	-0.333309
4149	MAX	MYC associated factor X	protein-coding	ENSG00000125952	-0.20566	0.040456	0.023913	0.0403367	0.138759	0.00156416
4150	MAZ	MYC associated zinc finger protein	protein-coding	ENSG00000103495	-1.09972	-0.0764993	1.00947	0.741989	0.00187957	-0.144149
4152	MBD1	methyl-CpG binding domain protein 1	protein-coding	ENSG00000141644	0.244655	0.294218	0.366774	0.215701	-0.349804	-0.00154234
4154	MBNL1	muscleblind like splicing regulator 1	protein-coding	ENSG00000152601	1.39036	1.1843	0.882895	-0.331459	-1.48288	0.419953
4155	MBP	myelin basic protein	protein-coding	ENSG00000197971	-0.600104	-0.676129	-0.515189	-0.680677	0.0221564	-0.0540599
4157	MC1R	melanocortin 1 receptor	protein-coding	ENSG00000258839	0.172644	0.0742143	0.00860915	0.0521444	0.415802	-0.0872288
4162	MCAM	melanoma cell adhesion molecule	protein-coding	ENSG00000076706	-0.351161	-0.45367	-0.327414	-0.281622	-0.15509	0.134875
4170	MCL1	MCL1 apoptosis regulator, BCL2 family member	protein-coding	ENSG00000143384	0.247962	-0.112232	0.0438232	-0.0134258	0.00149828	-0.0121782
4171	MCM2	minichromosome maintenance complex component 2	protein-coding	ENSG00000073111	-0.395017	-0.416588	-0.358577	-0.286412	0.0642754	0.0669973
4172	MCM3	minichromosome maintenance complex component 3	protein-coding	ENSG00000112118	0.0147022	0.052564	0.216057	0.179012	0.0567103	0.0365839
4173	MCM4	minichromosome maintenance complex component 4	protein-coding	ENSG00000104738	-0.590176	-0.418871	-0.586505	-0.587772	0.119537	0.158034
4174	MCM5	minichromosome maintenance complex component 5	protein-coding	ENSG00000100297	0.0315916	0.0657277	-0.00280617	0.0350444	-0.0684627	-0.0577117
4175	MCM6	minichromosome maintenance complex component 6	protein-coding	ENSG00000076003	0.655944	0.475534	0.27393	0.30542	0.0136709	-0.551198
4176	MCM7	minichromosome maintenance complex component 7	protein-coding	ENSG00000166508	-0.320235	-0.392476	-0.384044	-0.592957	-0.100184	0.31844
4179	CD46	CD46 molecule	protein-coding	ENSG00000117335	0.0427351	-0.175527	-0.0444225	-0.011734	0.0489431	-0.0270962
4188	MDFI	MyoD family inhibitor	protein-coding	ENSG00000112559	0.202373	-0.13859	-0.144948	0.0544249	0.198313	-0.0218308
4189	DNAJB9	DnaJ heat shock protein family (Hsp40) member B9	protein-coding	ENSG00000128590	-2.49391	-1.04547	-0.123821	-0.286243	0.249426	1.06144
4190	MDH1	malate dehydrogenase 1	protein-coding	ENSG00000014641	-0.0462496	0.00944227	0.04725	-0.0180181	0.015785	-0.0531893
4191	MDH2	malate dehydrogenase 2	protein-coding	ENSG00000146701	0.758054	-0.374395	-0.997538	-0.383576	0.354049	0.220411
4192	MDK	midkine	protein-coding	ENSG00000110492	0.412105	0.281107	0.0358373	-0.0524633	0.783179	-0.262377
4193	MDM2	MDM2 proto-oncogene	protein-coding	ENSG00000135679	0.120007	0.281341	-0.563612	0.155426	-0.45589	-0.0417264
4194	MDM4	MDM4 regulator of p53	protein-coding	ENSG00000198625	0.303989	0.0849661	0.0742486	0.261988	-0.050421	-0.165108
4199	ME1	malic enzyme 1	protein-coding	ENSG00000065833	0.0756184	0.0256904	-0.0210127	-0.3034	0.0159606	-0.10569
4200	ME2	malic enzyme 2	protein-coding	ENSG00000082212	-0.168967	0.0107044	0.138486	-0.166539	0.220934	0.0328685
4201	MEA1	male-enhanced antigen 1	protein-coding	ENSG00000124733	0.232701	0.305387	-0.329173	-0.103414	0.25607	-0.26047
4204	MECP2	methyl-CpG binding protein 2	protein-coding	ENSG00000169057	-1.05562	-0.740585	-1.12016	-0.828033	-0.116322	0.119264
4205	MEF2A	myocyte enhancer factor 2A	protein-coding	ENSG00000068305	0.0908592	-0.168202	-0.432199	-0.122863	-0.0786917	-0.369334
4207	BORCS8-MEF2B	BORCS8-MEF2B readthrough	protein-coding	ENSG00000213999	0.975685	0.380046	0.248833	0.164606	-0.869864	-0.872521
4208	MEF2C	myocyte enhancer factor 2C	protein-coding	ENSG00000081189	0.650474	1.40487	0.831359	1.34396	-0.16361	-0.720662
4209	MEF2D	myocyte enhancer factor 2D	protein-coding	ENSG00000116604	0.38606	-0.0138094	-0.317665	-0.384462	0.232846	0.128576
4211	MEIS1	Meis homeobox 1	protein-coding	ENSG00000143995	0.222719	0.0616496	0.529093	0.173616	-0.650299	-0.136699
4212	MEIS2	Meis homeobox 2	protein-coding	ENSG00000134138	0.036102	-0.190379	-0.272423	-0.176622	-0.178288	-0.0551261
4214	MAP3K1	mitogen-activated protein kinase kinase kinase 1	protein-coding	ENSG00000095015	-0.147187	-0.103908	-0.165988	-0.053521	0.155044	-0.0764074
4215	MAP3K3	mitogen-activated protein kinase kinase kinase 3	protein-coding	ENSG00000198909	0.823733	0.57212	-0.0726288	0.233266	-0.264902	-0.499949
4216	MAP3K4	mitogen-activated protein kinase kinase kinase 4	protein-coding	ENSG00000085511	0.243566	0.293151	0.24665	0.141284	0.271693	-0.0275415
4217	MAP3K5	mitogen-activated protein kinase kinase kinase 5	protein-coding	ENSG00000197442	-0.0807352	-0.372191	-0.0653758	0.327114	0.155056	0.607937
4218	RAB8A	RAB8A, member RAS oncogene family	protein-coding	ENSG00000167461	0.289955	0.140691	0.449795	0.541227	-0.215048	0.0770558
4221	MEN1	menin 1	protein-coding	ENSG00000133895	0.23106	0.285115	0.130262	0.141121	-0.111655	-0.142817
4232	MEST	mesoderm specific transcript	protein-coding	ENSG00000106484	0.238102	-0.32997	-0.265513	-0.60283	0.0378841	0.0497682
4233	MET	MET proto-oncogene, receptor tyrosine kinase	protein-coding	ENSG00000105976	-0.112795	-0.189751	-0.251928	-0.120596	0.185816	-0.0904791
4234	METTL1	methyltransferase 1, tRNA methylguanosine	protein-coding	ENSG00000037897	0.556316	0.359131	0.210573	0.68576	-0.540709	-0.336923
4236	MFAP1	microfibril associated protein 1	protein-coding	ENSG00000140259	-0.212598	0.394047	0.469537	0.275769	-0.393939	0.271675
4237	MFAP2	microfibril associated protein 2	protein-coding	ENSG00000117122	0.103662	-0.265253	0.0624136	-0.276827	-0.218438	0.0736269
4238	MFAP3	microfibril associated protein 3	protein-coding	ENSG00000037749	0.276655	0.174406	0.0112388	0.242772	-0.200329	-0.0456825
4239	MFAP4	microfibril associated protein 4	protein-coding	ENSG00000166482	-0.0852837	-0.0530944	0.0330028	0.0606521	-0.443661	-0.214286
4240	MFGE8	milk fat globule EGF and factor V/VIII domain containing	protein-coding	ENSG00000140545	-0.382201	-1.38502	-2.01344	-1.09482	0.952439	0.122936
4241	MELTF	melanotransferrin	protein-coding	ENSG00000163975	-0.394118	-0.286084	-0.51711	-0.292206	0.395254	0.250464
4242	MFNG	MFNG O-fucosylpeptide 3-beta-N-acetylglucosaminyltransferase	protein-coding	ENSG00000100060	-0.639206	-1.06515	-1.25245	-0.725249	0.600703	0.20337
4245	MGAT1	alpha-1,3-mannosyl-glycoprotein 2-beta-N-acetylglucosaminyltransferase	protein-coding	ENSG00000131446	0.827073	0.341311	0.259342	0.390302	-0.180433	-0.37798
4246	SCGB2A1	secretoglobin family 2A member 1	protein-coding	ENSG00000124939	-0.393471	-0.295979	-2.44072	-1.16265	1.44209	1.5746
4247	MGAT2	alpha-1,6-mannosyl-glycoprotein 2-beta-N-acetylglucosaminyltransferase	protein-coding	ENSG00000168282	-2.17646	-0.358684	-1.79835	-1.09135	1.79702	-0.0671129
4248	MGAT3	beta-1,4-mannosyl-glycoprotein 4-beta-N-acetylglucosaminyltransferase	protein-coding	ENSG00000128268	-0.346334	-2.39416	-3.51844	-1.6508	2.14134	2.59264
4249	MGAT5	alpha-1,6-mannosylglycoprotein 6-beta-N-acetylglucosaminyltransferase	protein-coding	ENSG00000152127	-0.0958502	-0.036012	-0.420097	-0.122666	-0.130632	-0.0736193
4253	MIA2	MIA SH3 domain ER export factor 2	protein-coding	ENSG00000150527	0.204796	0.617269	-0.856966	0.443236	-0.895709	-0.623698
4255	MGMT	O-6-methylguanine-DNA methyltransferase	protein-coding	ENSG00000170430	0.309256	-0.0930592	-0.105927	-0.0522564	0.0108692	-0.119857
4256	MGP	matrix Gla protein	protein-coding	ENSG00000111341	-0.667252	-0.254049	-0.30855	-0.388517	-0.124848	-0.11649
4257	MGST1	microsomal glutathione S-transferase 1	protein-coding	ENSG00000008394	-0.180525	-0.106299	-0.17942	-0.167088	0.0828781	0.57241
4258	MGST2	microsomal glutathione S-transferase 2	protein-coding	ENSG00000085871	0.348672	-1.84988	-1.53816	-1.07485	0.29187	-0.493342
4259	MGST3	microsomal glutathione S-transferase 3	protein-coding	ENSG00000143198	1.74289	1.27333	-1.10801	0.949253	-0.136256	-0.972491
4261	CIITA	class II major histocompatibility complex transactivator	protein-coding	ENSG00000179583	2.79998	1.03408	0.380793	2.373	0.669993	-0.559325
4267	CD99	CD99 molecule (Xg blood group)	protein-coding	ENSG00000002586	-1.44419	-0.696521	-1.58435	-0.487172	2.06854	-1.7335
4277	MICB	MHC class I polypeptide-related sequence B	protein-coding	ENSG00000204516	-1.03265	-0.720395	-1.19404	-0.698741	-0.815463	-0.73832
4281	MID1	midline 1	protein-coding	ENSG00000101871	1.04264	0.21224	-1.11281	-0.0886475	0.900686	-0.586404
4282	MIF	macrophage migration inhibitory factor	protein-coding	ENSG00000240972	0.374367	0.397002	0.375381	0.282398	0.609014	-0.24263
4283	CXCL9	C-X-C motif chemokine ligand 9	protein-coding	ENSG00000138755	-0.0184936	0.059204	-0.201958	-0.0278693	-0.0182476	-0.0364059
4285	MIPEP	mitochondrial intermediate peptidase	protein-coding	ENSG00000027001	-0.759193	1.95164	2.56474	0.0742621	0.513816	0.362711
4286	MITF	melanocyte inducing transcription factor	protein-coding	ENSG00000187098	-0.100063	-0.0885215	-0.0682455	-0.0958045	-0.120871	0.00342236
4287	ATXN3	ataxin 3	protein-coding	ENSG00000066427	-0.229372	-0.0280834	0.504148	0.353738	0.491906	0.389611
4288	MKI67	marker of proliferation Ki-67	protein-coding	ENSG00000148773	-1.42447	-0.572251	1.94597	1.08448	2.84035	2.14584
4289	MKLN1	muskelin 1	protein-coding	ENSG00000128585	-0.138112	-0.0292171	0.167559	0.242054	0.208724	0.144777
4291	MLF1	myeloid leukemia factor 1	protein-coding	ENSG00000178053	-0.105553	-0.00990094	-0.0226248	0.0224945	-0.0854485	-0.0246198
4292	MLH1	mutL homolog 1	protein-coding	ENSG00000076242	0.962001	1.71073	1.82926	1.78036	-1.21698	-0.325915
4294	MAP3K10	mitogen-activated protein kinase kinase kinase 10	protein-coding	ENSG00000130758	0.0574898	0.392183	0.635845	0.166661	0.218727	-0.0170825
4296	MAP3K11	mitogen-activated protein kinase kinase kinase 11	protein-coding	ENSG00000173327	0.56439	-0.0550163	0.104379	-0.127269	0.221626	-0.466996
4297	KMT2A	lysine methyltransferase 2A	protein-coding	ENSG00000118058	0.346826	0.391871	0.340888	0.487625	-0.0985016	-0.224255
4298	MLLT1	MLLT1 super elongation complex subunit	protein-coding	ENSG00000130382	-0.0556505	-0.0427388	-0.67074	-0.27194	0.0190284	-0.106619
4299	AFF1	ALF transcription elongation factor 1	protein-coding	ENSG00000172493	0.243479	-0.334819	1.03475	-0.334187	-0.60207	0.214798
4300	MLLT3	MLLT3 super elongation complex subunit	protein-coding	ENSG00000171843	0.146536	-0.440004	-1.05509	-0.426864	0.203104	0.973991
4301	AFDN	afadin, adherens junction formation factor	protein-coding	ENSG00000130396	1.88855	1.74551	1.33357	1.8803	-0.676312	-0.406213
4302	MLLT6	MLLT6, PHD finger containing	protein-coding	ENSG00000275023	0.247058	-0.507704	-1.18935	-1.11015	0.454173	0.151644
4303	FOXO4	forkhead box O4	protein-coding	ENSG00000184481	-1.12122	-1.68759	-1.37903	-1.87587	0.846006	0.786941
4313	MMP2	matrix metallopeptidase 2	protein-coding	ENSG00000087245	-0.247726	-0.165981	-0.505877	-0.397935	0.258613	0.314695
4316	MMP7	matrix metallopeptidase 7	protein-coding	ENSG00000137673	-0.528293	-0.290463	-0.235379	-0.309642	0.187173	0.268756
4318	MMP9	matrix metallopeptidase 9	protein-coding	ENSG00000100985	0.291462	0.15288	0.0123838	0.17257	-0.0754226	-0.127764
4320	MMP11	matrix metallopeptidase 11	protein-coding	ENSG00000099953	-0.422274	0.0270859	-0.255444	0.10546	-0.0889622	0.0898832
4323	MMP14	matrix metallopeptidase 14	protein-coding	ENSG00000157227	0.199501	0.130449	0.0382745	0.154702	-0.270696	-0.0892698
4324	MMP15	matrix metallopeptidase 15	protein-coding	ENSG00000102996	0.0927473	0.128842	-0.132122	0.0952349	-0.163935	-0.216056
4327	MMP19	matrix metallopeptidase 19	protein-coding	ENSG00000123342	0.221119	0.730365	0.32815	0.876401	-0.590382	-0.426348
4329	ALDH6A1	aldehyde dehydrogenase 6 family member A1	protein-coding	ENSG00000119711	0.804025	0.112434	0.25438	0.435957	-0.812285	-0.403926
4330	MN1	MN1 proto-oncogene, transcriptional regulator	protein-coding	ENSG00000169184	0.0792693	0.109513	0.367172	0.140517	-0.105993	-0.124628
4331	MNAT1	MNAT1 component of CDK activating kinase	protein-coding	ENSG00000020426	0.0677948	0.00162222	-0.0904492	-0.0112222	-0.168986	-0.09255
4332	MNDA	myeloid cell nuclear differentiation antigen	protein-coding	ENSG00000163563	-0.0643714	-0.0526371	0.0497058	-0.0050338	0.0515575	0.0214309
4335	MNT	MAX network transcriptional repressor	protein-coding	ENSG00000070444	-0.29048	-0.203761	-0.176625	-0.108308	-0.102922	0.0779971
4337	MOCS1	molybdenum cofactor synthesis 1	protein-coding	ENSG00000124615	-0.0891797	-0.0360767	-0.12248	-0.091556	-0.00922821	-0.0341295
4338	MOCS2	molybdenum cofactor synthesis 2	protein-coding	ENSG00000164172	-0.0871749	-0.0595402	-0.156678	-0.215647	0.097399	0.129909
4343	MOV10	Mov10 RISC complex RNA helicase	protein-coding	ENSG00000155363	-0.310222	-0.286387	-0.334176	-0.20429	-0.245445	0.0645796
4345	CD200	CD200 molecule	protein-coding	ENSG00000091972	-0.175927	0.0169985	-0.0832263	-0.047784	-0.12968	-0.00231694
4350	MPG	N-methylpurine DNA glycosylase	protein-coding	ENSG00000103152	0.127313	0.0519159	0.187125	0.150982	0.12209	0.042026
4351	MPI	mannose phosphate isomerase	protein-coding	ENSG00000178802	0.573543	0.0761884	-1.02854	0.304809	-0.267757	-0.200126
4354	MPP1	MAGUK p55 scaffold protein 1	protein-coding	ENSG00000130830	0.273672	0.0379924	-0.423563	-0.115423	-0.60342	0.129427
4356	MPP3	MAGUK p55 scaffold protein 3	protein-coding	ENSG00000161647	-0.471836	-0.242579	-0.462339	-0.576082	0.102131	0.103994
4357	MPST	mercaptopyruvate sulfurtransferase	protein-coding	ENSG00000128309	-0.359791	-0.232491	0.0284267	-0.204261	-0.718035	-0.155295
4358	MPV17	mitochondrial inner membrane protein MPV17	protein-coding	ENSG00000115204	0.0374268	-0.043906	-0.258197	0.178031	-0.447124	0.0829968
4360	MRC1	mannose receptor C-type 1	protein-coding	ENSG00000260314	-0.245433	0.158421	-0.112561	0.197763	-0.552758	0.123668
4361	MRE11	MRE11 homolog, double strand break repair nuclease	protein-coding	ENSG00000020922	0.277941	-0.0586216	-0.0805925	-0.298487	-0.837597	-0.065686
4363	ABCC1	ATP binding cassette subfamily C member 1	protein-coding	ENSG00000103222	-0.383943	-0.354526	0.117497	-0.128267	0.0641979	0.246683
4430	MYO1B	myosin IB	protein-coding	ENSG00000128641	2.80757	3.00969	2.21947	7.85217	-6.31812	2.85579
4436	MSH2	mutS homolog 2	protein-coding	ENSG00000095002	0.627448	0.318472	0.432446	0.746779	0.00802239	-0.0756167
4437	MSH3	mutS homolog 3	protein-coding	ENSG00000113318	0.750804	0.551105	-0.0690479	0.00927117	-0.452221	-0.288193
4439	MSH5	mutS homolog 5	protein-coding	ENSG00000204410	-0.331987	-0.0512683	0.0678276	0.0429254	-0.269387	-0.163121
4478	MSN	moesin	protein-coding	ENSG00000147065	-0.0306794	0.122008	0.310217	0.27716	-0.367245	-0.0905448
4481	MSR1	macrophage scavenger receptor 1	protein-coding	ENSG00000038945	0.147033	0.0121849	0.0631593	0.135654	-0.123173	0.077862
4485	MST1	macrophage stimulating 1	protein-coding	ENSG00000173531	0.418956	0.20697	0.298892	0.446755	-0.361201	-0.110392
4486	MST1R	macrophage stimulating 1 receptor	protein-coding	ENSG00000164078	0.111093	0.08724	0.224078	0.0979854	-0.0517871	-0.0283662
4493	MT1E	metallothionein 1E	protein-coding	ENSG00000169715	0.135353	0.143809	0.153423	0.0117224	-0.168031	-0.0321885
4494	MT1F	metallothionein 1F	protein-coding	ENSG00000198417	-0.0294036	-0.086001	-0.0222368	-0.0926899	-0.0220776	0.0915552
4495	MT1G	metallothionein 1G	protein-coding	ENSG00000125144	0.414764	-0.23236	-0.934229	-0.0420136	0.208763	-0.232283
4496	MT1H	metallothionein 1H	protein-coding	ENSG00000205358	0.285944	0.0553089	0.163535	0.260566	-0.126241	-0.213065
4499	MT1M	metallothionein 1M	protein-coding	ENSG00000205364	-0.0462529	-0.316213	-0.00437658	-0.0686564	-0.155417	-0.163669
4501	MT1X	metallothionein 1X	protein-coding	ENSG00000187193	0.377718	0.308804	0.917062	0.559371	-0.454315	0.188676
4502	MT2A	metallothionein 2A	protein-coding	ENSG00000125148	-0.126204	-0.470535	0.423189	0.991404	-0.137117	-0.150682
4507	MTAP	methylthioadenosine phosphorylase	protein-coding	ENSG00000099810	0.00220724	-0.130326	0.378741	0.0834673	-0.758622	-0.754727
4508	ATP6	ATP synthase F0 subunit 6	protein-coding		0.357459	0.04286	0.112243	0.339594	-0.112224	-0.224686
4509	ATP8	ATP synthase F0 subunit 8	protein-coding		0.250517	0.481925	0.399067	0.440775	-0.221572	-0.128753
4512	COX1	cytochrome c oxidase subunit I	protein-coding		-0.36477	-0.288383	-0.278465	0.129591	-0.147289	0.394518
4513	COX2	cytochrome c oxidase subunit II	protein-coding		-0.041082	-0.300865	-0.317669	-0.0423267	0.143865	0.154822
4514	COX3	cytochrome c oxidase subunit III	protein-coding		0.423405	0.339981	0.601142	0.401879	-0.102101	0.0793219
4519	CYTB	cytochrome b	protein-coding		0.256598	-0.0790513	-0.253818	0.0635551	-0.189537	-0.286533
4520	MTF1	metal regulatory transcription factor 1	protein-coding	ENSG00000188786	3.15671	6.81203	9.06574	1.34426	3.4985	-2.64547
4521	NUDT1	nudix hydrolase 1	protein-coding	ENSG00000106268	-1.03983	-0.839339	-0.30913	-0.625073	0.635564	-0.0898064
4522	MTHFD1	methylenetetrahydrofolate dehydrogenase, cyclohydrolase and formyltetrahydrofolate synthetase 1	protein-coding	ENSG00000100714	-1.14151	-1.37737	0.176751	0.157401	0.54361	1.7198
4524	MTHFR	methylenetetrahydrofolate reductase	protein-coding	ENSG00000177000	2.06866	0.48307	-0.799968	0.551985	-0.68115	0.269878
4528	MTIF2	mitochondrial translational initiation factor 2	protein-coding	ENSG00000085760	-0.204876	0.111237	0.451104	0.853709	-0.181173	-0.131547
4534	MTM1	myotubularin 1	protein-coding	ENSG00000171100	-0.253266	0.094099	-0.0494385	0.245322	-0.243284	0.102084
4535	ND1	NADH dehydrogenase subunit 1	protein-coding		-0.37318	0.0861977	0.0314096	-0.128352	-0.10441	-0.100345
4536	ND2	NADH dehydrogenase subunit 2	protein-coding		-1.01976	-0.211394	0.832084	-0.123907	-0.479934	-0.261454
4537	ND3	NADH dehydrogenase subunit 3	protein-coding		-0.227703	-0.104485	0.257794	0.32267	-0.231509	0.0650805
4538	ND4	NADH dehydrogenase subunit 4	protein-coding		-0.12587	-0.442989	-0.632601	-0.567795	-0.341902	0.190021
4539	ND4L	NADH dehydrogenase subunit 4L	protein-coding		0.239487	0.361279	0.169565	0.23063	-0.170723	-0.146187
4540	ND5	NADH dehydrogenase subunit 5	protein-coding		0.0227224	0.11137	-0.0990422	-0.0332629	-0.230601	-0.116922
4541	ND6	NADH dehydrogenase subunit 6	protein-coding		0.697398	0.528412	0.360496	0.325494	-0.748243	-0.502575
4542	MYO1F	myosin IF	protein-coding	ENSG00000142347	-0.0818906	-0.0512593	0.28746	0.08266	-0.222528	-0.0237059
4548	MTR	5-methyltetrahydrofolate-homocysteine methyltransferase	protein-coding	ENSG00000116984	-0.0196969	-0.212775	-0.036875	0.0845962	0.0441181	0.231222
4552	MTRR	5-methyltetrahydrofolate-homocysteine methyltransferase reductase	protein-coding	ENSG00000124275	0.231433	0.0987695	0.130692	0.0828928	-0.116752	-0.0975422
4580	MTX1	metaxin 1	protein-coding	ENSG00000173171	0.340087	0.0927604	0.0482785	0.232666	-0.493534	-0.106993
4582	MUC1	mucin 1, cell surface associated	protein-coding	ENSG00000185499	0.114431	0.0240304	0.0477675	-0.0534802	-0.100176	0.0371636
4585	MUC4	mucin 4, cell surface associated	protein-coding	ENSG00000145113	0.12761	-0.26578	-0.315781	-0.163989	-0.209296	-0.163499
4591	TRIM37	tripartite motif containing 37	protein-coding	ENSG00000108395	0.541239	0.00845581	0.0531961	0.0872808	-0.527319	-0.32308
4594	MMUT	methylmalonyl-CoA mutase	protein-coding	ENSG00000146085	0.258166	-0.0713376	0.113943	0.0675698	-0.177319	-0.0121817
4595	MUTYH	mutY DNA glycosylase	protein-coding	ENSG00000132781	0.744685	-0.63731	-1.60781	-0.463733	-1.26437	-0.937695
4597	MVD	mevalonate diphosphate decarboxylase	protein-coding	ENSG00000167508	-0.0491384	-0.316093	-0.327202	-0.128134	0.446523	0.0268239
4598	MVK	mevalonate kinase	protein-coding	ENSG00000110921	-0.299917	-0.521038	-0.327085	-0.406907	0.17025	0.350009
4599	MX1	MX dynamin like GTPase 1	protein-coding	ENSG00000157601	-0.244536	-0.210478	-0.324597	-0.437436	0.119892	0.158138
4600	MX2	MX dynamin like GTPase 2	protein-coding	ENSG00000183486	-0.711748	0.0765833	0.329963	-0.255773	0.255752	0.15956
4601	MXI1	MAX interactor 1, dimerization protein	protein-coding	ENSG00000119950	0.332178	0.359008	0.309254	0.404298	-0.394036	-0.246095
4605	MYBL2	MYB proto-oncogene like 2	protein-coding	ENSG00000101057	-0.464515	-0.0849168	0.646426	0.924667	-0.35954	0.819927
4609	MYC	MYC proto-oncogene, bHLH transcription factor	protein-coding	ENSG00000136997	-1.14806	-0.767342	-0.973269	0.0664743	-0.646771	1.46225
4610	MYCL	MYCL proto-oncogene, bHLH transcription factor	protein-coding	ENSG00000116990	0.48398	0.183787	0.219408	0.0994645	-0.219646	-0.0570141
4615	MYD88	MYD88 innate immune signal transduction adaptor	protein-coding	ENSG00000172936	0.935805	0.788661	-0.979497	0.434171	-0.188188	-0.433728
4616	GADD45B	growth arrest and DNA damage inducible beta	protein-coding	ENSG00000099860	0.669071	0.172547	0.0879495	0.493359	-0.329394	-0.290183
4627	MYH9	myosin heavy chain 9	protein-coding	ENSG00000100345	0.0292527	-0.0365422	-0.0722513	-0.140039	0.135858	0.0311509
4628	MYH10	myosin heavy chain 10	protein-coding	ENSG00000133026	-0.104601	0.00183492	0.163025	-0.0100221	-0.0642684	0.0585774
4629	MYH11	myosin heavy chain 11	protein-coding	ENSG00000133392	1.26025	0.467208	0.424378	0.770743	-0.0723883	-0.67569
4636	MYL5	myosin light chain 5	protein-coding	ENSG00000215375	-0.0114879	-0.270925	-0.165192	-0.182244	0.273012	-0.0261977
4637	MYL6	myosin light chain 6	protein-coding	ENSG00000092841	-0.525907	-0.0522896	-1.00238	-0.342163	0.0283828	-0.0878908
4638	MYLK	myosin light chain kinase	protein-coding	ENSG00000065534	-0.0348822	0.164294	0.165701	0.188956	0.352209	0.242123
4641	MYO1C	myosin IC	protein-coding	ENSG00000197879	0.571059	1.26219	-0.293617	0.49332	-1.78789	-0.363886
4642	MYO1D	myosin ID	protein-coding	ENSG00000176658	-0.116587	-0.0965423	-0.124288	-0.25769	0.228998	0.168231
4643	MYO1E	myosin IE	protein-coding	ENSG00000157483	0.101109	0.0196103	-0.199061	0.0387452	-0.0829198	-0.192538
4644	MYO5A	myosin VA	protein-coding	ENSG00000197535	0.866317	0.737898	-1.33826	-0.186135	0.194204	-0.558393
4645	MYO5B	myosin VB	protein-coding	ENSG00000167306	-0.179434	-0.053543	-0.0942288	0.279245	-0.0461769	0.22779
4646	MYO6	myosin VI	protein-coding	ENSG00000196586	0.113803	0.0773787	-0.10946	0.0329469	0.0622507	-0.113399
4649	MYO9A	myosin IXA	protein-coding	ENSG00000066933	-0.334731	-0.154598	-0.142531	0.0276127	-0.592901	-0.104477
4650	MYO9B	myosin IXB	protein-coding	ENSG00000099331	0.00819438	-0.229048	-0.180974	-0.105662	0.127444	0.0641728
4651	MYO10	myosin X	protein-coding	ENSG00000145555	0.0578328	-0.244658	-0.167979	-0.112847	0.233797	0.0753235
4659	PPP1R12A	protein phosphatase 1 regulatory subunit 12A	protein-coding	ENSG00000058272	0.899469	-1.67999	-3.41474	-1.23848	-1.29259	-0.010239
4660	PPP1R12B	protein phosphatase 1 regulatory subunit 12B	protein-coding	ENSG00000077157	-1.19967	-0.673688	-0.919664	-0.617952	0.338987	0.188881
4664	NAB1	NGFI-A binding protein 1	protein-coding	ENSG00000138386	0.467927	0.378371	-0.103352	0.215588	-0.349008	-0.274411
4665	NAB2	NGFI-A binding protein 2	protein-coding	ENSG00000166886	0.762791	0.344844	-0.11913	0.281298	-0.147444	-0.270771
4666	NACA	nascent polypeptide associated complex subunit alpha	protein-coding	ENSG00000196531	-0.172957	0.205086	0.0977458	0.0225312	-0.0412757	-0.00914982
4668	NAGA	alpha-N-acetylgalactosaminidase	protein-coding	ENSG00000198951	0.113313	0.102491	0.210911	0.231952	-0.176599	-0.0625506
4669	NAGLU	N-acetyl-alpha-glucosaminidase	protein-coding	ENSG00000108784	-0.323843	-0.373929	-0.112157	-0.46827	0.174055	0.310843
4670	HNRNPM	heterogeneous nuclear ribonucleoprotein M	protein-coding	ENSG00000099783	-0.56222	-0.591003	-1.33822	-0.733623	0.0806352	-0.0663581
4671	NAIP	NLR family apoptosis inhibitory protein	protein-coding	ENSG00000249437	0.116716	0.119616	-0.00285998	-0.0690666	0.0892168	0.0741965
4673	NAP1L1	nucleosome assembly protein 1 like 1	protein-coding	ENSG00000187109	-0.0587147	-0.56571	-0.535933	-0.376058	0.509775	0.176983
4676	NAP1L4	nucleosome assembly protein 1 like 4	protein-coding	ENSG00000205531	0.124506	-0.65857	-1.0775	-0.757847	0.0400107	-0.318986
4677	NARS1	asparaginyl-tRNA synthetase 1	protein-coding	ENSG00000134440	0.272018	0.249646	0.272209	0.385873	0.396694	-0.219015
4678	NASP	nuclear autoantigenic sperm protein	protein-coding	ENSG00000132780	0.948777	1.54542	0.915789	1.94684	-1.45726	0.823162
4681	NBL1	NBL1, DAN family BMP antagonist	protein-coding	ENSG00000158747	-1.00758	-0.289322	0.0609801	-0.315554	-0.232399	0.301475
4682	NUBP1	NUBP iron-sulfur cluster assembly factor 1, cytosolic	protein-coding	ENSG00000103274	-0.173041	-0.168161	-0.08459	-0.159477	-0.14791	0.081537
4683	NBN	nibrin	protein-coding	ENSG00000104320	-0.185935	0.473275	-0.0644199	-0.28419	0.502205	-0.254731
4684	NCAM1	neural cell adhesion molecule 1	protein-coding	ENSG00000149294	2.52291	-2.65219	-3.78222	3.243	2.48868	2.87258
4686	NCBP1	nuclear cap binding protein subunit 1	protein-coding	ENSG00000136937	0.474333	1.24233	1.64699	0.153624	-1.82613	-0.373915
4688	NCF2	neutrophil cytosolic factor 2	protein-coding	ENSG00000116701	0.739343	0.133446	-0.265166	0.299757	0.10509	-0.174495
4689	NCF4	neutrophil cytosolic factor 4	protein-coding	ENSG00000100365	-0.19953	0.378662	1.00585	-0.37667	-0.37667	-0.62361
4690	NCK1	NCK adaptor protein 1	protein-coding	ENSG00000158092	-0.640877	0.27068	-1.99099	0.241268	0.417543	-1.82789
4691	NCL	nucleolin	protein-coding	ENSG00000115053	-0.606908	-0.468937	-0.995319	-0.745712	0.836283	0.485076
4692	NDN	necdin, MAGE family member	protein-coding	ENSG00000182636	-1.37802	-0.811015	-1.85027	-1.14906	2.02356	0.803033
4694	NDUFA1	NADH:ubiquinone oxidoreductase subunit A1	protein-coding	ENSG00000125356	-0.331245	-0.140076	-0.968851	-0.0273085	-0.117789	-0.0544476
4695	NDUFA2	NADH:ubiquinone oxidoreductase subunit A2	protein-coding	ENSG00000131495	0.253749	0.0235514	-0.755199	0.013994	-0.203722	-0.261085
4696	NDUFA3	NADH:ubiquinone oxidoreductase subunit A3	protein-coding	ENSG00000170906	-0.687004	-0.720059	-2.65883	0.117087	-1.6683	-1.9375
4697	NDUFA4	NDUFA4 mitochondrial complex associated	protein-coding	ENSG00000189043	-0.0733639	-0.00241884	-0.517537	-0.129074	0.0491052	-0.193035
4698	NDUFA5	NADH:ubiquinone oxidoreductase subunit A5	protein-coding	ENSG00000128609	0.0105708	0.112126	0.16277	0.0640108	0.121584	-0.0254125
4700	NDUFA6	NADH:ubiquinone oxidoreductase subunit A6	protein-coding	ENSG00000184983	0.30964	-0.0886018	-0.104979	0.278231	-0.202935	0.539865
4701	NDUFA7	NADH:ubiquinone oxidoreductase subunit A7	protein-coding	ENSG00000267855	0.160338	0.793814	2.66021	0.74775	-0.991774	-0.0143374
4702	NDUFA8	NADH:ubiquinone oxidoreductase subunit A8	protein-coding	ENSG00000119421	-0.466296	-0.150372	-0.204685	-0.125025	0.146877	-0.293588
4703	NEB	nebulin	protein-coding	ENSG00000183091	0.373742	0.386095	1.19113	0.796075	0.787275	-0.190698
4704	NDUFA9	NADH:ubiquinone oxidoreductase subunit A9	protein-coding	ENSG00000139180	0.0806451	0.513246	0.905301	0.0979148	-0.147026	-0.193632
4705	NDUFA10	NADH:ubiquinone oxidoreductase subunit A10	protein-coding	ENSG00000130414	-0.0732977	0.131419	0.295028	0.271701	0.324358	0.2849
4706	NDUFAB1	NADH:ubiquinone oxidoreductase subunit AB1	protein-coding	ENSG00000004779	1.84214	0.650696	-1.68781	0.922263	0.614841	0.732011
4707	NDUFB1	NADH:ubiquinone oxidoreductase subunit B1	protein-coding	ENSG00000183648	0.149921	-0.128326	-1.34621	-0.205885	1.12679	-0.91596
4708	NDUFB2	NADH:ubiquinone oxidoreductase subunit B2	protein-coding	ENSG00000090266	-0.0307142	0.0419119	0.0452604	0.0483976	-0.0103145	-0.0040402
4709	NDUFB3	NADH:ubiquinone oxidoreductase subunit B3	protein-coding	ENSG00000119013	9.23624	9.76352	16.2439	4.12137	0.813038	0.677423
4710	NDUFB4	NADH:ubiquinone oxidoreductase subunit B4	protein-coding	ENSG00000065518	0.200757	0.305817	0.476166	0.421448	0.0342308	0.0635012
4711	NDUFB5	NADH:ubiquinone oxidoreductase subunit B5	protein-coding	ENSG00000136521	-0.402466	0.459288	-0.0536269	0.305654	0.649991	0.0905358
4712	NDUFB6	NADH:ubiquinone oxidoreductase subunit B6	protein-coding	ENSG00000165264	0.0156942	0.0385101	-0.0509374	0.110632	0.0649582	-0.109804
4713	NDUFB7	NADH:ubiquinone oxidoreductase subunit B7	protein-coding	ENSG00000099795	-0.122516	0.0289288	0.142317	0.0527717	0.106991	-0.0103219
4714	NDUFB8	NADH:ubiquinone oxidoreductase subunit B8	protein-coding	ENSG00000166136	-0.585609	-0.384701	-0.199048	-0.140779	-0.536347	0.0212346
4715	NDUFB9	NADH:ubiquinone oxidoreductase subunit B9	protein-coding	ENSG00000147684	-1.06525	-0.721591	-0.325037	-0.239632	0.25836	0.415686
4716	NDUFB10	NADH:ubiquinone oxidoreductase subunit B10	protein-coding	ENSG00000140990	0.263505	0.298985	0.236934	0.233913	0.394469	-0.460787
4717	NDUFC1	NADH:ubiquinone oxidoreductase subunit C1	protein-coding	ENSG00000109390	-0.0556976	-0.0240959	0.162548	-0.0520705	0.108102	0.0781035
4718	NDUFC2	NADH:ubiquinone oxidoreductase subunit C2	protein-coding	ENSG00000151366	-0.187499	-0.00643816	-0.11522	-0.190291	0.0842963	0.0705851
4719	NDUFS1	NADH:ubiquinone oxidoreductase core subunit S1	protein-coding	ENSG00000023228	-0.236103	-0.17867	-0.0745862	-0.146156	-0.106019	0.035928
4720	NDUFS2	NADH:ubiquinone oxidoreductase core subunit S2	protein-coding	ENSG00000158864	0.0570598	0.296082	0.353074	0.0856051	0.052809	-0.135695
4722	NDUFS3	NADH:ubiquinone oxidoreductase core subunit S3	protein-coding	ENSG00000213619	0.228979	0.381307	0.00167001	-0.00401554	-0.350834	-0.0324996
4723	NDUFV1	NADH:ubiquinone oxidoreductase core subunit V1	protein-coding	ENSG00000167792	-0.981187	0.836333	0.812116	1.4339	-0.418796	0.51018
4724	NDUFS4	NADH:ubiquinone oxidoreductase subunit S4	protein-coding	ENSG00000164258	-0.0578463	0.0419345	-0.343309	-0.0336132	0.223412	0.0926614
4725	NDUFS5	NADH:ubiquinone oxidoreductase subunit S5	protein-coding	ENSG00000168653	0.481917	0.136091	0.377564	0.476989	-0.135917	-0.257848
4726	NDUFS6	NADH:ubiquinone oxidoreductase subunit S6	protein-coding	ENSG00000145494	-0.0361853	0.0910096	-0.102567	0.00918784	-0.36367	-0.10928
4728	NDUFS8	NADH:ubiquinone oxidoreductase core subunit S8	protein-coding	ENSG00000110717	0.390551	0.237903	0.0188088	0.223924	-0.142435	-0.260566
4729	NDUFV2	NADH:ubiquinone oxidoreductase core subunit V2	protein-coding	ENSG00000178127	0.407428	0.538959	0.315344	0.496628	0.27382	-0.234232
4731	NDUFV3	NADH:ubiquinone oxidoreductase subunit V3	protein-coding	ENSG00000160194	0.591734	0.37983	0.206889	0.260237	-0.181648	-0.151832
4733	DRG1	developmentally regulated GTP binding protein 1	protein-coding	ENSG00000185721	0.398034	0.333432	-0.288	0.535265	-0.540324	-0.445578
4734	NEDD4	NEDD4 E3 ubiquitin protein ligase	protein-coding	ENSG00000069869	-0.124316	-0.230259	-0.260561	0.0636165	0.14403	0.0804557
4735	SEPTIN2	septin 2	protein-coding	ENSG00000168385	-0.244279	-0.142148	-0.120934	-0.0839001	0.194645	0.175603
4736	RPL10A	ribosomal protein L10a	protein-coding	ENSG00000198755	0.0680708	0.0636871	-0.144456	0.00245622	-0.290149	-0.151559
4738	NEDD8	NEDD8 ubiquitin like modifier	protein-coding	ENSG00000129559	0.095235	0.141212	0.0758311	0.204593	-0.42288	-0.154638
4739	NEDD9	neural precursor cell expressed, developmentally down-regulated 9	protein-coding	ENSG00000111859	0.0926298	-0.00420642	-1.25152	-0.323418	-0.0675157	-0.281104
4750	NEK1	NIMA related kinase 1	protein-coding	ENSG00000137601	-0.355245	-0.101419	-0.12588	0.0258122	0.180255	0.105332
4751	NEK2	NIMA related kinase 2	protein-coding	ENSG00000117650	-0.447551	0.0280268	-0.0714959	-0.445308	0.309325	-0.165271
4752	NEK3	NIMA related kinase 3	protein-coding	ENSG00000136098	0.0548759	-0.028912	-0.029383	0.0250625	-0.275007	-0.0330814
4756	NEO1	neogenin 1	protein-coding	ENSG00000067141	-0.093766	0.0417561	0.00332232	0.0524831	0.00515797	-0.0908978
4758	NEU1	neuraminidase 1	protein-coding	ENSG00000204386	0.0690069	0.0721819	0.108213	0.196768	0.0387993	-0.011565
4763	NF1	neurofibromin 1	protein-coding	ENSG00000196712	0.106345	0.0575188	0.117114	0.195249	0.529261	-0.101532
4771	NF2	NF2, moesin-ezrin-radixin like (MERLIN) tumor suppressor	protein-coding	ENSG00000186575	0.296319	0.176253	0.110446	0.346342	-0.0690731	-0.289639
4772	NFATC1	nuclear factor of activated T cells 1	protein-coding	ENSG00000131196	-0.225604	-0.184045	-0.443073	-0.427028	-0.0708239	-0.0271605
4773	NFATC2	nuclear factor of activated T cells 2	protein-coding	ENSG00000101096	0.482032	0.166175	-0.0723358	0.0115981	0.00556729	-0.211747
4774	NFIA	nuclear factor I A	protein-coding	ENSG00000162599	0.331031	0.5845	0.16494	0.235487	0.130398	-0.033348
4775	NFATC3	nuclear factor of activated T cells 3	protein-coding	ENSG00000072736	-1.47908	-0.195119	0.597496	0.19187	-0.060307	0.183295
4776	NFATC4	nuclear factor of activated T cells 4	protein-coding	ENSG00000100968	0.417889	0.418315	0.41473	0.306045	-0.120275	-0.0675253
4779	NFE2L1	NFE2 like bZIP transcription factor 1	protein-coding	ENSG00000082641	-0.0595043	0.126989	0.270804	0.243444	0.234631	-0.0571513
4780	NFE2L2	NFE2 like bZIP transcription factor 2	protein-coding	ENSG00000116044	0.857872	0.678365	-0.300594	-0.16767	0.820754	-0.454757
4781	NFIB	nuclear factor I B	protein-coding	ENSG00000147862	-0.341007	-0.694045	-0.933492	-0.652173	0.590887	0.212107
4782	NFIC	nuclear factor I C	protein-coding	ENSG00000141905	-0.0606509	0.109362	0.271206	0.238816	-0.146471	0.0800835
4783	NFIL3	nuclear factor, interleukin 3 regulated	protein-coding	ENSG00000165030	-0.0453686	-0.118301	-0.542462	-0.0111923	-0.133483	0.0183739
4784	NFIX	nuclear factor I X	protein-coding	ENSG00000008441	0.19584	0.209621	0.201702	0.537113	-0.296084	-0.323079
4790	NFKB1	nuclear factor kappa B subunit 1	protein-coding	ENSG00000109320	0.0557434	-0.0444178	-0.0477435	0.428402	-0.414246	-0.202602
4791	NFKB2	nuclear factor kappa B subunit 2	protein-coding	ENSG00000077150	-0.0144755	-0.641286	-1.19608	0.458001	-0.408004	-0.363519
4792	NFKBIA	NFKB inhibitor alpha	protein-coding	ENSG00000100906	0.0301428	-0.135593	-0.153158	-0.227519	-0.0184324	-0.0027359
4793	NFKBIB	NFKB inhibitor beta	protein-coding	ENSG00000104825	0.820071	0.338303	0.336312	0.334374	-0.032482	-0.0706962
4794	NFKBIE	NFKB inhibitor epsilon	protein-coding	ENSG00000146232	-2.50857	-1.08549	-0.911719	-1.04284	0.743041	0.0660202
4795	NFKBIL1	NFKB inhibitor like 1	protein-coding	ENSG00000204498	0.257176	0.314337	0.207986	0.140668	-0.106902	-0.202128
4796	TONSL	tonsoku like, DNA repair protein	protein-coding	ENSG00000160949	0.0178191	-0.0811952	0.072616	0.0844521	-0.00307674	-0.00465489
4798	NFRKB	nuclear factor related to kappaB binding protein	protein-coding	ENSG00000170322	2.45035	1.61549	2.11964	2.08485	-0.810185	-0.514567
4799	NFX1	nuclear transcription factor, X-box binding 1	protein-coding	ENSG00000086102	0.798302	0.865114	0.858292	1.08349	-0.389166	-0.237462
4800	NFYA	nuclear transcription factor Y subunit alpha	protein-coding	ENSG00000001167	0.551956	0.392018	0.146947	0.265969	0.128396	-0.303177
4801	NFYB	nuclear transcription factor Y subunit beta	protein-coding	ENSG00000120837	-0.366926	-0.584415	-1.24033	-0.832745	0.658583	0.373506
4802	NFYC	nuclear transcription factor Y subunit gamma	protein-coding	ENSG00000066136	-0.732153	-0.141141	1.66748	1.07848	0.499773	2.20843
4809	SNU13	small nuclear ribonucleoprotein 13	protein-coding	ENSG00000100138	-0.341224	-0.052074	-0.0651592	0.128404	0.0568409	0.254172
4810	NHS	NHS actin remodeling regulator	protein-coding	ENSG00000188158	0.0229785	0.127179	0.162808	0.225399	0.0753599	0.0512319
4811	NID1	nidogen 1	protein-coding	ENSG00000116962	0.603933	0.166165	0.0112521	0.223369	-0.938826	-0.364858
4814	NINJ1	ninjurin 1	protein-coding	ENSG00000131669	-0.0495115	-0.265487	-0.309384	-0.472855	0.174332	0.0788666
4815	NINJ2	ninjurin 2	protein-coding	ENSG00000171840	0.0883499	-0.319808	-0.374447	-0.179511	0.27821	0.0628803
4817	NIT1	nitrilase 1	protein-coding	ENSG00000158793	0.0226621	-0.0952334	-0.121642	-0.119738	0.0504855	0.0360841
4818	NKG7	natural killer cell granule protein 7	protein-coding	ENSG00000105374	0.197191	0.086409	-0.0278564	0.13984	-0.15924	-0.0715392
4820	NKTR	natural killer cell triggering receptor	protein-coding	ENSG00000114857	0.15937	0.0591089	-0.0902431	-0.0572759	0.142899	0.0273942
4826	NNAT	neuronatin	protein-coding	ENSG00000053438	0.396829	0.382124	0.179806	0.202179	0.00100404	-0.211538
4828	NMB	neuromedin B	protein-coding	ENSG00000197696	-0.573096	-0.343887	-0.309438	-0.404882	0.033666	0.251811
4830	NME1	NME/NM23 nucleoside diphosphate kinase 1	protein-coding	ENSG00000239672	0.0979605	0.148267	0.0676598	0.136217	0.332839	-0.0630971
4831	NME2	NME/NM23 nucleoside diphosphate kinase 2	protein-coding	ENSG00000243678	-0.104935	0.2902	-0.0299511	0.244459	-0.0628762	-0.278269
4832	NME3	NME/NM23 nucleoside diphosphate kinase 3	protein-coding	ENSG00000103024	0.786359	0.80812	1.34706	0.777534	0.183835	-0.51695
4833	NME4	NME/NM23 nucleoside diphosphate kinase 4	protein-coding	ENSG00000103202	0.858964	0.0665975	0.219162	0.335575	-0.174343	0.0135928
4835	NQO2	N-ribosyldihydronicotinamide:quinone reductase 2	protein-coding	ENSG00000124588	0.335542	0.333181	0.215379	0.305645	-0.0682124	-0.339424
4836	NMT1	N-myristoyltransferase 1	protein-coding	ENSG00000136448	0.554576	0.416376	0.276176	0.33628	-0.119455	-0.333455
4837	NNMT	nicotinamide N-methyltransferase	protein-coding	ENSG00000166741	-0.271556	-0.103785	-0.00889356	0.00228729	-0.0432514	-0.089285
4839	NOP2	NOP2 nucleolar protein	protein-coding	ENSG00000111641	-0.113845	-0.0895985	-0.0501906	-0.0767008	-0.0582033	-0.0429822
4841	NONO	non-POU domain containing octamer binding	protein-coding	ENSG00000147140	0.249393	0.0577778	-0.167516	0.0184971	-0.051797	-0.0309256
4846	NOS3	nitric oxide synthase 3	protein-coding	ENSG00000164867	-0.279382	-0.149184	-0.120522	-0.241334	-0.113125	0.0686825
4848	CNOT2	CCR4-NOT transcription complex subunit 2	protein-coding	ENSG00000111596	-0.302315	-0.0891951	-0.0708896	-0.160418	-0.0705368	0.139761
4849	CNOT3	CCR4-NOT transcription complex subunit 3	protein-coding	ENSG00000088038	-0.251461	-0.327498	0.118305	0.0235504	0.10884	0.280127
4850	CNOT4	CCR4-NOT transcription complex subunit 4	protein-coding	ENSG00000080802	-1.03171	0.260978	1.32331	0.643817	-0.257422	1.0451
4851	NOTCH1	notch receptor 1	protein-coding	ENSG00000148400	0.51254	0.298535	0.526959	0.218262	-0.407531	-0.258061
4853	NOTCH2	notch receptor 2	protein-coding	ENSG00000134250	0.414488	-0.0288953	0.290247	0.0351422	0.466589	-0.180486
[truncated: 10,001 more rows]

## Sheet: OVCAR3 A3A V1
OVCAR3 A3A V1 DEGs UP							OVCAR3 A3A V1 DEGs DN
Feature_ID	entrezgene	external_gene_name	gene_biotype	description	log2FC		Feature_ID	entrezgene	external_gene_name	gene_biotype	description	log2FC
ENSG00000131620	55107	ANO1	protein_coding	anoctamin 1 [Source:HGNC Symbol;Acc:HGNC:21625]	6.6701		ENSG00000128655	50940	PDE11A	protein_coding	phosphodiesterase 11A [Source:HGNC Symbol;Acc:HGNC:8773]	-1.50213
ENSG00000173702	56667	MUC13	protein_coding	mucin 13, cell surface associated [Source:HGNC Symbol;Acc:HGNC:7511]	5.6383		ENSG00000163590	151742	PPM1L	protein_coding	protein phosphatase, Mg2+/Mn2+ dependent 1L [Source:HGNC Symbol;Acc:HGNC:16381]	-1.50309
ENSG00000147100	6567	SLC16A2	protein_coding	solute carrier family 16 member 2 [Source:HGNC Symbol;Acc:HGNC:10923]	5.22392		ENSG00000115604	8809	IL18R1	protein_coding	interleukin 18 receptor 1 [Source:HGNC Symbol;Acc:HGNC:5988]	-1.50884
ENSG00000132874	8170	SLC14A2	protein_coding	solute carrier family 14 member 2 [Source:HGNC Symbol;Acc:HGNC:10919]	5.05686		ENSG00000164220	2151	F2RL2	protein_coding	coagulation factor II thrombin receptor like 2 [Source:HGNC Symbol;Acc:HGNC:3539]	-1.51191
ENSG00000196549	4311	MME	protein_coding	membrane metalloendopeptidase [Source:HGNC Symbol;Acc:HGNC:7154]	5.0548		ENSG00000112902	9037	SEMA5A	protein_coding	semaphorin 5A [Source:HGNC Symbol;Acc:HGNC:10736]	-1.51456
ENSG00000162975	3754	KCNF1	protein_coding	potassium voltage-gated channel modifier subfamily F member 1 [Source:HGNC Symbol;Acc:HGNC:6246]	5.03214		ENSG00000213096	9534	ZNF254	protein_coding	zinc finger protein 254 [Source:HGNC Symbol;Acc:HGNC:13047]	-1.51465
ENSG00000148468	221061	FAM171A1	protein_coding	family with sequence similarity 171 member A1 [Source:HGNC Symbol;Acc:HGNC:23522]	4.82439		ENSG00000131018	23345	SYNE1	protein_coding	spectrin repeat containing nuclear envelope protein 1 [Source:HGNC Symbol;Acc:HGNC:17089]	-1.51702
ENSG00000227507	4050	LTB	protein_coding	lymphotoxin beta [Source:HGNC Symbol;Acc:HGNC:6711]	4.79443		ENSG00000152822	2911	GRM1	protein_coding	glutamate metabotropic receptor 1 [Source:HGNC Symbol;Acc:HGNC:4593]	-1.52269
ENSG00000134775	80206	FHOD3	protein_coding	formin homology 2 domain containing 3 [Source:HGNC Symbol;Acc:HGNC:26178]	4.73426		ENSG00000187726	374407	DNAJB13	protein_coding	DnaJ heat shock protein family (Hsp40) member B13 [Source:HGNC Symbol;Acc:HGNC:30718]	-1.52666
ENSG00000102452	259232	NALCN	protein_coding	sodium leak channel, non-selective [Source:HGNC Symbol;Acc:HGNC:19082]	4.52006		ENSG00000268447	727837	SSX2B	protein_coding	SSX family member 2B [Source:HGNC Symbol;Acc:HGNC:22263]	-1.53079
ENSG00000188100	643161	FAM25A	protein_coding	family with sequence similarity 25 member A [Source:HGNC Symbol;Acc:HGNC:23436]	4.36353		ENSG00000131242	84440	RAB11FIP4	protein_coding	RAB11 family interacting protein 4 [Source:HGNC Symbol;Acc:HGNC:30267]	-1.53666
ENSG00000106714	79937	CNTNAP3	protein_coding	contactin associated protein family member 3 [Source:HGNC Symbol;Acc:HGNC:13834]	4.2139		ENSG00000179399	2262	GPC5	protein_coding	glypican 5 [Source:HGNC Symbol;Acc:HGNC:4453]	-1.54409
ENSG00000074416	11343	MGLL	protein_coding	monoglyceride lipase [Source:HGNC Symbol;Acc:HGNC:17038]	4.09682		ENSG00000146592	9586	CREB5	protein_coding	cAMP responsive element binding protein 5 [Source:HGNC Symbol;Acc:HGNC:16844]	-1.54416
ENSG00000029534	286	ANK1	protein_coding	ankyrin 1 [Source:HGNC Symbol;Acc:HGNC:492]	3.93443		ENSG00000132274	10346	TRIM22	protein_coding	tripartite motif containing 22 [Source:HGNC Symbol;Acc:HGNC:16379]	-1.54542
ENSG00000115414	2335	FN1	protein_coding	fibronectin 1 [Source:HGNC Symbol;Acc:HGNC:3778]	3.8321		ENSG00000047457	1356	CP	protein_coding	ceruloplasmin [Source:HGNC Symbol;Acc:HGNC:2295]	-1.54927
ENSG00000187714	6572	SLC18A3	protein_coding	solute carrier family 18 member A3 [Source:HGNC Symbol;Acc:HGNC:10936]	3.82723		ENSG00000205978	57523	NYNRIN	protein_coding	NYN domain and retroviral integrase containing [Source:HGNC Symbol;Acc:HGNC:20165]	-1.55012
ENSG00000002587	9957	HS3ST1	protein_coding	heparan sulfate-glucosamine 3-sulfotransferase 1 [Source:HGNC Symbol;Acc:HGNC:5194]	3.81141		ENSG00000286185	NA	AC242842.3	protein_coding	novel protein, identical to neuroblastoma breakpoint family, member 19 NBPF19	-1.55471
ENSG00000156113	3778	KCNMA1	protein_coding	potassium calcium-activated channel subfamily M alpha 1 [Source:HGNC Symbol;Acc:HGNC:6284]	3.80771		ENSG00000135116	8739	HRK	protein_coding	harakiri, BCL2 interacting protein [Source:HGNC Symbol;Acc:HGNC:5185]	-1.56538
ENSG00000153707	5789	PTPRD	protein_coding	protein tyrosine phosphatase receptor type D [Source:HGNC Symbol;Acc:HGNC:9668]	3.79622		ENSG00000139055	121506	ERP27	protein_coding	endoplasmic reticulum protein 27 [Source:HGNC Symbol;Acc:HGNC:26495]	-1.5771
ENSG00000099250	8829	NRP1	protein_coding	neuropilin 1 [Source:HGNC Symbol;Acc:HGNC:8004]	3.74999		ENSG00000109667	56606	SLC2A9	protein_coding	solute carrier family 2 member 9 [Source:HGNC Symbol;Acc:HGNC:13446]	-1.57712
ENSG00000270316	NA	BORCS7-ASMT	protein_coding	BORCS7-ASMT readthrough (NMD candidate) [Source:HGNC Symbol;Acc:HGNC:49183]	3.74403		ENSG00000214491	730005	SEC14L6	protein_coding	SEC14 like lipid binding 6 [Source:HGNC Symbol;Acc:HGNC:40047]	-1.57899
ENSG00000089327	53827	FXYD5	protein_coding	FXYD domain containing ion transport regulator 5 [Source:HGNC Symbol;Acc:HGNC:4029]	3.71389		ENSG00000164683	23462	HEY1	protein_coding	hes related family bHLH transcription factor with YRPW motif 1 [Source:HGNC Symbol;Acc:HGNC:4880]	-1.58084
ENSG00000172058	8293	SERF1A	protein_coding	small EDRK-rich factor 1A [Source:HGNC Symbol;Acc:HGNC:10755]	3.67226		ENSG00000128242	9514	GAL3ST1	protein_coding	galactose-3-O-sulfotransferase 1 [Source:HGNC Symbol;Acc:HGNC:24240]	-1.58388
ENSG00000175315	1474	CST6	protein_coding	cystatin E/M [Source:HGNC Symbol;Acc:HGNC:2478]	3.52901		ENSG00000155066	150696	PROM2	protein_coding	prominin 2 [Source:HGNC Symbol;Acc:HGNC:20685]	-1.58735
ENSG00000137462	7097	TLR2	protein_coding	toll like receptor 2 [Source:HGNC Symbol;Acc:HGNC:11848]	3.51647		ENSG00000105877	8701	DNAH11	protein_coding	dynein axonemal heavy chain 11 [Source:HGNC Symbol;Acc:HGNC:2942]	-1.59068
ENSG00000101187	28231	SLCO4A1	protein_coding	solute carrier organic anion transporter family member 4A1 [Source:HGNC Symbol;Acc:HGNC:10953]	3.47275		ENSG00000165548	57156	TMEM63C	protein_coding	transmembrane protein 63C [Source:HGNC Symbol;Acc:HGNC:23787]	-1.59153
ENSG00000157404	3815	KIT	protein_coding	KIT proto-oncogene, receptor tyrosine kinase [Source:HGNC Symbol;Acc:HGNC:6342]	3.46309		ENSG00000172296	55304	SPTLC3	protein_coding	serine palmitoyltransferase long chain base subunit 3 [Source:HGNC Symbol;Acc:HGNC:16253]	-1.59801
ENSG00000173406	1600	DAB1	protein_coding	DAB adaptor protein 1 [Source:HGNC Symbol;Acc:HGNC:2661]	3.45402		ENSG00000270011	100529215	ZNF559-ZNF177	protein_coding	ZNF559-ZNF177 readthrough [Source:HGNC Symbol;Acc:HGNC:42964]	-1.60202
ENSG00000156140	9508	ADAMTS3	protein_coding	ADAM metallopeptidase with thrombospondin type 1 motif 3 [Source:HGNC Symbol;Acc:HGNC:219]	3.37097		ENSG00000187601	28986	MAGEH1	protein_coding	MAGE family member H1 [Source:HGNC Symbol;Acc:HGNC:24092]	-1.60489
ENSG00000120708	7045	TGFBI	protein_coding	transforming growth factor beta induced [Source:HGNC Symbol;Acc:HGNC:11771]	3.35252		ENSG00000131845	57343	ZNF304	protein_coding	zinc finger protein 304 [Source:HGNC Symbol;Acc:HGNC:13505]	-1.60671
ENSG00000144785	NA	AC073896.1	protein_coding	novel protein	3.33223		ENSG00000178695	115207	KCTD12	protein_coding	potassium channel tetramerization domain containing 12 [Source:HGNC Symbol;Acc:HGNC:14678]	-1.60865
ENSG00000165935	341346	SMCO2	protein_coding	single-pass membrane protein with coiled-coil domains 2 [Source:HGNC Symbol;Acc:HGNC:34448]	3.29425		ENSG00000250510	27239	GPR162	protein_coding	G protein-coupled receptor 162 [Source:HGNC Symbol;Acc:HGNC:16693]	-1.6172
ENSG00000007264	4145	MATK	protein_coding	megakaryocyte-associated tyrosine kinase [Source:HGNC Symbol;Acc:HGNC:6906]	3.29222		ENSG00000140600	6457	SH3GL3	protein_coding	SH3 domain containing GRB2 like 3, endophilin A3 [Source:HGNC Symbol;Acc:HGNC:10832]	-1.61731
ENSG00000198223	1438	CSF2RA	protein_coding	colony stimulating factor 2 receptor subunit alpha [Source:HGNC Symbol;Acc:HGNC:2435]	3.27028		ENSG00000271949	NA	AC093423.3	protein_coding	novel transcript, LRRC8C-LRRC8D readthrough	-1.62722
ENSG00000063015	124925	SEZ6	protein_coding	seizure related 6 homolog [Source:HGNC Symbol;Acc:HGNC:15955]	3.23501		ENSG00000260537	NA	AC012184.2	protein_coding	novel protein, DDX19B and DDX19A readthrough	-1.6322
ENSG00000170485	4862	NPAS2	protein_coding	neuronal PAS domain protein 2 [Source:HGNC Symbol;Acc:HGNC:7895]	3.22329		ENSG00000155754	151254	C2CD6	protein_coding	C2 calcium dependent domain containing 6 [Source:HGNC Symbol;Acc:HGNC:14438]	-1.63375
ENSG00000136002	50649	ARHGEF4	protein_coding	Rho guanine nucleotide exchange factor 4 [Source:HGNC Symbol;Acc:HGNC:684]	3.19054		ENSG00000112320	55084	SOBP	protein_coding	sine oculis binding protein homolog [Source:HGNC Symbol;Acc:HGNC:29256]	-1.63991
ENSG00000158270	81035	COLEC12	protein_coding	collectin subfamily member 12 [Source:HGNC Symbol;Acc:HGNC:16016]	3.14206		ENSG00000058668	493	ATP2B4	protein_coding	ATPase plasma membrane Ca2+ transporting 4 [Source:HGNC Symbol;Acc:HGNC:817]	-1.64232
ENSG00000185989	22821	RASA3	protein_coding	RAS p21 protein activator 3 [Source:HGNC Symbol;Acc:HGNC:20331]	3.13474		ENSG00000106484	4232	MEST	protein_coding	mesoderm specific transcript [Source:HGNC Symbol;Acc:HGNC:7028]	-1.64442
ENSG00000286075	NA	AC009412.1	protein_coding	novel protein	3.05196		ENSG00000177875	387856	CCDC184	protein_coding	coiled-coil domain containing 184 [Source:HGNC Symbol;Acc:HGNC:33749]	-1.64917
ENSG00000205923	752014	CEMP1	protein_coding	cementum protein 1 [Source:HGNC Symbol;Acc:HGNC:32553]	3.05107		ENSG00000283765	55486	AC131160.1	protein_coding	presenilin associated rhomboid like [Source:NCBI gene (formerly Entrezgene);Acc:55486]	-1.65453
ENSG00000184254	220	ALDH1A3	protein_coding	aldehyde dehydrogenase 1 family member A3 [Source:HGNC Symbol;Acc:HGNC:409]	3.03517		ENSG00000149050	7761	ZNF214	protein_coding	zinc finger protein 214 [Source:HGNC Symbol;Acc:HGNC:13006]	-1.65578
ENSG00000256514	NA	AP003419.1	protein_coding	novel protein	3.01169		ENSG00000172318	8708	B3GALT1	protein_coding	beta-1,3-galactosyltransferase 1 [Source:HGNC Symbol;Acc:HGNC:916]	-1.66011
ENSG00000115828	25797	QPCT	protein_coding	glutaminyl-peptide cyclotransferase [Source:HGNC Symbol;Acc:HGNC:9753]	3.00684		ENSG00000081052	1286	COL4A4	protein_coding	collagen type IV alpha 4 chain [Source:HGNC Symbol;Acc:HGNC:2206]	-1.67543
ENSG00000177103	57453	DSCAML1	protein_coding	DS cell adhesion molecule like 1 [Source:HGNC Symbol;Acc:HGNC:14656]	2.99478		ENSG00000107249	169792	GLIS3	protein_coding	GLIS family zinc finger 3 [Source:HGNC Symbol;Acc:HGNC:28510]	-1.68601
ENSG00000176438	161176	SYNE3	protein_coding	spectrin repeat containing nuclear envelope family member 3 [Source:HGNC Symbol;Acc:HGNC:19861]	2.94908		ENSG00000170382	10446	LRRN2	protein_coding	leucine rich repeat neuronal 2 [Source:HGNC Symbol;Acc:HGNC:16914]	-1.68684
ENSG00000137449	132864	CPEB2	protein_coding	cytoplasmic polyadenylation element binding protein 2 [Source:HGNC Symbol;Acc:HGNC:21745]	2.9352		ENSG00000187243	81557	MAGED4B	protein_coding	MAGE family member D4B [Source:HGNC Symbol;Acc:HGNC:22880]	-1.69324
ENSG00000259075	100528030	POC1B-GALNT4	protein_coding	POC1B-GALNT4 readthrough [Source:HGNC Symbol;Acc:HGNC:42957]	2.8838		ENSG00000177694	254827	NAALADL2	protein_coding	N-acetylated alpha-linked acidic dipeptidase like 2 [Source:HGNC Symbol;Acc:HGNC:23219]	-1.69342
ENSG00000232810	7124	TNF	protein_coding	tumor necrosis factor [Source:HGNC Symbol;Acc:HGNC:11892]	2.88368		ENSG00000243646	3588	IL10RB	protein_coding	interleukin 10 receptor subunit beta [Source:HGNC Symbol;Acc:HGNC:5965]	-1.69396
ENSG00000260914	NA	AC026464.4	protein_coding	novel protein	2.87573		ENSG00000168702	53353	LRP1B	protein_coding	LDL receptor related protein 1B [Source:HGNC Symbol;Acc:HGNC:6693]	-1.69486
ENSG00000144649	729085	GASK1A	protein_coding	golgi associated kinase 1A [Source:HGNC Symbol;Acc:HGNC:24485]	2.87545		ENSG00000268400	NA	AC008763.2	protein_coding	novel transcript	-1.70372
ENSG00000125148	4502	MT2A	protein_coding	metallothionein 2A [Source:HGNC Symbol;Acc:HGNC:7406]	2.86623		ENSG00000181143	94025	MUC16	protein_coding	mucin 16, cell surface associated [Source:HGNC Symbol;Acc:HGNC:15582]	-1.70382
ENSG00000086967	4606	MYBPC2	protein_coding	myosin binding protein C2 [Source:HGNC Symbol;Acc:HGNC:7550]	2.85452		ENSG00000144648	1238	ACKR2	protein_coding	atypical chemokine receptor 2 [Source:HGNC Symbol;Acc:HGNC:1565]	-1.70498
ENSG00000119866	53335	BCL11A	protein_coding	BAF chromatin remodeling complex subunit BCL11A [Source:HGNC Symbol;Acc:HGNC:13221]	2.84009		ENSG00000137507	2615	LRRC32	protein_coding	leucine rich repeat containing 32 [Source:HGNC Symbol;Acc:HGNC:4161]	-1.70626
ENSG00000278817	102724770	AC007325.4	protein_coding	protein DGCR6 [Source:NCBI gene (formerly Entrezgene);Acc:102724770]	2.80672		ENSG00000184995	338376	IFNE	protein_coding	interferon epsilon [Source:HGNC Symbol;Acc:HGNC:18163]	-1.70861
ENSG00000100504	5836	PYGL	protein_coding	glycogen phosphorylase L [Source:HGNC Symbol;Acc:HGNC:9725]	2.79455		ENSG00000121413	65982	ZSCAN18	protein_coding	zinc finger and SCAN domain containing 18 [Source:HGNC Symbol;Acc:HGNC:21037]	-1.71629
ENSG00000169071	4920	ROR2	protein_coding	receptor tyrosine kinase like orphan receptor 2 [Source:HGNC Symbol;Acc:HGNC:10257]	2.71363		ENSG00000153233	5801	PTPRR	protein_coding	protein tyrosine phosphatase receptor type R [Source:HGNC Symbol;Acc:HGNC:9680]	-1.72114
ENSG00000261717	NA	AC009163.5	protein_coding	novel TMEM170A-CFDP1 readthrough protein	2.70863		ENSG00000152454	10172	ZNF256	protein_coding	zinc finger protein 256 [Source:HGNC Symbol;Acc:HGNC:13049]	-1.72795
ENSG00000124813	860	RUNX2	protein_coding	RUNX family transcription factor 2 [Source:HGNC Symbol;Acc:HGNC:10472]	2.67317		ENSG00000157087	491	ATP2B2	protein_coding	ATPase plasma membrane Ca2+ transporting 2 [Source:HGNC Symbol;Acc:HGNC:815]	-1.73461
ENSG00000152661	2697	GJA1	protein_coding	gap junction protein alpha 1 [Source:HGNC Symbol;Acc:HGNC:4274]	2.67176		ENSG00000142185	7226	TRPM2	protein_coding	transient receptor potential cation channel subfamily M member 2 [Source:HGNC Symbol;Acc:HGNC:12339]	-1.73472
ENSG00000175928	57633	LRRN1	protein_coding	leucine rich repeat neuronal 1 [Source:HGNC Symbol;Acc:HGNC:20980]	2.64064		ENSG00000169116	25849	PARM1	protein_coding	prostate androgen-regulated mucin-like protein 1 [Source:HGNC Symbol;Acc:HGNC:24536]	-1.7366
ENSG00000160255	3689	ITGB2	protein_coding	integrin subunit beta 2 [Source:HGNC Symbol;Acc:HGNC:6155]	2.6404		ENSG00000139946	57161	PELI2	protein_coding	pellino E3 ubiquitin protein ligase family member 2 [Source:HGNC Symbol;Acc:HGNC:8828]	-1.73933
ENSG00000138131	84171	LOXL4	protein_coding	lysyl oxidase like 4 [Source:HGNC Symbol;Acc:HGNC:17171]	2.63093		ENSG00000177409	219285	SAMD9L	protein_coding	sterile alpha motif domain containing 9 like [Source:HGNC Symbol;Acc:HGNC:1349]	-1.73939
ENSG00000186197	128178	EDARADD	protein_coding	EDAR associated death domain [Source:HGNC Symbol;Acc:HGNC:14341]	2.58845		ENSG00000164161	64399	HHIP	protein_coding	hedgehog interacting protein [Source:HGNC Symbol;Acc:HGNC:14866]	-1.74504
ENSG00000181333	341208	HEPHL1	protein_coding	hephaestin like 1 [Source:HGNC Symbol;Acc:HGNC:30477]	2.57677		ENSG00000162645	2634	GBP2	protein_coding	guanylate binding protein 2 [Source:HGNC Symbol;Acc:HGNC:4183]	-1.74526
ENSG00000170423	196374	KRT78	protein_coding	keratin 78 [Source:HGNC Symbol;Acc:HGNC:28926]	2.55396		ENSG00000196353	131034	CPNE4	protein_coding	copine 4 [Source:HGNC Symbol;Acc:HGNC:2317]	-1.75522
ENSG00000155265	401647	GOLGA7B	protein_coding	golgin A7 family member B [Source:HGNC Symbol;Acc:HGNC:31668]	2.53205		ENSG00000176887	6664	SOX11	protein_coding	SRY-box transcription factor 11 [Source:HGNC Symbol;Acc:HGNC:11191]	-1.75829
ENSG00000112559	4188	MDFI	protein_coding	MyoD family inhibitor [Source:HGNC Symbol;Acc:HGNC:6967]	2.52744		ENSG00000169851	5099	PCDH7	protein_coding	protocadherin 7 [Source:HGNC Symbol;Acc:HGNC:8659]	-1.75946
ENSG00000274810	NA	NPHP3-ACAD11	protein_coding	NPHP3-ACAD11 readthrough (NMD candidate) [Source:HGNC Symbol;Acc:HGNC:48351]	2.52537		ENSG00000197020	163227	ZNF100	protein_coding	zinc finger protein 100 [Source:HGNC Symbol;Acc:HGNC:12880]	-1.75975
ENSG00000205426	3887	KRT81	protein_coding	keratin 81 [Source:HGNC Symbol;Acc:HGNC:6458]	2.51431		ENSG00000130224	57631	LRCH2	protein_coding	leucine rich repeats and calponin homology domain containing 2 [Source:HGNC Symbol;Acc:HGNC:29292]	-1.76399
ENSG00000146250	167681	PRSS35	protein_coding	serine protease 35 [Source:HGNC Symbol;Acc:HGNC:21387]	2.50725		ENSG00000185885	8519	IFITM1	protein_coding	interferon induced transmembrane protein 1 [Source:HGNC Symbol;Acc:HGNC:5412]	-1.77218
ENSG00000101210	1917	EEF1A2	protein_coding	eukaryotic translation elongation factor 1 alpha 2 [Source:HGNC Symbol;Acc:HGNC:3192]	2.50094		ENSG00000085741	7481	WNT11	protein_coding	Wnt family member 11 [Source:HGNC Symbol;Acc:HGNC:12776]	-1.77473
ENSG00000148082	53358	SHC3	protein_coding	SHC adaptor protein 3 [Source:HGNC Symbol;Acc:HGNC:18181]	2.46067		ENSG00000283515	NA	AC020915.4	protein_coding	novel protein	-1.77785
ENSG00000101977	4168	MCF2	protein_coding	MCF.2 cell line derived transforming sequence [Source:HGNC Symbol;Acc:HGNC:6940]	2.37507		ENSG00000114200	590	BCHE	protein_coding	butyrylcholinesterase [Source:HGNC Symbol;Acc:HGNC:983]	-1.77813
ENSG00000166147	2200	FBN1	protein_coding	fibrillin 1 [Source:HGNC Symbol;Acc:HGNC:3603]	2.37202		ENSG00000144730	54756	IL17RD	protein_coding	interleukin 17 receptor D [Source:HGNC Symbol;Acc:HGNC:17616]	-1.78258
ENSG00000285920	NA	AC087721.2	protein_coding	novel protein	2.36254		ENSG00000181322	347736	NME9	protein_coding	NME/NM23 family member 9 [Source:HGNC Symbol;Acc:HGNC:21343]	-1.78276
ENSG00000203546	NA	AL139353.1	protein_coding	novel protein	2.34083		ENSG00000183260	140701	ABHD16B	protein_coding	abhydrolase domain containing 16B [Source:HGNC Symbol;Acc:HGNC:16128]	-1.78323
ENSG00000026559	3755	KCNG1	protein_coding	potassium voltage-gated channel modifier subfamily G member 1 [Source:HGNC Symbol;Acc:HGNC:6248]	2.33201		ENSG00000162777	79961	DENND2D	protein_coding	DENN domain containing 2D [Source:HGNC Symbol;Acc:HGNC:26192]	-1.78989
ENSG00000153822	3773	KCNJ16	protein_coding	potassium inwardly rectifying channel subfamily J member 16 [Source:HGNC Symbol;Acc:HGNC:6262]	2.32068		ENSG00000150347	84159	ARID5B	protein_coding	AT-rich interaction domain 5B [Source:HGNC Symbol;Acc:HGNC:17362]	-1.79479
ENSG00000196814	89853	MVB12B	protein_coding	multivesicular body subunit 12B [Source:HGNC Symbol;Acc:HGNC:23368]	2.31889		ENSG00000198759	25975	EGFL6	protein_coding	EGF like domain multiple 6 [Source:HGNC Symbol;Acc:HGNC:3235]	-1.79762
ENSG00000119283	440730	TRIM67	protein_coding	tripartite motif containing 67 [Source:HGNC Symbol;Acc:HGNC:31859]	2.30255		ENSG00000171346	3866	KRT15	protein_coding	keratin 15 [Source:HGNC Symbol;Acc:HGNC:6421]	-1.80345
ENSG00000275793	85376	RIMBP3	protein_coding	RIMS binding protein 3 [Source:HGNC Symbol;Acc:HGNC:29344]	2.29552		ENSG00000166426	1381	CRABP1	protein_coding	cellular retinoic acid binding protein 1 [Source:HGNC Symbol;Acc:HGNC:2338]	-1.81081
ENSG00000058085	3918	LAMC2	protein_coding	laminin subunit gamma 2 [Source:HGNC Symbol;Acc:HGNC:6493]	2.2919		ENSG00000176884	2902	GRIN1	protein_coding	glutamate ionotropic receptor NMDA type subunit 1 [Source:HGNC Symbol;Acc:HGNC:4584]	-1.81121
ENSG00000069482	51083	GAL	protein_coding	galanin and GMAP prepropeptide [Source:HGNC Symbol;Acc:HGNC:4114]	2.28636		ENSG00000169758	123591	TMEM266	protein_coding	transmembrane protein 266 [Source:HGNC Symbol;Acc:HGNC:26763]	-1.81167
ENSG00000055813	114800	CCDC85A	protein_coding	coiled-coil domain containing 85A [Source:HGNC Symbol;Acc:HGNC:29400]	2.27583		ENSG00000138641	8916	HERC3	protein_coding	HECT and RLD domain containing E3 ubiquitin protein ligase 3 [Source:HGNC Symbol;Acc:HGNC:4876]	-1.81591
ENSG00000163453	3490	IGFBP7	protein_coding	insulin like growth factor binding protein 7 [Source:HGNC Symbol;Acc:HGNC:5476]	2.26698		ENSG00000185630	5087	PBX1	protein_coding	PBX homeobox 1 [Source:HGNC Symbol;Acc:HGNC:8632]	-1.83087
ENSG00000283228	NA	AC068547.1	protein_coding	novel transcript	2.2529		ENSG00000137880	2644	GCHFR	protein_coding	GTP cyclohydrolase I feedback regulator [Source:HGNC Symbol;Acc:HGNC:4194]	-1.8315
ENSG00000159167	6781	STC1	protein_coding	stanniocalcin 1 [Source:HGNC Symbol;Acc:HGNC:11373]	2.24023		ENSG00000116721	65121	PRAMEF1	protein_coding	PRAME family member 1 [Source:HGNC Symbol;Acc:HGNC:28840]	-1.83548
ENSG00000095587	7093	TLL2	protein_coding	tolloid like 2 [Source:HGNC Symbol;Acc:HGNC:11844]	2.23334		ENSG00000114841	25981	DNAH1	protein_coding	dynein axonemal heavy chain 1 [Source:HGNC Symbol;Acc:HGNC:2940]	-1.83725
ENSG00000109794	25854	FAM149A	protein_coding	family with sequence similarity 149 member A [Source:HGNC Symbol;Acc:HGNC:24527]	2.23247		ENSG00000163406	6565	SLC15A2	protein_coding	solute carrier family 15 member 2 [Source:HGNC Symbol;Acc:HGNC:10921]	-1.84026
ENSG00000143546	6279	S100A8	protein_coding	S100 calcium binding protein A8 [Source:HGNC Symbol;Acc:HGNC:10498]	2.22441		ENSG00000089335	55900	ZNF302	protein_coding	zinc finger protein 302 [Source:HGNC Symbol;Acc:HGNC:13848]	-1.85322
ENSG00000174059	947	CD34	protein_coding	CD34 molecule [Source:HGNC Symbol;Acc:HGNC:1662]	2.22339		ENSG00000148677	27063	ANKRD1	protein_coding	ankyrin repeat domain 1 [Source:HGNC Symbol;Acc:HGNC:15819]	-1.85467
ENSG00000258644	100529257	SYNJ2BP-COX16	protein_coding	SYNJ2BP-COX16 readthrough [Source:HGNC Symbol;Acc:HGNC:48350]	2.21816		ENSG00000188211	374383	NCR3LG1	protein_coding	natural killer cell cytotoxicity receptor 3 ligand 1 [Source:HGNC Symbol;Acc:HGNC:42400]	-1.85517
ENSG00000134595	6658	SOX3	protein_coding	SRY-box transcription factor 3 [Source:HGNC Symbol;Acc:HGNC:11199]	2.21336		ENSG00000111816	2444	FRK	protein_coding	fyn related Src family tyrosine kinase [Source:HGNC Symbol;Acc:HGNC:3955]	-1.8677
ENSG00000197249	5265	SERPINA1	protein_coding	serpin family A member 1 [Source:HGNC Symbol;Acc:HGNC:8941]	2.20526		ENSG00000143344	23179	RGL1	protein_coding	ral guanine nucleotide dissociation stimulator like 1 [Source:HGNC Symbol;Acc:HGNC:30281]	-1.87201
ENSG00000111424	7421	VDR	protein_coding	vitamin D receptor [Source:HGNC Symbol;Acc:HGNC:12679]	2.20368		ENSG00000106804	727	C5	protein_coding	complement C5 [Source:HGNC Symbol;Acc:HGNC:1331]	-1.87307
ENSG00000262633	NA	AC005670.2	protein_coding	novel protein	2.19795		ENSG00000175318	196996	GRAMD2A	protein_coding	GRAM domain containing 2A [Source:HGNC Symbol;Acc:HGNC:27287]	-1.87478
ENSG00000120057	6425	SFRP5	protein_coding	secreted frizzled related protein 5 [Source:HGNC Symbol;Acc:HGNC:10779]	2.18773		ENSG00000120327	56122	PCDHB14	protein_coding	protocadherin beta 14 [Source:HGNC Symbol;Acc:HGNC:8685]	-1.88809
ENSG00000182782	338442	HCAR2	protein_coding	hydroxycarboxylic acid receptor 2 [Source:HGNC Symbol;Acc:HGNC:24827]	2.17681		ENSG00000152495	814	CAMK4	protein_coding	calcium/calmodulin dependent protein kinase IV [Source:HGNC Symbol;Acc:HGNC:1464]	-1.88961
ENSG00000165810	153579	BTNL9	protein_coding	butyrophilin like 9 [Source:HGNC Symbol;Acc:HGNC:24176]	2.17679		ENSG00000186868	4137	MAPT	protein_coding	microtubule associated protein tau [Source:HGNC Symbol;Acc:HGNC:6893]	-1.89374
ENSG00000143816	7483	WNT9A	protein_coding	Wnt family member 9A [Source:HGNC Symbol;Acc:HGNC:12778]	2.17401		ENSG00000151468	83643	CCDC3	protein_coding	coiled-coil domain containing 3 [Source:HGNC Symbol;Acc:HGNC:23813]	-1.89408
ENSG00000115107	55240	STEAP3	protein_coding	STEAP3 metalloreductase [Source:HGNC Symbol;Acc:HGNC:24592]	2.17118		ENSG00000166825	290	ANPEP	protein_coding	alanyl aminopeptidase, membrane [Source:HGNC Symbol;Acc:HGNC:500]	-1.89945
ENSG00000154822	23228	PLCL2	protein_coding	phospholipase C like 2 [Source:HGNC Symbol;Acc:HGNC:9064]	2.15589		ENSG00000129990	6861	SYT5	protein_coding	synaptotagmin 5 [Source:HGNC Symbol;Acc:HGNC:11513]	-1.91994
ENSG00000095596	1592	CYP26A1	protein_coding	cytochrome P450 family 26 subfamily A member 1 [Source:HGNC Symbol;Acc:HGNC:2603]	2.14452		ENSG00000151322	64067	NPAS3	protein_coding	neuronal PAS domain protein 3 [Source:HGNC Symbol;Acc:HGNC:19311]	-1.92583
ENSG00000197943	5336	PLCG2	protein_coding	phospholipase C gamma 2 [Source:HGNC Symbol;Acc:HGNC:9066]	2.14203		ENSG00000171596	10316	NMUR1	protein_coding	neuromedin U receptor 1 [Source:HGNC Symbol;Acc:HGNC:4518]	-1.9269
ENSG00000172915	26960	NBEA	protein_coding	neurobeachin [Source:HGNC Symbol;Acc:HGNC:7648]	2.1321		ENSG00000126803	3306	HSPA2	protein_coding	heat shock protein family A (Hsp70) member 2 [Source:HGNC Symbol;Acc:HGNC:5235]	-1.92716
ENSG00000138744	27163	NAAA	protein_coding	N-acylethanolamine acid amidase [Source:HGNC Symbol;Acc:HGNC:736]	2.10432		ENSG00000057704	57458	TMCC3	protein_coding	transmembrane and coiled-coil domain family 3 [Source:HGNC Symbol;Acc:HGNC:29199]	-1.92817
ENSG00000120833	8835	SOCS2	protein_coding	suppressor of cytokine signaling 2 [Source:HGNC Symbol;Acc:HGNC:19382]	2.09772		ENSG00000196867	140612	ZFP28	protein_coding	ZFP28 zinc finger protein [Source:HGNC Symbol;Acc:HGNC:17801]	-1.9327
ENSG00000128849	84952	CGNL1	protein_coding	cingulin like 1 [Source:HGNC Symbol;Acc:HGNC:25931]	2.08754		ENSG00000077782	2260	FGFR1	protein_coding	fibroblast growth factor receptor 1 [Source:HGNC Symbol;Acc:HGNC:3688]	-1.93751
ENSG00000084453	6579	SLCO1A2	protein_coding	solute carrier organic anion transporter family member 1A2 [Source:HGNC Symbol;Acc:HGNC:10956]	2.08656		ENSG00000100031	2678	GGT1	protein_coding	gamma-glutamyltransferase 1 [Source:HGNC Symbol;Acc:HGNC:4250]	-1.94263
ENSG00000154102	404550	C16orf74	protein_coding	chromosome 16 open reading frame 74 [Source:HGNC Symbol;Acc:HGNC:23362]	2.07603		ENSG00000113389	4883	NPR3	protein_coding	natriuretic peptide receptor 3 [Source:HGNC Symbol;Acc:HGNC:7945]	-1.9529
ENSG00000162877	148811	PM20D1	protein_coding	peptidase M20 domain containing 1 [Source:HGNC Symbol;Acc:HGNC:26518]	2.06409		ENSG00000150594	150	ADRA2A	protein_coding	adrenoceptor alpha 2A [Source:HGNC Symbol;Acc:HGNC:281]	-1.9627
ENSG00000188643	140576	S100A16	protein_coding	S100 calcium binding protein A16 [Source:HGNC Symbol;Acc:HGNC:20441]	2.05567		ENSG00000099260	54873	PALMD	protein_coding	palmdelphin [Source:HGNC Symbol;Acc:HGNC:15846]	-1.96283
ENSG00000166396	8710	SERPINB7	protein_coding	serpin family B member 7 [Source:HGNC Symbol;Acc:HGNC:13902]	2.05522		ENSG00000174343	55584	CHRNA9	protein_coding	cholinergic receptor nicotinic alpha 9 subunit [Source:HGNC Symbol;Acc:HGNC:14079]	-1.96379
ENSG00000151617	1909	EDNRA	protein_coding	endothelin receptor type A [Source:HGNC Symbol;Acc:HGNC:3179]	2.04236		ENSG00000253953	8641	PCDHGB4	protein_coding	protocadherin gamma subfamily B, 4 [Source:HGNC Symbol;Acc:HGNC:8711]	-1.96667
ENSG00000141622	494470	RNF165	protein_coding	ring finger protein 165 [Source:HGNC Symbol;Acc:HGNC:31696]	2.03429		ENSG00000138669	5593	PRKG2	protein_coding	protein kinase cGMP-dependent 2 [Source:HGNC Symbol;Acc:HGNC:9416]	-1.97254
ENSG00000122691	7291	TWIST1	protein_coding	twist family bHLH transcription factor 1 [Source:HGNC Symbol;Acc:HGNC:12428]	2.02651		ENSG00000196872	343990	CRACDL	protein_coding	CRACD like [Source:HGNC Symbol;Acc:HGNC:33454]	-1.97258
ENSG00000138944	85352	SHISAL1	protein_coding	shisa like 1 [Source:HGNC Symbol;Acc:HGNC:29335]	2.01147		ENSG00000137691	85016	CFAP300	protein_coding	cilia and flagella associated protein 300 [Source:HGNC Symbol;Acc:HGNC:28188]	-1.99531
ENSG00000125954	100529261	CHURC1-FNTB	protein_coding	CHURC1-FNTB readthrough [Source:HGNC Symbol;Acc:HGNC:42960]	2.00892		ENSG00000176945	200958	MUC20	protein_coding	mucin 20, cell surface associated [Source:HGNC Symbol;Acc:HGNC:23282]	-2.00864
ENSG00000175592	8061	FOSL1	protein_coding	FOS like 1, AP-1 transcription factor subunit [Source:HGNC Symbol;Acc:HGNC:13718]	1.99809		ENSG00000111859	4739	NEDD9	protein_coding	neural precursor cell expressed, developmentally down-regulated 9 [Source:HGNC Symbol;Acc:HGNC:7733]	-2.01096
ENSG00000196917	27198	HCAR1	protein_coding	hydroxycarboxylic acid receptor 1 [Source:HGNC Symbol;Acc:HGNC:4532]	1.99123		ENSG00000173376	79625	NDNF	protein_coding	neuron derived neurotrophic factor [Source:HGNC Symbol;Acc:HGNC:26256]	-2.01417
ENSG00000276600	338382	RAB7B	protein_coding	RAB7B, member RAS oncogene family [Source:HGNC Symbol;Acc:HGNC:30513]	1.98844		ENSG00000000971	3075	CFH	protein_coding	complement factor H [Source:HGNC Symbol;Acc:HGNC:4883]	-2.01528
ENSG00000135636	8291	DYSF	protein_coding	dysferlin [Source:HGNC Symbol;Acc:HGNC:3097]	1.97923		ENSG00000186377	260293	CYP4X1	protein_coding	cytochrome P450 family 4 subfamily X member 1 [Source:HGNC Symbol;Acc:HGNC:20244]	-2.03021
ENSG00000063438	NA	AHRR	protein_coding	aryl-hydrocarbon receptor repressor [Source:HGNC Symbol;Acc:HGNC:346]	1.97476		ENSG00000256683	59348	ZNF350	protein_coding	zinc finger protein 350 [Source:HGNC Symbol;Acc:HGNC:16656]	-2.03401
ENSG00000168505	2637	GBX2	protein_coding	gastrulation brain homeobox 2 [Source:HGNC Symbol;Acc:HGNC:4186]	1.9729		ENSG00000106125	84182	MINDY4	protein_coding	MINDY lysine 48 deubiquitinase 4 [Source:HGNC Symbol;Acc:HGNC:21916]	-2.03566
ENSG00000103044	3038	HAS3	protein_coding	hyaluronan synthase 3 [Source:HGNC Symbol;Acc:HGNC:4820]	1.96798		ENSG00000072041	55117	SLC6A15	protein_coding	solute carrier family 6 member 15 [Source:HGNC Symbol;Acc:HGNC:13621]	-2.03736
ENSG00000176170	8877	SPHK1	protein_coding	sphingosine kinase 1 [Source:HGNC Symbol;Acc:HGNC:11240]	1.96631		ENSG00000111405	8909	ENDOU	protein_coding	endonuclease, poly(U) specific [Source:HGNC Symbol;Acc:HGNC:14369]	-2.0391
ENSG00000165072	256691	MAMDC2	protein_coding	MAM domain containing 2 [Source:HGNC Symbol;Acc:HGNC:23673]	1.96234		ENSG00000158683	168507	PKD1L1	protein_coding	polycystin 1 like 1, transient receptor potential channel interacting [Source:HGNC Symbol;Acc:HGNC:18053]	-2.04327
ENSG00000189410	400745	SH2D5	protein_coding	SH2 domain containing 5 [Source:HGNC Symbol;Acc:HGNC:28819]	1.96176		ENSG00000133138	54885	TBC1D8B	protein_coding	TBC1 domain family member 8B [Source:HGNC Symbol;Acc:HGNC:24715]	-2.04905
ENSG00000137767	58472	SQOR	protein_coding	sulfide quinone oxidoreductase [Source:HGNC Symbol;Acc:HGNC:20390]	1.96062		ENSG00000130518	80726	IQCN	protein_coding	IQ motif containing N [Source:HGNC Symbol;Acc:HGNC:29350]	-2.05777
ENSG00000230453	441459	ANKRD18B	protein_coding	ankyrin repeat domain 18B [Source:HGNC Symbol;Acc:HGNC:23644]	1.95297		ENSG00000101443	10406	WFDC2	protein_coding	WAP four-disulfide core domain 2 [Source:HGNC Symbol;Acc:HGNC:15939]	-2.06398
ENSG00000104490	83988	NCALD	protein_coding	neurocalcin delta [Source:HGNC Symbol;Acc:HGNC:7655]	1.93647		ENSG00000269242	NA	AC010422.3	protein_coding	novel transcript	-2.06402
ENSG00000137090	1761	DMRT1	protein_coding	doublesex and mab-3 related transcription factor 1 [Source:HGNC Symbol;Acc:HGNC:2934]	1.93187		ENSG00000144681	6769	STAC	protein_coding	SH3 and cysteine rich domain [Source:HGNC Symbol;Acc:HGNC:11353]	-2.08022
ENSG00000173918	114897	C1QTNF1	protein_coding	C1q and TNF related 1 [Source:HGNC Symbol;Acc:HGNC:14324]	1.9292		ENSG00000257341	NA	AL928654.3	protein_coding	novel protein	-2.08629
ENSG00000142623	29943	PADI1	protein_coding	peptidyl arginine deiminase 1 [Source:HGNC Symbol;Acc:HGNC:18367]	1.9216		ENSG00000167580	359	AQP2	protein_coding	aquaporin 2 [Source:HGNC Symbol;Acc:HGNC:634]	-2.09048
ENSG00000163235	7039	TGFA	protein_coding	transforming growth factor alpha [Source:HGNC Symbol;Acc:HGNC:11765]	1.90916		ENSG00000175697	165829	GPR156	protein_coding	G protein-coupled receptor 156 [Source:HGNC Symbol;Acc:HGNC:20844]	-2.09378
ENSG00000026508	960	CD44	protein_coding	CD44 molecule (Indian blood group) [Source:HGNC Symbol;Acc:HGNC:1681]	1.90712		ENSG00000182168	8633	UNC5C	protein_coding	unc-5 netrin receptor C [Source:HGNC Symbol;Acc:HGNC:12569]	-2.11258
ENSG00000164488	168002	DACT2	protein_coding	dishevelled binding antagonist of beta catenin 2 [Source:HGNC Symbol;Acc:HGNC:21231]	1.90673		ENSG00000084207	2950	GSTP1	protein_coding	glutathione S-transferase pi 1 [Source:HGNC Symbol;Acc:HGNC:4638]	-2.11443
ENSG00000161544	114757	CYGB	protein_coding	cytoglobin [Source:HGNC Symbol;Acc:HGNC:16505]	1.88587		ENSG00000144339	23671	TMEFF2	protein_coding	transmembrane protein with EGF like and two follistatin like domains 2 [Source:HGNC Symbol;Acc:HGNC:11867]	-2.1172
ENSG00000104237	6101	RP1	protein_coding	RP1 axonemal microtubule associated [Source:HGNC Symbol;Acc:HGNC:10263]	1.87896		ENSG00000267795	440335	SMIM22	protein_coding	small integral membrane protein 22 [Source:HGNC Symbol;Acc:HGNC:48329]	-2.12078
ENSG00000166589	1014	CDH16	protein_coding	cadherin 16 [Source:HGNC Symbol;Acc:HGNC:1755]	1.86357		ENSG00000054179	954	ENTPD2	protein_coding	ectonucleoside triphosphate diphosphohydrolase 2 [Source:HGNC Symbol;Acc:HGNC:3364]	-2.12214
ENSG00000169291	126669	SHE	protein_coding	Src homology 2 domain containing E [Source:HGNC Symbol;Acc:HGNC:27004]	1.85935		ENSG00000166292	55273	TMEM100	protein_coding	transmembrane protein 100 [Source:HGNC Symbol;Acc:HGNC:25607]	-2.12508
ENSG00000239704	284040	CDRT4	protein_coding	CMT1A duplicated region transcript 4 [Source:HGNC Symbol;Acc:HGNC:14383]	1.85302		ENSG00000183785	51807	TUBA8	protein_coding	tubulin alpha 8 [Source:HGNC Symbol;Acc:HGNC:12410]	-2.12717
ENSG00000178538	767	CA8	protein_coding	carbonic anhydrase 8 [Source:HGNC Symbol;Acc:HGNC:1382]	1.8407		ENSG00000166407	4004	LMO1	protein_coding	LIM domain only 1 [Source:HGNC Symbol;Acc:HGNC:6641]	-2.13332
ENSG00000166923	26585	GREM1	protein_coding	gremlin 1, DAN family BMP antagonist [Source:HGNC Symbol;Acc:HGNC:2001]	1.84055		ENSG00000178947	399668	SMIM10L2A	protein_coding	small integral membrane protein 10 like 2A [Source:HGNC Symbol;Acc:HGNC:34499]	-2.13454
ENSG00000179913	10331	B3GNT3	protein_coding	UDP-GlcNAc:betaGal beta-1,3-N-acetylglucosaminyltransferase 3 [Source:HGNC Symbol;Acc:HGNC:13528]	1.83827		ENSG00000172403	171024	SYNPO2	protein_coding	synaptopodin 2 [Source:HGNC Symbol;Acc:HGNC:17732]	-2.13744
ENSG00000065618	1308	COL17A1	protein_coding	collagen type XVII alpha 1 chain [Source:HGNC Symbol;Acc:HGNC:2194]	1.83662		ENSG00000129151	8424	BBOX1	protein_coding	gamma-butyrobetaine hydroxylase 1 [Source:HGNC Symbol;Acc:HGNC:964]	-2.1442
ENSG00000244405	2119	ETV5	protein_coding	ETS variant transcription factor 5 [Source:HGNC Symbol;Acc:HGNC:3494]	1.82801		ENSG00000118322	23120	ATP10B	protein_coding	ATPase phospholipid transporting 10B (putative) [Source:HGNC Symbol;Acc:HGNC:13543]	-2.15191
ENSG00000138821	64116	SLC39A8	protein_coding	solute carrier family 39 member 8 [Source:HGNC Symbol;Acc:HGNC:20862]	1.82746		ENSG00000137747	84000	TMPRSS13	protein_coding	transmembrane serine protease 13 [Source:HGNC Symbol;Acc:HGNC:29808]	-2.15287
ENSG00000270136	NA	MICOS10-NBL1	protein_coding	MICOS10-NBL1 readthrough [Source:HGNC Symbol;Acc:HGNC:48338]	1.82717		ENSG00000061918	2983	GUCY1B1	protein_coding	guanylate cyclase 1 soluble subunit beta 1 [Source:HGNC Symbol;Acc:HGNC:4687]	-2.16259
ENSG00000168497	8436	CAVIN2	protein_coding	caveolae associated protein 2 [Source:HGNC Symbol;Acc:HGNC:10690]	1.80621		ENSG00000171408	27115	PDE7B	protein_coding	phosphodiesterase 7B [Source:HGNC Symbol;Acc:HGNC:8792]	-2.17188
ENSG00000248751	NA	AC004997.1	protein_coding	novel protein	1.79737		ENSG00000178662	80034	CSRNP3	protein_coding	cysteine and serine rich nuclear protein 3 [Source:HGNC Symbol;Acc:HGNC:30729]	-2.1741
ENSG00000104361	79815	NIPAL2	protein_coding	NIPA like domain containing 2 [Source:HGNC Symbol;Acc:HGNC:25854]	1.78967		ENSG00000154856	147495	APCDD1	protein_coding	APC down-regulated 1 [Source:HGNC Symbol;Acc:HGNC:15718]	-2.19372
ENSG00000168502	23255	MTCL1	protein_coding	microtubule crosslinking factor 1 [Source:HGNC Symbol;Acc:HGNC:29121]	1.78556		ENSG00000170231	2172	FABP6	protein_coding	fatty acid binding protein 6 [Source:HGNC Symbol;Acc:HGNC:3561]	-2.20673
ENSG00000169129	84632	AFAP1L2	protein_coding	actin filament associated protein 1 like 2 [Source:HGNC Symbol;Acc:HGNC:25901]	1.7849		ENSG00000184702	5413	SEPTIN5	protein_coding	septin 5 [Source:HGNC Symbol;Acc:HGNC:9164]	-2.21124
ENSG00000174640	6578	SLCO2A1	protein_coding	solute carrier organic anion transporter family member 2A1 [Source:HGNC Symbol;Acc:HGNC:10955]	1.78061		ENSG00000112276	11149	BVES	protein_coding	blood vessel epicardial substance [Source:HGNC Symbol;Acc:HGNC:1152]	-2.22215
ENSG00000188883	346689	KLRG2	protein_coding	killer cell lectin like receptor G2 [Source:HGNC Symbol;Acc:HGNC:24778]	1.77962		ENSG00000254870	NA	ATP6V1G2-DDX39B	protein_coding	ATP6V1G2-DDX39B readthrough (NMD candidate) [Source:HGNC Symbol;Acc:HGNC:41999]	-2.22611
ENSG00000118946	27253	PCDH17	protein_coding	protocadherin 17 [Source:HGNC Symbol;Acc:HGNC:14267]	1.77427		ENSG00000101445	26051	PPP1R16B	protein_coding	protein phosphatase 1 regulatory subunit 16B [Source:HGNC Symbol;Acc:HGNC:15850]	-2.2414
ENSG00000023445	330	BIRC3	protein_coding	baculoviral IAP repeat containing 3 [Source:HGNC Symbol;Acc:HGNC:591]	1.77003		ENSG00000162951	347730	LRRTM1	protein_coding	leucine rich repeat transmembrane neuronal 1 [Source:HGNC Symbol;Acc:HGNC:19408]	-2.2459
ENSG00000145423	6423	SFRP2	protein_coding	secreted frizzled related protein 2 [Source:HGNC Symbol;Acc:HGNC:10777]	1.76941		ENSG00000125848	23767	FLRT3	protein_coding	fibronectin leucine rich transmembrane protein 3 [Source:HGNC Symbol;Acc:HGNC:3762]	-2.25318
ENSG00000006210	6376	CX3CL1	protein_coding	C-X3-C motif chemokine ligand 1 [Source:HGNC Symbol;Acc:HGNC:10647]	1.76503		ENSG00000133106	94240	EPSTI1	protein_coding	epithelial stromal interaction 1 [Source:HGNC Symbol;Acc:HGNC:16465]	-2.25695
ENSG00000119698	57718	PPP4R4	protein_coding	protein phosphatase 4 regulatory subunit 4 [Source:HGNC Symbol;Acc:HGNC:23788]	1.76481		ENSG00000198074	57016	AKR1B10	protein_coding	aldo-keto reductase family 1 member B10 [Source:HGNC Symbol;Acc:HGNC:382]	-2.26527
ENSG00000274049	NA	INO80B-WBP1	protein_coding	INO80B-WBP1 readthrough (NMD candidate) [Source:HGNC Symbol;Acc:HGNC:49199]	1.7607		ENSG00000100342	8542	APOL1	protein_coding	apolipoprotein L1 [Source:HGNC Symbol;Acc:HGNC:618]	-2.27216
ENSG00000151474	55691	FRMD4A	protein_coding	FERM domain containing 4A [Source:HGNC Symbol;Acc:HGNC:25491]	1.75152		ENSG00000167562	55762	ZNF701	protein_coding	zinc finger protein 701 [Source:HGNC Symbol;Acc:HGNC:25597]	-2.3122
ENSG00000204176	83849	SYT15	protein_coding	synaptotagmin 15 [Source:HGNC Symbol;Acc:HGNC:17167]	1.74732		ENSG00000150510	220108	FAM124A	protein_coding	family with sequence similarity 124 member A [Source:HGNC Symbol;Acc:HGNC:26413]	-2.31221
ENSG00000163220	6280	S100A9	protein_coding	S100 calcium binding protein A9 [Source:HGNC Symbol;Acc:HGNC:10499]	1.74369		ENSG00000108018	114815	SORCS1	protein_coding	sortilin related VPS10 domain containing receptor 1 [Source:HGNC Symbol;Acc:HGNC:16697]	-2.33465
ENSG00000205670	54065	SMIM11A	protein_coding	small integral membrane protein 11A [Source:HGNC Symbol;Acc:HGNC:1293]	1.73921		ENSG00000151892	2674	GFRA1	protein_coding	GDNF family receptor alpha 1 [Source:HGNC Symbol;Acc:HGNC:4243]	-2.3428
ENSG00000154556	8470	SORBS2	protein_coding	sorbin and SH3 domain containing 2 [Source:HGNC Symbol;Acc:HGNC:24098]	1.73531		ENSG00000198440	147949	ZNF583	protein_coding	zinc finger protein 583 [Source:HGNC Symbol;Acc:HGNC:26427]	-2.3599
ENSG00000270106	NA	TSNAX-DISC1	protein_coding	TSNAX-DISC1 readthrough (NMD candidate) [Source:HGNC Symbol;Acc:HGNC:49177]	1.72962		ENSG00000120658	55068	ENOX1	protein_coding	ecto-NOX disulfide-thiol exchanger 1 [Source:HGNC Symbol;Acc:HGNC:25474]	-2.37936
ENSG00000172005	4118	MAL	protein_coding	mal, T cell differentiation protein [Source:HGNC Symbol;Acc:HGNC:6817]	1.72945		ENSG00000134917	11095	ADAMTS8	protein_coding	ADAM metallopeptidase with thrombospondin type 1 motif 8 [Source:HGNC Symbol;Acc:HGNC:224]	-2.38998
ENSG00000075618	6624	FSCN1	protein_coding	fascin actin-bundling protein 1 [Source:HGNC Symbol;Acc:HGNC:11148]	1.72828		ENSG00000267281	114108587	ATF7-NPFF	protein_coding	ATF7-NPFF readthrough [Source:NCBI gene (formerly Entrezgene);Acc:114108587]	-2.39124
ENSG00000075223	10512	SEMA3C	protein_coding	semaphorin 3C [Source:HGNC Symbol;Acc:HGNC:10725]	1.72312		ENSG00000141837	773	CACNA1A	protein_coding	calcium voltage-gated channel subunit alpha1 A [Source:HGNC Symbol;Acc:HGNC:1388]	-2.41
ENSG00000070190	27071	DAPP1	protein_coding	dual adaptor of phosphotyrosine and 3-phosphoinositides 1 [Source:HGNC Symbol;Acc:HGNC:16500]	1.7186		ENSG00000115353	6869	TACR1	protein_coding	tachykinin receptor 1 [Source:HGNC Symbol;Acc:HGNC:11526]	-2.41744
ENSG00000172260	257194	NEGR1	protein_coding	neuronal growth regulator 1 [Source:HGNC Symbol;Acc:HGNC:17302]	1.71694		ENSG00000135373	26298	EHF	protein_coding	ETS homologous factor [Source:HGNC Symbol;Acc:HGNC:3246]	-2.41988
ENSG00000111186	81029	WNT5B	protein_coding	Wnt family member 5B [Source:HGNC Symbol;Acc:HGNC:16265]	1.71612		ENSG00000133687	83857	TMTC1	protein_coding	transmembrane O-mannosyltransferase targeting cadherins 1 [Source:HGNC Symbol;Acc:HGNC:24099]	-2.43967
ENSG00000170458	929	CD14	protein_coding	CD14 molecule [Source:HGNC Symbol;Acc:HGNC:1628]	1.70752		ENSG00000110195	2348	FOLR1	protein_coding	folate receptor alpha [Source:HGNC Symbol;Acc:HGNC:3791]	-2.45178
ENSG00000104368	5327	PLAT	protein_coding	plasminogen activator, tissue type [Source:HGNC Symbol;Acc:HGNC:9051]	1.70748		ENSG00000124479	4693	NDP	protein_coding	norrin cystine knot growth factor NDP [Source:HGNC Symbol;Acc:HGNC:7678]	-2.46971
ENSG00000129226	968	CD68	protein_coding	CD68 molecule [Source:HGNC Symbol;Acc:HGNC:1693]	1.69703		ENSG00000188322	388228	SBK1	protein_coding	SH3 domain binding kinase 1 [Source:HGNC Symbol;Acc:HGNC:17699]	-2.47346
ENSG00000212724	730755	KRTAP2-3	protein_coding	keratin associated protein 2-3 [Source:HGNC Symbol;Acc:HGNC:18906]	1.69556		ENSG00000169418	4881	NPR1	protein_coding	natriuretic peptide receptor 1 [Source:HGNC Symbol;Acc:HGNC:7943]	-2.48198
ENSG00000242419	56098	PCDHGC4	protein_coding	protocadherin gamma subfamily C, 4 [Source:HGNC Symbol;Acc:HGNC:8717]	1.69378		ENSG00000196611	4312	MMP1	protein_coding	matrix metallopeptidase 1 [Source:HGNC Symbol;Acc:HGNC:7155]	-2.50513
ENSG00000197457	50861	STMN3	protein_coding	stathmin 3 [Source:HGNC Symbol;Acc:HGNC:15926]	1.69055		ENSG00000176771	344148	NCKAP5	protein_coding	NCK associated protein 5 [Source:HGNC Symbol;Acc:HGNC:29847]	-2.51728
ENSG00000107984	22943	DKK1	protein_coding	dickkopf WNT signaling pathway inhibitor 1 [Source:HGNC Symbol;Acc:HGNC:2891]	1.68401		ENSG00000138615	8483	CILP	protein_coding	cartilage intermediate layer protein [Source:HGNC Symbol;Acc:HGNC:1980]	-2.53135
ENSG00000198719	28514	DLL1	protein_coding	delta like canonical Notch ligand 1 [Source:HGNC Symbol;Acc:HGNC:2908]	1.67884		ENSG00000087258	2775	GNAO1	protein_coding	G protein subunit alpha o1 [Source:HGNC Symbol;Acc:HGNC:4389]	-2.53327
ENSG00000261115	100507421	TMEM178B	protein_coding	transmembrane protein 178B [Source:HGNC Symbol;Acc:HGNC:44112]	1.67502		ENSG00000196502	6817	SULT1A1	protein_coding	sulfotransferase family 1A member 1 [Source:HGNC Symbol;Acc:HGNC:11453]	-2.55326
ENSG00000226887	100288413	ERVMER34-1	protein_coding	endogenous retrovirus group MER34 member 1, envelope [Source:HGNC Symbol;Acc:HGNC:42970]	1.67287		ENSG00000158748	3362	HTR6	protein_coding	5-hydroxytryptamine receptor 6 [Source:HGNC Symbol;Acc:HGNC:5301]	-2.57378
ENSG00000243414	353376	TICAM2	protein_coding	toll like receptor adaptor molecule 2 [Source:HGNC Symbol;Acc:HGNC:21354]	1.67151		ENSG00000111087	2735	GLI1	protein_coding	GLI family zinc finger 1 [Source:HGNC Symbol;Acc:HGNC:4317]	-2.58083
ENSG00000148344	9536	PTGES	protein_coding	prostaglandin E synthase [Source:HGNC Symbol;Acc:HGNC:9599]	1.66179		ENSG00000254995	NA	STX16-NPEPL1	protein_coding	STX16-NPEPL1 readthrough (NMD candidate) [Source:HGNC Symbol;Acc:HGNC:41993]	-2.58415
ENSG00000273173	8926	SNURF	protein_coding	SNRPN upstream reading frame [Source:HGNC Symbol;Acc:HGNC:11171]	1.65432		ENSG00000165124	79987	SVEP1	protein_coding	sushi, von Willebrand factor type A, EGF and pentraxin domain containing 1 [Source:HGNC Symbol;Acc:HGNC:15985]	-2.58574
ENSG00000065989	5141	PDE4A	protein_coding	phosphodiesterase 4A [Source:HGNC Symbol;Acc:HGNC:8780]	1.65224		ENSG00000138135	9023	CH25H	protein_coding	cholesterol 25-hydroxylase [Source:HGNC Symbol;Acc:HGNC:1907]	-2.59749
ENSG00000270149	NA	AL591806.3	protein_coding	novel transcript, TSTD1 - F11R readthrough	1.65121		ENSG00000101680	284217	LAMA1	protein_coding	laminin subunit alpha 1 [Source:HGNC Symbol;Acc:HGNC:6481]	-2.6032
ENSG00000095321	1384	CRAT	protein_coding	carnitine O-acetyltransferase [Source:HGNC Symbol;Acc:HGNC:2342]	1.64012		ENSG00000173930	353189	SLCO4C1	protein_coding	solute carrier organic anion transporter family member 4C1 [Source:HGNC Symbol;Acc:HGNC:23612]	-2.60508
ENSG00000126217	23263	MCF2L	protein_coding	MCF.2 cell line derived transforming sequence like [Source:HGNC Symbol;Acc:HGNC:14576]	1.63673		ENSG00000180447	2619	GAS1	protein_coding	growth arrest specific 1 [Source:HGNC Symbol;Acc:HGNC:4165]	-2.64688
ENSG00000240184	5098	PCDHGC3	protein_coding	protocadherin gamma subfamily C, 3 [Source:HGNC Symbol;Acc:HGNC:8716]	1.63443		ENSG00000268861	23370	AC008878.3	protein_coding	Rho/Rac guanine nucleotide exchange factor 18 [Source:NCBI gene (formerly Entrezgene);Acc:23370]	-2.65079
ENSG00000123700	3759	KCNJ2	protein_coding	potassium inwardly rectifying channel subfamily J member 2 [Source:HGNC Symbol;Acc:HGNC:6263]	1.62999		ENSG00000285897	NA	AC004687.2	protein_coding	novel transcript	-2.68346
ENSG00000050555	10319	LAMC3	protein_coding	laminin subunit gamma 3 [Source:HGNC Symbol;Acc:HGNC:6494]	1.62713		ENSG00000189431	644943	RASSF10	protein_coding	Ras association domain family member 10 [Source:HGNC Symbol;Acc:HGNC:33984]	-2.68679
ENSG00000101000	10544	PROCR	protein_coding	protein C receptor [Source:HGNC Symbol;Acc:HGNC:9452]	1.61928		ENSG00000156298	7102	TSPAN7	protein_coding	tetraspanin 7 [Source:HGNC Symbol;Acc:HGNC:11854]	-2.69067
ENSG00000253846	56106	PCDHGA10	protein_coding	protocadherin gamma subfamily A, 10 [Source:HGNC Symbol;Acc:HGNC:8697]	1.61778		ENSG00000139292	8549	LGR5	protein_coding	leucine rich repeat containing G protein-coupled receptor 5 [Source:HGNC Symbol;Acc:HGNC:4504]	-2.69991
ENSG00000163347	9076	CLDN1	protein_coding	claudin 1 [Source:HGNC Symbol;Acc:HGNC:2032]	1.61687		ENSG00000145861	114898	C1QTNF2	protein_coding	C1q and TNF related 2 [Source:HGNC Symbol;Acc:HGNC:14325]	-2.70543
ENSG00000182389	785	CACNB4	protein_coding	calcium voltage-gated channel auxiliary subunit beta 4 [Source:HGNC Symbol;Acc:HGNC:1404]	1.60682		ENSG00000086159	363	AQP6	protein_coding	aquaporin 6 [Source:HGNC Symbol;Acc:HGNC:639]	-2.7066
ENSG00000155254	83742	MARVELD1	protein_coding	MARVEL domain containing 1 [Source:HGNC Symbol;Acc:HGNC:28674]	1.60457		ENSG00000102383	158866	ZDHHC15	protein_coding	zinc finger DHHC-type palmitoyltransferase 15 [Source:HGNC Symbol;Acc:HGNC:20342]	-2.70946
ENSG00000172175	10892	MALT1	protein_coding	MALT1 paracaspase [Source:HGNC Symbol;Acc:HGNC:6819]	1.60284		ENSG00000124253	5105	PCK1	protein_coding	phosphoenolpyruvate carboxykinase 1 [Source:HGNC Symbol;Acc:HGNC:8724]	-2.71788
ENSG00000186832	3868	KRT16	protein_coding	keratin 16 [Source:HGNC Symbol;Acc:HGNC:6423]	1.6014		ENSG00000105894	5764	PTN	protein_coding	pleiotrophin [Source:HGNC Symbol;Acc:HGNC:9630]	-2.73641
ENSG00000087494	5744	PTHLH	protein_coding	parathyroid hormone like hormone [Source:HGNC Symbol;Acc:HGNC:9607]	1.59622		ENSG00000106123	2051	EPHB6	protein_coding	EPH receptor B6 [Source:HGNC Symbol;Acc:HGNC:3396]	-2.76155
ENSG00000157617	25966	C2CD2	protein_coding	C2 calcium dependent domain containing 2 [Source:HGNC Symbol;Acc:HGNC:1266]	1.5879		ENSG00000170500	164832	LONRF2	protein_coding	LON peptidase N-terminal domain and ring finger 2 [Source:HGNC Symbol;Acc:HGNC:24788]	-2.76417
ENSG00000111145	2004	ELK3	protein_coding	ETS transcription factor ELK3 [Source:HGNC Symbol;Acc:HGNC:3325]	1.58497		ENSG00000146013	2676	GFRA3	protein_coding	GDNF family receptor alpha 3 [Source:HGNC Symbol;Acc:HGNC:4245]	-2.78809
ENSG00000135919	5270	SERPINE2	protein_coding	serpin family E member 2 [Source:HGNC Symbol;Acc:HGNC:8951]	1.58273		ENSG00000143320	1382	CRABP2	protein_coding	cellular retinoic acid binding protein 2 [Source:HGNC Symbol;Acc:HGNC:2339]	-2.79309
ENSG00000165757	57608	JCAD	protein_coding	junctional cadherin 5 associated [Source:HGNC Symbol;Acc:HGNC:29283]	1.5741		ENSG00000155622	9502	XAGE2	protein_coding	X antigen family member 2 [Source:HGNC Symbol;Acc:HGNC:4112]	-2.80245
ENSG00000120318	64411	ARAP3	protein_coding	ArfGAP with RhoGAP domain, ankyrin repeat and PH domain 3 [Source:HGNC Symbol;Acc:HGNC:24097]	1.56363		ENSG00000182986	162967	ZNF320	protein_coding	zinc finger protein 320 [Source:HGNC Symbol;Acc:HGNC:13842]	-2.82734
ENSG00000165752	282974	STK32C	protein_coding	serine/threonine kinase 32C [Source:HGNC Symbol;Acc:HGNC:21332]	1.5633		ENSG00000105409	478	ATP1A3	protein_coding	ATPase Na+/K+ transporting subunit alpha 3 [Source:HGNC Symbol;Acc:HGNC:801]	-2.86802
ENSG00000106366	5054	SERPINE1	protein_coding	serpin family E member 1 [Source:HGNC Symbol;Acc:HGNC:8583]	1.5589		ENSG00000165443	84457	PHYHIPL	protein_coding	phytanoyl-CoA 2-hydroxylase interacting protein like [Source:HGNC Symbol;Acc:HGNC:29378]	-2.89886
ENSG00000099998	2687	GGT5	protein_coding	gamma-glutamyltransferase 5 [Source:HGNC Symbol;Acc:HGNC:4260]	1.55873		ENSG00000184659	349334	FOXD4L4	protein_coding	forkhead box D4 like 4 [Source:HGNC Symbol;Acc:HGNC:23762]	-2.90153
ENSG00000137801	7057	THBS1	protein_coding	thrombospondin 1 [Source:HGNC Symbol;Acc:HGNC:11785]	1.55729		ENSG00000158164	11013	TMSB15A	protein_coding	thymosin beta 15a [Source:HGNC Symbol;Acc:HGNC:30744]	-2.90312
ENSG00000170909	126014	OSCAR	protein_coding	osteoclast associated Ig-like receptor [Source:HGNC Symbol;Acc:HGNC:29960]	1.55539		ENSG00000183044	18	ABAT	protein_coding	4-aminobutyrate aminotransferase [Source:HGNC Symbol;Acc:HGNC:23]	-2.91603
ENSG00000266094	83593	RASSF5	protein_coding	Ras association domain family member 5 [Source:HGNC Symbol;Acc:HGNC:17609]	1.55478		ENSG00000178235	114798	SLITRK1	protein_coding	SLIT and NTRK like family member 1 [Source:HGNC Symbol;Acc:HGNC:20297]	-2.93824
ENSG00000267022	NA	AC067968.1	protein_coding	novel protein	1.54473		ENSG00000116667	81563	C1orf21	protein_coding	chromosome 1 open reading frame 21 [Source:HGNC Symbol;Acc:HGNC:15494]	-2.94128
ENSG00000158825	978	CDA	protein_coding	cytidine deaminase [Source:HGNC Symbol;Acc:HGNC:1712]	1.53784		ENSG00000164309	202333	CMYA5	protein_coding	cardiomyopathy associated 5 [Source:HGNC Symbol;Acc:HGNC:14305]	-2.97657
ENSG00000185070	23768	FLRT2	protein_coding	fibronectin leucine rich transmembrane protein 2 [Source:HGNC Symbol;Acc:HGNC:3761]	1.52859		ENSG00000142149	30811	HUNK	protein_coding	hormonally up-regulated Neu-associated kinase [Source:HGNC Symbol;Acc:HGNC:13326]	-2.99098
ENSG00000175395	219749	ZNF25	protein_coding	zinc finger protein 25 [Source:HGNC Symbol;Acc:HGNC:13043]	1.52805		ENSG00000161551	84765	ZNF577	protein_coding	zinc finger protein 577 [Source:HGNC Symbol;Acc:HGNC:28673]	-2.99996
ENSG00000153208	10461	MERTK	protein_coding	MER proto-oncogene, tyrosine kinase [Source:HGNC Symbol;Acc:HGNC:7027]	1.52654		ENSG00000136928	9568	GABBR2	protein_coding	gamma-aminobutyric acid type B receptor subunit 2 [Source:HGNC Symbol;Acc:HGNC:4507]	-3.01161
ENSG00000146054	81786	TRIM7	protein_coding	tripartite motif containing 7 [Source:HGNC Symbol;Acc:HGNC:16278]	1.52334		ENSG00000116729	79971	WLS	protein_coding	Wnt ligand secretion mediator [Source:HGNC Symbol;Acc:HGNC:30238]	-3.02957
ENSG00000146122	23500	DAAM2	protein_coding	dishevelled associated activator of morphogenesis 2 [Source:HGNC Symbol;Acc:HGNC:18143]	1.52274		ENSG00000244122	54577	UGT1A7	protein_coding	UDP glucuronosyltransferase family 1 member A7 [Source:HGNC Symbol;Acc:HGNC:12539]	-3.03502
ENSG00000137825	3706	ITPKA	protein_coding	inositol-trisphosphate 3-kinase A [Source:HGNC Symbol;Acc:HGNC:6178]	1.51774		ENSG00000204983	5644	PRSS1	protein_coding	serine protease 1 [Source:HGNC Symbol;Acc:HGNC:9475]	-3.03733
ENSG00000205309	56953	NT5M	protein_coding	5prime,3prime-nucleotidase, mitochondrial [Source:HGNC Symbol;Acc:HGNC:15769]	1.51677		ENSG00000138650	57575	PCDH10	protein_coding	protocadherin 10 [Source:HGNC Symbol;Acc:HGNC:13404]	-3.05882
ENSG00000175985	400224	PLEKHD1	protein_coding	pleckstrin homology and coiled-coil domain containing D1 [Source:HGNC Symbol;Acc:HGNC:20148]	1.51512		ENSG00000151632	1646	AKR1C2	protein_coding	aldo-keto reductase family 1 member C2 [Source:HGNC Symbol;Acc:HGNC:385]	-3.05964
ENSG00000214967	101059938	NPIPA7	protein_coding	nuclear pore complex interacting protein family member A7 [Source:HGNC Symbol;Acc:HGNC:41982]	1.50991		ENSG00000145703	10788	IQGAP2	protein_coding	IQ motif containing GTPase activating protein 2 [Source:HGNC Symbol;Acc:HGNC:6111]	-3.07638
ENSG00000198873	2869	GRK5	protein_coding	G protein-coupled receptor kinase 5 [Source:HGNC Symbol;Acc:HGNC:4544]	1.50757		ENSG00000112782	53405	CLIC5	protein_coding	chloride intracellular channel 5 [Source:HGNC Symbol;Acc:HGNC:13517]	-3.08682
ENSG00000173267	6623	SNCG	protein_coding	synuclein gamma [Source:HGNC Symbol;Acc:HGNC:11141]	1.50467		ENSG00000136235	10457	GPNMB	protein_coding	glycoprotein nmb [Source:HGNC Symbol;Acc:HGNC:4462]	-3.13412
ENSG00000109846	1410	CRYAB	protein_coding	crystallin alpha B [Source:HGNC Symbol;Acc:HGNC:2389]	1.5041		ENSG00000162591	1953	MEGF6	protein_coding	multiple EGF like domains 6 [Source:HGNC Symbol;Acc:HGNC:3232]	-3.15321
ENSG00000081803	93664	CADPS2	protein_coding	calcium dependent secretion activator 2 [Source:HGNC Symbol;Acc:HGNC:16018]	1.50281		ENSG00000169035	5650	KLK7	protein_coding	kallikrein related peptidase 7 [Source:HGNC Symbol;Acc:HGNC:6368]	-3.16769
ENSG00000183317	284656	EPHA10	protein_coding	EPH receptor A10 [Source:HGNC Symbol;Acc:HGNC:19987]	1.49598		ENSG00000175745	7025	NR2F1	protein_coding	nuclear receptor subfamily 2 group F member 1 [Source:HGNC Symbol;Acc:HGNC:7975]	-3.17782
							ENSG00000269693	NA	AC010422.6	protein_coding	novel transcript	-3.23349
							ENSG00000082684	54437	SEMA5B	protein_coding	semaphorin 5B [Source:HGNC Symbol;Acc:HGNC:10737]	-3.23906
							ENSG00000075035	9671	WSCD2	protein_coding	WSC domain containing 2 [Source:HGNC Symbol;Acc:HGNC:29117]	-3.25064
							ENSG00000132321	79781	IQCA1	protein_coding	IQ motif containing with AAA domain 1 [Source:HGNC Symbol;Acc:HGNC:26195]	-3.50091
							ENSG00000204604	90333	ZNF468	protein_coding	zinc finger protein 468 [Source:HGNC Symbol;Acc:HGNC:33105]	-3.50939
							ENSG00000112852	56133	PCDHB2	protein_coding	protocadherin beta 2 [Source:HGNC Symbol;Acc:HGNC:8687]	-3.56881
							ENSG00000189190	162966	ZNF600	protein_coding	zinc finger protein 600 [Source:HGNC Symbol;Acc:HGNC:30951]	-3.60885
							ENSG00000196440	100131755	ARMCX4	protein_coding	armadillo repeat containing X-linked 4 [Source:HGNC Symbol;Acc:HGNC:28615]	-3.6556
							ENSG00000165409	7253	TSHR	protein_coding	thyroid stimulating hormone receptor [Source:HGNC Symbol;Acc:HGNC:12373]	-3.67843
							ENSG00000072609	55743	CHFR	protein_coding	checkpoint with forkhead and ring finger domains [Source:HGNC Symbol;Acc:HGNC:20455]	-3.68432
							ENSG00000171360	8687	KRT38	protein_coding	keratin 38 [Source:HGNC Symbol;Acc:HGNC:6456]	-3.74866
							ENSG00000205221	5212	VIT	protein_coding	vitrin [Source:HGNC Symbol;Acc:HGNC:12697]	-3.7768
							ENSG00000272916	NA	AC022400.5	protein_coding	novel transcript	-3.82084
							ENSG00000070526	55808	ST6GALNAC1	protein_coding	ST6 N-acetylgalactosaminide alpha-2,6-sialyltransferase 1 [Source:HGNC Symbol;Acc:HGNC:23614]	-3.853
							ENSG00000198093	65251	ZNF649	protein_coding	zinc finger protein 649 [Source:HGNC Symbol;Acc:HGNC:25741]	-3.86239
							ENSG00000214435	57412	AS3MT	protein_coding	arsenite methyltransferase [Source:HGNC Symbol;Acc:HGNC:17452]	-3.87563
							ENSG00000152208	2895	GRID2	protein_coding	glutamate ionotropic receptor delta type subunit 2 [Source:HGNC Symbol;Acc:HGNC:4576]	-3.90121
							ENSG00000168874	84913	ATOH8	protein_coding	atonal bHLH transcription factor 8 [Source:HGNC Symbol;Acc:HGNC:24126]	-3.91247
							ENSG00000285025	NA	AL022312.1	protein_coding	MIEF1 upstream open reading frame protein [Source:UniProtKB/Swiss-Prot;Acc:L0R8F8]	-3.9467
							ENSG00000160336	110116772	ZNF761	protein_coding	zinc finger protein 761 [Source:HGNC Symbol;Acc:HGNC:23179]	-3.95513
							ENSG00000160336	388561	ZNF761	protein_coding	zinc finger protein 761 [Source:HGNC Symbol;Acc:HGNC:23179]	-3.95513
							ENSG00000286192	NA	AC069288.1	protein_coding	Novel protein	-4.03387
							ENSG00000203805	196051	PLPP4	protein_coding	phospholipid phosphatase 4 [Source:HGNC Symbol;Acc:HGNC:23531]	-4.09342
							ENSG00000147180	7552	ZNF711	protein_coding	zinc finger protein 711 [Source:HGNC Symbol;Acc:HGNC:13128]	-4.10697
							ENSG00000248710	NA	AC079594.2	protein_coding	TRIM59 and iFT80 readthrough	-4.15783
							ENSG00000167165	54578	UGT1A6	protein_coding	UDP glucuronosyltransferase family 1 member A6 [Source:HGNC Symbol;Acc:HGNC:12538]	-4.19984
							ENSG00000166670	4319	MMP10	protein_coding	matrix metallopeptidase 10 [Source:HGNC Symbol;Acc:HGNC:7156]	-4.2205
							ENSG00000198538	7576	ZNF28	protein_coding	zinc finger protein 28 [Source:HGNC Symbol;Acc:HGNC:13073]	-4.34315
							ENSG00000213020	81856	ZNF611	protein_coding	zinc finger protein 611 [Source:HGNC Symbol;Acc:HGNC:28766]	-4.4615
							ENSG00000186469	54331	GNG2	protein_coding	G protein subunit gamma 2 [Source:HGNC Symbol;Acc:HGNC:4404]	-4.53304
							ENSG00000113532	7903	ST8SIA4	protein_coding	ST8 alpha-N-acetyl-neuraminide alpha-2,8-sialyltransferase 4 [Source:HGNC Symbol;Acc:HGNC:10871]	-4.60398
							ENSG00000163565	3428	IFI16	protein_coding	interferon gamma inducible protein 16 [Source:HGNC Symbol;Acc:HGNC:5395]	-4.7993
							ENSG00000266086	NA	AC015813.2	protein_coding	novel transcript	-4.88467
							ENSG00000180537	221687	RNF182	protein_coding	ring finger protein 182 [Source:HGNC Symbol;Acc:HGNC:28522]	-4.95476
							ENSG00000253797	9724	UTP14C	protein_coding	UTP14C small subunit processome component [Source:HGNC Symbol;Acc:HGNC:20321]	-5.06208
							ENSG00000206579	114786	XKR4	protein_coding	XK related 4 [Source:HGNC Symbol;Acc:HGNC:29394]	-5.09628
							ENSG00000272636	8447	DOC2B	protein_coding	double C2 domain beta [Source:HGNC Symbol;Acc:HGNC:2986]	-5.2045
							ENSG00000172572	5139	PDE3A	protein_coding	phosphodiesterase 3A [Source:HGNC Symbol;Acc:HGNC:8778]	-5.28673
							ENSG00000242852	163051	ZNF709	protein_coding	zinc finger protein 709 [Source:HGNC Symbol;Acc:HGNC:20629]	-5.3157

## Sheet: OVCAR3 A3A V2
OVCAR3 A3A V2 DEGs UP							OVCAR3 A3A V2 DEGs DN
Feature_ID	entrezgene	external_gene_name	gene_biotype	description	log2FC		Feature_ID	entrezgene	external_gene_name	gene_biotype	description	log2FC
ENSG00000086967	4606	MYBPC2	protein_coding	myosin binding protein C2 [Source:HGNC Symbol;Acc:HGNC:7550]	6.14419		ENSG00000116194	9068	ANGPTL1	protein_coding	angiopoietin like 1 [Source:HGNC Symbol;Acc:HGNC:489]	-1.49562
ENSG00000262633	NA	AC005670.2	protein_coding	novel protein	5.90339		ENSG00000130518	80726	IQCN	protein_coding	IQ motif containing N [Source:HGNC Symbol;Acc:HGNC:29350]	-1.50389
ENSG00000174837	2015	ADGRE1	protein_coding	adhesion G protein-coupled receptor E1 [Source:HGNC Symbol;Acc:HGNC:3336]	5.08518		ENSG00000124479	4693	NDP	protein_coding	norrin cystine knot growth factor NDP [Source:HGNC Symbol;Acc:HGNC:7678]	-1.50669
ENSG00000141837	773	CACNA1A	protein_coding	calcium voltage-gated channel subunit alpha1 A [Source:HGNC Symbol;Acc:HGNC:1388]	4.91674		ENSG00000070526	55808	ST6GALNAC1	protein_coding	ST6 N-acetylgalactosaminide alpha-2,6-sialyltransferase 1 [Source:HGNC Symbol;Acc:HGNC:23614]	-1.52817
ENSG00000205923	752014	CEMP1	protein_coding	cementum protein 1 [Source:HGNC Symbol;Acc:HGNC:32553]	4.68323		ENSG00000125735	8740	TNFSF14	protein_coding	TNF superfamily member 14 [Source:HGNC Symbol;Acc:HGNC:11930]	-1.55887
ENSG00000198046	63934	ZNF667	protein_coding	zinc finger protein 667 [Source:HGNC Symbol;Acc:HGNC:28854]	4.20103		ENSG00000180537	221687	RNF182	protein_coding	ring finger protein 182 [Source:HGNC Symbol;Acc:HGNC:28522]	-1.5847
ENSG00000249853	222537	HS3ST5	protein_coding	heparan sulfate-glucosamine 3-sulfotransferase 5 [Source:HGNC Symbol;Acc:HGNC:19419]	4.07624		ENSG00000267281	114108587	ATF7-NPFF	protein_coding	ATF7-NPFF readthrough [Source:NCBI gene (formerly Entrezgene);Acc:114108587]	-1.5849
ENSG00000283228	NA	AC068547.1	protein_coding	novel transcript	3.97912		ENSG00000254995	NA	STX16-NPEPL1	protein_coding	STX16-NPEPL1 readthrough (NMD candidate) [Source:HGNC Symbol;Acc:HGNC:41993]	-1.58593
ENSG00000249624	NA	AP000295.1	protein_coding	novel protein	3.96936		ENSG00000258588	445372	TRIM6-TRIM34	protein_coding	TRIM6-TRIM34 readthrough [Source:HGNC Symbol;Acc:HGNC:33440]	-1.59598
ENSG00000286075	NA	AC009412.1	protein_coding	novel protein	3.87395		ENSG00000204983	5644	PRSS1	protein_coding	serine protease 1 [Source:HGNC Symbol;Acc:HGNC:9475]	-1.68806
ENSG00000159167	6781	STC1	protein_coding	stanniocalcin 1 [Source:HGNC Symbol;Acc:HGNC:11373]	3.73925		ENSG00000142149	30811	HUNK	protein_coding	hormonally up-regulated Neu-associated kinase [Source:HGNC Symbol;Acc:HGNC:13326]	-1.70616
ENSG00000270316	NA	BORCS7-ASMT	protein_coding	BORCS7-ASMT readthrough (NMD candidate) [Source:HGNC Symbol;Acc:HGNC:49183]	3.68369		ENSG00000214967	101059938	NPIPA7	protein_coding	nuclear pore complex interacting protein family member A7 [Source:HGNC Symbol;Acc:HGNC:41982]	-1.73542
ENSG00000180440	400120	SERTM1	protein_coding	serine rich and transmembrane domain containing 1 [Source:HGNC Symbol;Acc:HGNC:33792]	3.62436		ENSG00000248751	NA	AC004997.1	protein_coding	novel protein	-1.74012
ENSG00000095596	1592	CYP26A1	protein_coding	cytochrome P450 family 26 subfamily A member 1 [Source:HGNC Symbol;Acc:HGNC:2603]	3.60196		ENSG00000198759	25975	EGFL6	protein_coding	EGF like domain multiple 6 [Source:HGNC Symbol;Acc:HGNC:3235]	-1.78458
ENSG00000137462	7097	TLR2	protein_coding	toll like receptor 2 [Source:HGNC Symbol;Acc:HGNC:11848]	3.38257		ENSG00000176887	6664	SOX11	protein_coding	SRY-box transcription factor 11 [Source:HGNC Symbol;Acc:HGNC:11191]	-1.83377
ENSG00000148082	53358	SHC3	protein_coding	SHC adaptor protein 3 [Source:HGNC Symbol;Acc:HGNC:18181]	3.38061		ENSG00000182985	23705	CADM1	protein_coding	cell adhesion molecule 1 [Source:HGNC Symbol;Acc:HGNC:5951]	-1.86938
ENSG00000240694	10687	PNMA2	protein_coding	PNMA family member 2 [Source:HGNC Symbol;Acc:HGNC:9159]	3.27548		ENSG00000135373	26298	EHF	protein_coding	ETS homologous factor [Source:HGNC Symbol;Acc:HGNC:3246]	-1.90035
ENSG00000186197	128178	EDARADD	protein_coding	EDAR associated death domain [Source:HGNC Symbol;Acc:HGNC:14341]	3.24334		ENSG00000172318	8708	B3GALT1	protein_coding	beta-1,3-galactosyltransferase 1 [Source:HGNC Symbol;Acc:HGNC:916]	-1.91813
ENSG00000151632	1646	AKR1C2	protein_coding	aldo-keto reductase family 1 member C2 [Source:HGNC Symbol;Acc:HGNC:385]	3.21636		ENSG00000206579	114786	XKR4	protein_coding	XK related 4 [Source:HGNC Symbol;Acc:HGNC:29394]	-1.95078
ENSG00000011347	9066	SYT7	protein_coding	synaptotagmin 7 [Source:HGNC Symbol;Acc:HGNC:11514]	3.20767		ENSG00000137673	4316	MMP7	protein_coding	matrix metallopeptidase 7 [Source:HGNC Symbol;Acc:HGNC:7174]	-2.05174
ENSG00000230453	441459	ANKRD18B	protein_coding	ankyrin repeat domain 18B [Source:HGNC Symbol;Acc:HGNC:23644]	3.2012		ENSG00000260914	NA	AC026464.4	protein_coding	novel protein	-2.08539
ENSG00000152784	56978	PRDM8	protein_coding	PR/SET domain 8 [Source:HGNC Symbol;Acc:HGNC:13993]	3.17566		ENSG00000258864	NA	AC008575.1	protein_coding	novel protein	-2.20753
ENSG00000106714	79937	CNTNAP3	protein_coding	contactin associated protein family member 3 [Source:HGNC Symbol;Acc:HGNC:13834]	3.1655		ENSG00000204539	1041	CDSN	protein_coding	corneodesmosin [Source:HGNC Symbol;Acc:HGNC:1802]	-2.64592
ENSG00000173406	1600	DAB1	protein_coding	DAB adaptor protein 1 [Source:HGNC Symbol;Acc:HGNC:2661]	3.14139		ENSG00000266953	NA	AC092073.1	protein_coding	novel protein, readthrough between GPI and PDCD2	-2.799
ENSG00000055813	114800	CCDC85A	protein_coding	coiled-coil domain containing 85A [Source:HGNC Symbol;Acc:HGNC:29400]	3.13876		ENSG00000103426	100529144	CORO7-PAM16	protein_coding	CORO7-PAM16 readthrough [Source:HGNC Symbol;Acc:HGNC:44424]	-2.81042
ENSG00000116299	57535	ELAPOR1	protein_coding	endosome-lysosome associated apoptosis and autophagy regulator 1 [Source:HGNC Symbol;Acc:HGNC:29618]	3.12973		ENSG00000111780	NA	AL021546.1	protein_coding	novel protein	-2.82663
ENSG00000172058	8293	SERF1A	protein_coding	small EDRK-rich factor 1A [Source:HGNC Symbol;Acc:HGNC:10755]	3.12042		ENSG00000269693	NA	AC010422.6	protein_coding	novel transcript	-2.98431
ENSG00000101210	1917	EEF1A2	protein_coding	eukaryotic translation elongation factor 1 alpha 2 [Source:HGNC Symbol;Acc:HGNC:3192]	3.11256		ENSG00000283239	104266957	KBTBD11-OT1	protein_coding	KBTBD11 overlapping transcript 1 [Source:NCBI gene (formerly Entrezgene);Acc:104266957]	-3.01408
ENSG00000164176	10085	EDIL3	protein_coding	EGF like repeats and discoidin domains 3 [Source:HGNC Symbol;Acc:HGNC:3173]	3.05515		ENSG00000113532	7903	ST8SIA4	protein_coding	ST8 alpha-N-acetyl-neuraminide alpha-2,8-sialyltransferase 4 [Source:HGNC Symbol;Acc:HGNC:10871]	-3.47334
ENSG00000099250	8829	NRP1	protein_coding	neuropilin 1 [Source:HGNC Symbol;Acc:HGNC:8004]	2.94508		ENSG00000214435	57412	AS3MT	protein_coding	arsenite methyltransferase [Source:HGNC Symbol;Acc:HGNC:17452]	-3.50034
ENSG00000081803	93664	CADPS2	protein_coding	calcium dependent secretion activator 2 [Source:HGNC Symbol;Acc:HGNC:16018]	2.90459		ENSG00000261915	NA	AC026954.2	protein_coding	novel protein	-3.56123
ENSG00000196549	4311	MME	protein_coding	membrane metalloendopeptidase [Source:HGNC Symbol;Acc:HGNC:7154]	2.89091		ENSG00000125954	100529261	CHURC1-FNTB	protein_coding	CHURC1-FNTB readthrough [Source:HGNC Symbol;Acc:HGNC:42960]	-3.64993
ENSG00000146250	167681	PRSS35	protein_coding	serine protease 35 [Source:HGNC Symbol;Acc:HGNC:21387]	2.80161		ENSG00000172572	5139	PDE3A	protein_coding	phosphodiesterase 3A [Source:HGNC Symbol;Acc:HGNC:8778]	-3.70694
ENSG00000278817	102724770	AC007325.4	protein_coding	protein DGCR6 [Source:NCBI gene (formerly Entrezgene);Acc:102724770]	2.79528		ENSG00000268790	NA	AC008764.4	protein_coding	novel protein	-3.74907
ENSG00000164687	2171	FABP5	protein_coding	fatty acid binding protein 5 [Source:HGNC Symbol;Acc:HGNC:3560]	2.78619		ENSG00000258555	NA	SPECC1L-ADORA2A	protein_coding	SPECC1L-ADORA2A readthrough (NMD candidate) [Source:HGNC Symbol;Acc:HGNC:49185]	-4.05241
ENSG00000188848	389206	BEND4	protein_coding	BEN domain containing 4 [Source:HGNC Symbol;Acc:HGNC:23815]	2.73743		ENSG00000286192	NA	AC069288.1	protein_coding	Novel protein	-4.22053
ENSG00000154822	23228	PLCL2	protein_coding	phospholipase C like 2 [Source:HGNC Symbol;Acc:HGNC:9064]	2.73684		ENSG00000253797	9724	UTP14C	protein_coding	UTP14C small subunit processome component [Source:HGNC Symbol;Acc:HGNC:20321]	-4.27599
ENSG00000184005	256435	ST6GALNAC3	protein_coding	ST6 N-acetylgalactosaminide alpha-2,6-sialyltransferase 3 [Source:HGNC Symbol;Acc:HGNC:19343]	2.73538		ENSG00000285897	NA	AC004687.2	protein_coding	novel transcript	-4.47083
ENSG00000260287	101060321	TBC1D3G	protein_coding	TBC1 domain family member 3G [Source:HGNC Symbol;Acc:HGNC:29860]	2.73377		ENSG00000260342	NA	AC138811.2	protein_coding	novel protein	-4.73969
ENSG00000003137	56603	CYP26B1	protein_coding	cytochrome P450 family 26 subfamily B member 1 [Source:HGNC Symbol;Acc:HGNC:20581]	2.67752
ENSG00000258644	100529257	SYNJ2BP-COX16	protein_coding	SYNJ2BP-COX16 readthrough [Source:HGNC Symbol;Acc:HGNC:48350]	2.66738
ENSG00000117322	1380	CR2	protein_coding	complement C3d receptor 2 [Source:HGNC Symbol;Acc:HGNC:2336]	2.6659
ENSG00000101746	8715	NOL4	protein_coding	nucleolar protein 4 [Source:HGNC Symbol;Acc:HGNC:7870]	2.65131
ENSG00000107518	26033	ATRNL1	protein_coding	attractin like 1 [Source:HGNC Symbol;Acc:HGNC:29063]	2.6429
ENSG00000270106	NA	TSNAX-DISC1	protein_coding	TSNAX-DISC1 readthrough (NMD candidate) [Source:HGNC Symbol;Acc:HGNC:49177]	2.61839
ENSG00000266094	83593	RASSF5	protein_coding	Ras association domain family member 5 [Source:HGNC Symbol;Acc:HGNC:17609]	2.61797
ENSG00000007264	4145	MATK	protein_coding	megakaryocyte-associated tyrosine kinase [Source:HGNC Symbol;Acc:HGNC:6906]	2.61335
ENSG00000256966	NA	AL513165.2	protein_coding	novel transcript	2.59342
ENSG00000131620	55107	ANO1	protein_coding	anoctamin 1 [Source:HGNC Symbol;Acc:HGNC:21625]	2.59024
ENSG00000170396	91752	ZNF804A	protein_coding	zinc finger protein 804A [Source:HGNC Symbol;Acc:HGNC:21711]	2.51683
ENSG00000275793	85376	RIMBP3	protein_coding	RIMS binding protein 3 [Source:HGNC Symbol;Acc:HGNC:29344]	2.50257
ENSG00000288622	NA	AC010442.3	protein_coding	Aryl hydrocarbon receptor repressor [Source:UniProtKB/Swiss-Prot;Acc:A9YTQ3]	2.49821
ENSG00000123700	3759	KCNJ2	protein_coding	potassium inwardly rectifying channel subfamily J member 2 [Source:HGNC Symbol;Acc:HGNC:6263]	2.44439
ENSG00000243414	353376	TICAM2	protein_coding	toll like receptor adaptor molecule 2 [Source:HGNC Symbol;Acc:HGNC:21354]	2.43574
ENSG00000148468	221061	FAM171A1	protein_coding	family with sequence similarity 171 member A1 [Source:HGNC Symbol;Acc:HGNC:23522]	2.4344
ENSG00000169071	4920	ROR2	protein_coding	receptor tyrosine kinase like orphan receptor 2 [Source:HGNC Symbol;Acc:HGNC:10257]	2.40592
ENSG00000256514	NA	AP003419.1	protein_coding	novel protein	2.3727
ENSG00000183760	390928	ACP7	protein_coding	acid phosphatase 7, tartrate resistant (putative) [Source:HGNC Symbol;Acc:HGNC:33781]	2.35393
ENSG00000119283	440730	TRIM67	protein_coding	tripartite motif containing 67 [Source:HGNC Symbol;Acc:HGNC:31859]	2.32377
ENSG00000109846	1410	CRYAB	protein_coding	crystallin alpha B [Source:HGNC Symbol;Acc:HGNC:2389]	2.3114
ENSG00000172818	5017	OVOL1	protein_coding	ovo like transcriptional repressor 1 [Source:HGNC Symbol;Acc:HGNC:8525]	2.29506
ENSG00000168874	84913	ATOH8	protein_coding	atonal bHLH transcription factor 8 [Source:HGNC Symbol;Acc:HGNC:24126]	2.28339
ENSG00000111728	6489	ST8SIA1	protein_coding	ST8 alpha-N-acetyl-neuraminide alpha-2,8-sialyltransferase 1 [Source:HGNC Symbol;Acc:HGNC:10869]	2.26774
ENSG00000115461	3488	IGFBP5	protein_coding	insulin like growth factor binding protein 5 [Source:HGNC Symbol;Acc:HGNC:5474]	2.25677
ENSG00000135063	9413	FAM189A2	protein_coding	family with sequence similarity 189 member A2 [Source:HGNC Symbol;Acc:HGNC:24820]	2.23488
ENSG00000185924	146760	RTN4RL1	protein_coding	reticulon 4 receptor like 1 [Source:HGNC Symbol;Acc:HGNC:21329]	2.22
ENSG00000159251	70	ACTC1	protein_coding	actin alpha cardiac muscle 1 [Source:HGNC Symbol;Acc:HGNC:143]	2.20967
ENSG00000145242	2044	EPHA5	protein_coding	EPH receptor A5 [Source:HGNC Symbol;Acc:HGNC:3389]	2.20967
ENSG00000089327	53827	FXYD5	protein_coding	FXYD domain containing ion transport regulator 5 [Source:HGNC Symbol;Acc:HGNC:4029]	2.20316
ENSG00000288645	NA	AC084756.2	protein_coding	novel protein	2.19916
ENSG00000153012	55203	LGI2	protein_coding	leucine rich repeat LGI family member 2 [Source:HGNC Symbol;Acc:HGNC:18710]	2.1856
ENSG00000101187	28231	SLCO4A1	protein_coding	solute carrier organic anion transporter family member 4A1 [Source:HGNC Symbol;Acc:HGNC:10953]	2.1712
ENSG00000141622	494470	RNF165	protein_coding	ring finger protein 165 [Source:HGNC Symbol;Acc:HGNC:31696]	2.14611
ENSG00000177103	57453	DSCAML1	protein_coding	DS cell adhesion molecule like 1 [Source:HGNC Symbol;Acc:HGNC:14656]	2.12817
ENSG00000187134	1645	AKR1C1	protein_coding	aldo-keto reductase family 1 member C1 [Source:HGNC Symbol;Acc:HGNC:384]	2.11915
ENSG00000105409	478	ATP1A3	protein_coding	ATPase Na+/K+ transporting subunit alpha 3 [Source:HGNC Symbol;Acc:HGNC:801]	2.11582
ENSG00000274810	NA	NPHP3-ACAD11	protein_coding	NPHP3-ACAD11 readthrough (NMD candidate) [Source:HGNC Symbol;Acc:HGNC:48351]	2.10771
ENSG00000197410	54798	DCHS2	protein_coding	dachsous cadherin-related 2 [Source:HGNC Symbol;Acc:HGNC:23111]	2.06802
ENSG00000092964	1808	DPYSL2	protein_coding	dihydropyrimidinase like 2 [Source:HGNC Symbol;Acc:HGNC:3014]	2.06756
ENSG00000128284	80833	APOL3	protein_coding	apolipoprotein L3 [Source:HGNC Symbol;Acc:HGNC:14868]	2.05618
ENSG00000079156	114880	OSBPL6	protein_coding	oxysterol binding protein like 6 [Source:HGNC Symbol;Acc:HGNC:16388]	2.05147
ENSG00000138311	22891	ZNF365	protein_coding	zinc finger protein 365 [Source:HGNC Symbol;Acc:HGNC:18194]	2.04194
ENSG00000167779	3489	IGFBP6	protein_coding	insulin like growth factor binding protein 6 [Source:HGNC Symbol;Acc:HGNC:5475]	2.03961
ENSG00000134363	10468	FST	protein_coding	follistatin [Source:HGNC Symbol;Acc:HGNC:3971]	2.03134
ENSG00000108602	218	ALDH3A1	protein_coding	aldehyde dehydrogenase 3 family member A1 [Source:HGNC Symbol;Acc:HGNC:405]	2.02321
ENSG00000063438	NA	AHRR	protein_coding	aryl-hydrocarbon receptor repressor [Source:HGNC Symbol;Acc:HGNC:346]	2.0208
ENSG00000144406	285175	UNC80	protein_coding	unc-80 homolog, NALCN channel complex subunit [Source:HGNC Symbol;Acc:HGNC:26582]	2.02033
ENSG00000175175	22843	PPM1E	protein_coding	protein phosphatase, Mg2+/Mn2+ dependent 1E [Source:HGNC Symbol;Acc:HGNC:19322]	2.01598
ENSG00000100504	5836	PYGL	protein_coding	glycogen phosphorylase L [Source:HGNC Symbol;Acc:HGNC:9725]	1.99082
ENSG00000203546	NA	AL139353.1	protein_coding	novel protein	1.97746
ENSG00000135643	27345	KCNMB4	protein_coding	potassium calcium-activated channel subfamily M regulatory beta subunit 4 [Source:HGNC Symbol;Acc:HGNC:6289]	1.97212
ENSG00000102452	259232	NALCN	protein_coding	sodium leak channel, non-selective [Source:HGNC Symbol;Acc:HGNC:19082]	1.97096
ENSG00000267022	NA	AC067968.1	protein_coding	novel protein	1.95948
ENSG00000145423	6423	SFRP2	protein_coding	secreted frizzled related protein 2 [Source:HGNC Symbol;Acc:HGNC:10777]	1.94027
ENSG00000115414	2335	FN1	protein_coding	fibronectin 1 [Source:HGNC Symbol;Acc:HGNC:3778]	1.91916
ENSG00000104332	6422	SFRP1	protein_coding	secreted frizzled related protein 1 [Source:HGNC Symbol;Acc:HGNC:10776]	1.91843
ENSG00000165124	79987	SVEP1	protein_coding	sushi, von Willebrand factor type A, EGF and pentraxin domain containing 1 [Source:HGNC Symbol;Acc:HGNC:15985]	1.91446
ENSG00000156140	9508	ADAMTS3	protein_coding	ADAM metallopeptidase with thrombospondin type 1 motif 3 [Source:HGNC Symbol;Acc:HGNC:219]	1.90736
ENSG00000229544	390010	NKX1-2	protein_coding	NK1 homeobox 2 [Source:HGNC Symbol;Acc:HGNC:31652]	1.90257
ENSG00000151834	2555	GABRA2	protein_coding	gamma-aminobutyric acid type A receptor subunit alpha2 [Source:HGNC Symbol;Acc:HGNC:4076]	1.89845
ENSG00000002587	9957	HS3ST1	protein_coding	heparan sulfate-glucosamine 3-sulfotransferase 1 [Source:HGNC Symbol;Acc:HGNC:5194]	1.89272
ENSG00000242515	54575	UGT1A10	protein_coding	UDP glucuronosyltransferase family 1 member A10 [Source:HGNC Symbol;Acc:HGNC:12531]	1.88902
ENSG00000122877	1959	EGR2	protein_coding	early growth response 2 [Source:HGNC Symbol;Acc:HGNC:3239]	1.86384
ENSG00000185070	23768	FLRT2	protein_coding	fibronectin leucine rich transmembrane protein 2 [Source:HGNC Symbol;Acc:HGNC:3761]	1.86216
ENSG00000175556	79836	LONRF3	protein_coding	LON peptidase N-terminal domain and ring finger 3 [Source:HGNC Symbol;Acc:HGNC:21152]	1.85906
ENSG00000165949	3429	IFI27	protein_coding	interferon alpha inducible protein 27 [Source:HGNC Symbol;Acc:HGNC:5397]	1.85012
ENSG00000170909	126014	OSCAR	protein_coding	osteoclast associated Ig-like receptor [Source:HGNC Symbol;Acc:HGNC:29960]	1.84598
ENSG00000060718	1301	COL11A1	protein_coding	collagen type XI alpha 1 chain [Source:HGNC Symbol;Acc:HGNC:2186]	1.84413
ENSG00000116962	4811	NID1	protein_coding	nidogen 1 [Source:HGNC Symbol;Acc:HGNC:7821]	1.8395
ENSG00000156453	5097	PCDH1	protein_coding	protocadherin 1 [Source:HGNC Symbol;Acc:HGNC:8655]	1.82495
ENSG00000009694	10178	TENM1	protein_coding	teneurin transmembrane protein 1 [Source:HGNC Symbol;Acc:HGNC:8117]	1.80932
ENSG00000006659	56891	LGALS14	protein_coding	galectin 14 [Source:HGNC Symbol;Acc:HGNC:30054]	1.79514
ENSG00000029534	286	ANK1	protein_coding	ankyrin 1 [Source:HGNC Symbol;Acc:HGNC:492]	1.78521
ENSG00000121236	117854	TRIM6	protein_coding	tripartite motif containing 6 [Source:HGNC Symbol;Acc:HGNC:16277]	1.78465
ENSG00000134548	80763	SPX	protein_coding	spexin hormone [Source:HGNC Symbol;Acc:HGNC:28139]	1.77845
ENSG00000086289	54749	EPDR1	protein_coding	ependymin related 1 [Source:HGNC Symbol;Acc:HGNC:17572]	1.75724
ENSG00000148344	9536	PTGES	protein_coding	prostaglandin E synthase [Source:HGNC Symbol;Acc:HGNC:9599]	1.75298
ENSG00000132821	128434	VSTM2L	protein_coding	V-set and transmembrane domain containing 2 like [Source:HGNC Symbol;Acc:HGNC:16096]	1.75148
ENSG00000069482	51083	GAL	protein_coding	galanin and GMAP prepropeptide [Source:HGNC Symbol;Acc:HGNC:4114]	1.75121
ENSG00000164619	168667	BMPER	protein_coding	BMP binding endothelial regulator [Source:HGNC Symbol;Acc:HGNC:24154]	1.74196
ENSG00000198223	1438	CSF2RA	protein_coding	colony stimulating factor 2 receptor subunit alpha [Source:HGNC Symbol;Acc:HGNC:2435]	1.74099
ENSG00000115380	2202	EFEMP1	protein_coding	EGF containing fibulin extracellular matrix protein 1 [Source:HGNC Symbol;Acc:HGNC:3218]	1.73174
ENSG00000184611	90134	KCNH7	protein_coding	potassium voltage-gated channel subfamily H member 7 [Source:HGNC Symbol;Acc:HGNC:18863]	1.72106
ENSG00000270149	NA	AL591806.3	protein_coding	novel transcript, TSTD1 - F11R readthrough	1.71751
ENSG00000115252	5136	PDE1A	protein_coding	phosphodiesterase 1A [Source:HGNC Symbol;Acc:HGNC:8774]	1.70369
ENSG00000134775	80206	FHOD3	protein_coding	formin homology 2 domain containing 3 [Source:HGNC Symbol;Acc:HGNC:26178]	1.70169
ENSG00000134013	4017	LOXL2	protein_coding	lysyl oxidase like 2 [Source:HGNC Symbol;Acc:HGNC:6666]	1.70015
ENSG00000075618	6624	FSCN1	protein_coding	fascin actin-bundling protein 1 [Source:HGNC Symbol;Acc:HGNC:11148]	1.69433
ENSG00000225614	84627	ZNF469	protein_coding	zinc finger protein 469 [Source:HGNC Symbol;Acc:HGNC:23216]	1.6921
ENSG00000160255	3689	ITGB2	protein_coding	integrin subunit beta 2 [Source:HGNC Symbol;Acc:HGNC:6155]	1.6833
ENSG00000135114	8638	OASL	protein_coding	2prime-5prime-oligoadenylate synthetase like [Source:HGNC Symbol;Acc:HGNC:8090]	1.67717
ENSG00000121743	2700	GJA3	protein_coding	gap junction protein alpha 3 [Source:HGNC Symbol;Acc:HGNC:4277]	1.66759
ENSG00000196814	89853	MVB12B	protein_coding	multivesicular body subunit 12B [Source:HGNC Symbol;Acc:HGNC:23368]	1.66141
ENSG00000184838	51334	PRR16	protein_coding	proline rich 16 [Source:HGNC Symbol;Acc:HGNC:29654]	1.6524
ENSG00000196139	8644	AKR1C3	protein_coding	aldo-keto reductase family 1 member C3 [Source:HGNC Symbol;Acc:HGNC:386]	1.64076
ENSG00000115107	55240	STEAP3	protein_coding	STEAP3 metalloreductase [Source:HGNC Symbol;Acc:HGNC:24592]	1.63774
ENSG00000144681	6769	STAC	protein_coding	SH3 and cysteine rich domain [Source:HGNC Symbol;Acc:HGNC:11353]	1.63673
ENSG00000106976	1759	DNM1	protein_coding	dynamin 1 [Source:HGNC Symbol;Acc:HGNC:2972]	1.63046
ENSG00000154102	404550	C16orf74	protein_coding	chromosome 16 open reading frame 74 [Source:HGNC Symbol;Acc:HGNC:23362]	1.62931
ENSG00000168913	375704	ENHO	protein_coding	energy homeostasis associated [Source:HGNC Symbol;Acc:HGNC:24838]	1.6257
ENSG00000137959	10964	IFI44L	protein_coding	interferon induced protein 44 like [Source:HGNC Symbol;Acc:HGNC:17817]	1.62529
ENSG00000013297	5010	CLDN11	protein_coding	claudin 11 [Source:HGNC Symbol;Acc:HGNC:8514]	1.61508
ENSG00000169760	22871	NLGN1	protein_coding	neuroligin 1 [Source:HGNC Symbol;Acc:HGNC:14291]	1.60566
ENSG00000154027	26289	AK5	protein_coding	adenylate kinase 5 [Source:HGNC Symbol;Acc:HGNC:365]	1.5986
ENSG00000139971	145407	ARMH4	protein_coding	armadillo like helical domain containing 4 [Source:HGNC Symbol;Acc:HGNC:19846]	1.59858
ENSG00000162545	55450	CAMK2N1	protein_coding	calcium/calmodulin dependent protein kinase II inhibitor 1 [Source:HGNC Symbol;Acc:HGNC:24190]	1.59463
ENSG00000204540	170679	PSORS1C1	protein_coding	psoriasis susceptibility 1 candidate 1 [Source:HGNC Symbol;Acc:HGNC:17202]	1.59449
ENSG00000075035	9671	WSCD2	protein_coding	WSC domain containing 2 [Source:HGNC Symbol;Acc:HGNC:29117]	1.59262
ENSG00000177459	203111	ERICH5	protein_coding	glutamate rich 5 [Source:HGNC Symbol;Acc:HGNC:26823]	1.58617
ENSG00000118473	84251	SGIP1	protein_coding	SH3GL interacting endocytic adaptor 1 [Source:HGNC Symbol;Acc:HGNC:25412]	1.57654
ENSG00000158270	81035	COLEC12	protein_coding	collectin subfamily member 12 [Source:HGNC Symbol;Acc:HGNC:16016]	1.56436
ENSG00000116678	3953	LEPR	protein_coding	leptin receptor [Source:HGNC Symbol;Acc:HGNC:6554]	1.5509
ENSG00000204176	83849	SYT15	protein_coding	synaptotagmin 15 [Source:HGNC Symbol;Acc:HGNC:17167]	1.5428
ENSG00000185989	22821	RASA3	protein_coding	RAS p21 protein activator 3 [Source:HGNC Symbol;Acc:HGNC:20331]	1.54031
ENSG00000203867	282996	RBM20	protein_coding	RNA binding motif protein 20 [Source:HGNC Symbol;Acc:HGNC:27424]	1.5313
ENSG00000184702	5413	SEPTIN5	protein_coding	septin 5 [Source:HGNC Symbol;Acc:HGNC:9164]	1.52765
ENSG00000154760	146857	SLFN13	protein_coding	schlafen family member 13 [Source:HGNC Symbol;Acc:HGNC:26481]	1.52583
ENSG00000276600	338382	RAB7B	protein_coding	RAB7B, member RAS oncogene family [Source:HGNC Symbol;Acc:HGNC:30513]	1.51298
ENSG00000165424	219654	ZCCHC24	protein_coding	zinc finger CCHC-type containing 24 [Source:HGNC Symbol;Acc:HGNC:26911]	1.50015

## Sheet: OVCAR3 A3A V3
OVCAR3 A3A V3 DEGs UP							OVCAR3 A3A V3 DEGs DN
Feature_ID	entrezgene	external_gene_name	gene_biotype	description	log2FC		Feature_ID	entrezgene	external_gene_name	gene_biotype	description	log2FC
ENSG00000086967	4606	MYBPC2	protein_coding	myosin binding protein C2 [Source:HGNC Symbol;Acc:HGNC:7550]	6.9346		ENSG00000132010	7568	ZNF20	protein_coding	zinc finger protein 20 [Source:HGNC Symbol;Acc:HGNC:12992]	-1.49534
ENSG00000283228	NA	AC068547.1	protein_coding	novel transcript	5.7198		ENSG00000084207	2950	GSTP1	protein_coding	glutathione S-transferase pi 1 [Source:HGNC Symbol;Acc:HGNC:4638]	-1.50862
ENSG00000141837	773	CACNA1A	protein_coding	calcium voltage-gated channel subunit alpha1 A [Source:HGNC Symbol;Acc:HGNC:1388]	5.63736		ENSG00000112852	56133	PCDHB2	protein_coding	protocadherin beta 2 [Source:HGNC Symbol;Acc:HGNC:8687]	-1.51669
ENSG00000174837	2015	ADGRE1	protein_coding	adhesion G protein-coupled receptor E1 [Source:HGNC Symbol;Acc:HGNC:3336]	5.50743		ENSG00000182985	23705	CADM1	protein_coding	cell adhesion molecule 1 [Source:HGNC Symbol;Acc:HGNC:5951]	-1.52376
ENSG00000262633	NA	AC005670.2	protein_coding	novel protein	5.37322		ENSG00000178662	80034	CSRNP3	protein_coding	cysteine and serine rich nuclear protein 3 [Source:HGNC Symbol;Acc:HGNC:30729]	-1.53209
ENSG00000242515	54575	UGT1A10	protein_coding	UDP glucuronosyltransferase family 1 member A10 [Source:HGNC Symbol;Acc:HGNC:12531]	5.35643		ENSG00000144730	54756	IL17RD	protein_coding	interleukin 17 receptor D [Source:HGNC Symbol;Acc:HGNC:17616]	-1.54925
ENSG00000205923	752014	CEMP1	protein_coding	cementum protein 1 [Source:HGNC Symbol;Acc:HGNC:32553]	5.17446		ENSG00000169418	4881	NPR1	protein_coding	natriuretic peptide receptor 1 [Source:HGNC Symbol;Acc:HGNC:7943]	-1.56419
ENSG00000159167	6781	STC1	protein_coding	stanniocalcin 1 [Source:HGNC Symbol;Acc:HGNC:11373]	4.93232		ENSG00000164116	2982	GUCY1A1	protein_coding	guanylate cyclase 1 soluble subunit alpha 1 [Source:HGNC Symbol;Acc:HGNC:4685]	-1.56525
ENSG00000148082	53358	SHC3	protein_coding	SHC adaptor protein 3 [Source:HGNC Symbol;Acc:HGNC:18181]	4.90885		ENSG00000205560	1375	CPT1B	protein_coding	carnitine palmitoyltransferase 1B [Source:HGNC Symbol;Acc:HGNC:2329]	-1.56545
ENSG00000249853	222537	HS3ST5	protein_coding	heparan sulfate-glucosamine 3-sulfotransferase 5 [Source:HGNC Symbol;Acc:HGNC:19419]	4.70085		ENSG00000160678	6271	S100A1	protein_coding	S100 calcium binding protein A1 [Source:HGNC Symbol;Acc:HGNC:10486]	-1.56577
ENSG00000240694	10687	PNMA2	protein_coding	PNMA family member 2 [Source:HGNC Symbol;Acc:HGNC:9159]	4.2908		ENSG00000145703	10788	IQGAP2	protein_coding	IQ motif containing GTPase activating protein 2 [Source:HGNC Symbol;Acc:HGNC:6111]	-1.56759
ENSG00000286185	NA	AC242842.3	protein_coding	novel protein, identical to neuroblastoma breakpoint family, member 19 NBPF19	4.0353		ENSG00000135318	4907	NT5E	protein_coding	5prime-nucleotidase ecto [Source:HGNC Symbol;Acc:HGNC:8021]	-1.57075
ENSG00000286075	NA	AC009412.1	protein_coding	novel protein	3.94391		ENSG00000175591	5029	P2RY2	protein_coding	purinergic receptor P2Y2 [Source:HGNC Symbol;Acc:HGNC:8541]	-1.59585
ENSG00000198046	63934	ZNF667	protein_coding	zinc finger protein 667 [Source:HGNC Symbol;Acc:HGNC:28854]	3.81647		ENSG00000130518	80726	IQCN	protein_coding	IQ motif containing N [Source:HGNC Symbol;Acc:HGNC:29350]	-1.6052
ENSG00000203546	NA	AL139353.1	protein_coding	novel protein	3.79885		ENSG00000154237	79705	LRRK1	protein_coding	leucine rich repeat kinase 1 [Source:HGNC Symbol;Acc:HGNC:18608]	-1.61392
ENSG00000180440	400120	SERTM1	protein_coding	serine rich and transmembrane domain containing 1 [Source:HGNC Symbol;Acc:HGNC:33792]	3.78687		ENSG00000166825	290	ANPEP	protein_coding	alanyl aminopeptidase, membrane [Source:HGNC Symbol;Acc:HGNC:500]	-1.61781
ENSG00000230453	441459	ANKRD18B	protein_coding	ankyrin repeat domain 18B [Source:HGNC Symbol;Acc:HGNC:23644]	3.78541		ENSG00000125730	718	C3	protein_coding	complement C3 [Source:HGNC Symbol;Acc:HGNC:1318]	-1.62078
ENSG00000256514	NA	AP003419.1	protein_coding	novel protein	3.66777		ENSG00000138207	5950	RBP4	protein_coding	retinol binding protein 4 [Source:HGNC Symbol;Acc:HGNC:9922]	-1.62461
ENSG00000116299	57535	ELAPOR1	protein_coding	endosome-lysosome associated apoptosis and autophagy regulator 1 [Source:HGNC Symbol;Acc:HGNC:29618]	3.60626		ENSG00000105088	93145	OLFM2	protein_coding	olfactomedin 2 [Source:HGNC Symbol;Acc:HGNC:17189]	-1.62637
ENSG00000146250	167681	PRSS35	protein_coding	serine protease 35 [Source:HGNC Symbol;Acc:HGNC:21387]	3.59813		ENSG00000285025	NA	AL022312.1	protein_coding	MIEF1 upstream open reading frame protein [Source:UniProtKB/Swiss-Prot;Acc:L0R8F8]	-1.63503
ENSG00000164176	10085	EDIL3	protein_coding	EGF like repeats and discoidin domains 3 [Source:HGNC Symbol;Acc:HGNC:3173]	3.54264		ENSG00000127824	7277	TUBA4A	protein_coding	tubulin alpha 4a [Source:HGNC Symbol;Acc:HGNC:12407]	-1.64035
ENSG00000173406	1600	DAB1	protein_coding	DAB adaptor protein 1 [Source:HGNC Symbol;Acc:HGNC:2661]	3.50718		ENSG00000128918	8854	ALDH1A2	protein_coding	aldehyde dehydrogenase 1 family member A2 [Source:HGNC Symbol;Acc:HGNC:15472]	-1.65591
ENSG00000213297	NA	ZNF625-ZNF20	protein_coding	ZNF625-ZNF20 readthrough (NMD candidate) [Source:HGNC Symbol;Acc:HGNC:48368]	3.50466		ENSG00000135333	2045	EPHA7	protein_coding	EPH receptor A7 [Source:HGNC Symbol;Acc:HGNC:3390]	-1.66792
ENSG00000154822	23228	PLCL2	protein_coding	phospholipase C like 2 [Source:HGNC Symbol;Acc:HGNC:9064]	3.4685		ENSG00000154856	147495	APCDD1	protein_coding	APC down-regulated 1 [Source:HGNC Symbol;Acc:HGNC:15718]	-1.67112
ENSG00000101210	1917	EEF1A2	protein_coding	eukaryotic translation elongation factor 1 alpha 2 [Source:HGNC Symbol;Acc:HGNC:3192]	3.36081		ENSG00000134531	2012	EMP1	protein_coding	epithelial membrane protein 1 [Source:HGNC Symbol;Acc:HGNC:3333]	-1.70094
ENSG00000055813	114800	CCDC85A	protein_coding	coiled-coil domain containing 85A [Source:HGNC Symbol;Acc:HGNC:29400]	3.31385		ENSG00000172318	8708	B3GALT1	protein_coding	beta-1,3-galactosyltransferase 1 [Source:HGNC Symbol;Acc:HGNC:916]	-1.70639
ENSG00000099250	8829	NRP1	protein_coding	neuropilin 1 [Source:HGNC Symbol;Acc:HGNC:8004]	3.19295		ENSG00000284952	NA	AC104472.3	protein_coding	novel transcript	-1.71285
ENSG00000152784	56978	PRDM8	protein_coding	PR/SET domain 8 [Source:HGNC Symbol;Acc:HGNC:13993]	3.17934		ENSG00000158125	7498	XDH	protein_coding	xanthine dehydrogenase [Source:HGNC Symbol;Acc:HGNC:12805]	-1.72231
ENSG00000164687	2171	FABP5	protein_coding	fatty acid binding protein 5 [Source:HGNC Symbol;Acc:HGNC:3560]	3.16944		ENSG00000206579	114786	XKR4	protein_coding	XK related 4 [Source:HGNC Symbol;Acc:HGNC:29394]	-1.7264
ENSG00000081803	93664	CADPS2	protein_coding	calcium dependent secretion activator 2 [Source:HGNC Symbol;Acc:HGNC:16018]	3.15101		ENSG00000142149	30811	HUNK	protein_coding	hormonally up-regulated Neu-associated kinase [Source:HGNC Symbol;Acc:HGNC:13326]	-1.7354
ENSG00000137462	7097	TLR2	protein_coding	toll like receptor 2 [Source:HGNC Symbol;Acc:HGNC:11848]	3.1276		ENSG00000159374	130951	M1AP	protein_coding	meiosis 1 associated protein [Source:HGNC Symbol;Acc:HGNC:25183]	-1.74013
ENSG00000184005	256435	ST6GALNAC3	protein_coding	ST6 N-acetylgalactosaminide alpha-2,6-sialyltransferase 3 [Source:HGNC Symbol;Acc:HGNC:19343]	3.11047		ENSG00000138829	2201	FBN2	protein_coding	fibrillin 2 [Source:HGNC Symbol;Acc:HGNC:3604]	-1.74445
ENSG00000101746	8715	NOL4	protein_coding	nucleolar protein 4 [Source:HGNC Symbol;Acc:HGNC:7870]	3.03812		ENSG00000157551	3772	KCNJ15	protein_coding	potassium inwardly rectifying channel subfamily J member 15 [Source:HGNC Symbol;Acc:HGNC:6261]	-1.75374
ENSG00000256966	NA	AL513165.2	protein_coding	novel transcript	3.02847		ENSG00000104951	259307	IL4I1	protein_coding	interleukin 4 induced 1 [Source:HGNC Symbol;Acc:HGNC:19094]	-1.8079
ENSG00000003137	56603	CYP26B1	protein_coding	cytochrome P450 family 26 subfamily B member 1 [Source:HGNC Symbol;Acc:HGNC:20581]	2.99382		ENSG00000204539	1041	CDSN	protein_coding	corneodesmosin [Source:HGNC Symbol;Acc:HGNC:1802]	-1.82123
ENSG00000141622	494470	RNF165	protein_coding	ring finger protein 165 [Source:HGNC Symbol;Acc:HGNC:31696]	2.96614		ENSG00000204983	5644	PRSS1	protein_coding	serine protease 1 [Source:HGNC Symbol;Acc:HGNC:9475]	-1.82922
ENSG00000011347	9066	SYT7	protein_coding	synaptotagmin 7 [Source:HGNC Symbol;Acc:HGNC:11514]	2.90712		ENSG00000124225	56937	PMEPA1	protein_coding	prostate transmembrane protein, androgen induced 1 [Source:HGNC Symbol;Acc:HGNC:14107]	-1.84337
ENSG00000183760	390928	ACP7	protein_coding	acid phosphatase 7, tartrate resistant (putative) [Source:HGNC Symbol;Acc:HGNC:33781]	2.88705		ENSG00000180537	221687	RNF182	protein_coding	ring finger protein 182 [Source:HGNC Symbol;Acc:HGNC:28522]	-1.84657
ENSG00000123700	3759	KCNJ2	protein_coding	potassium inwardly rectifying channel subfamily J member 2 [Source:HGNC Symbol;Acc:HGNC:6263]	2.88164		ENSG00000138669	5593	PRKG2	protein_coding	protein kinase cGMP-dependent 2 [Source:HGNC Symbol;Acc:HGNC:9416]	-1.87362
ENSG00000270136	NA	MICOS10-NBL1	protein_coding	MICOS10-NBL1 readthrough [Source:HGNC Symbol;Acc:HGNC:48338]	2.87861		ENSG00000283930	NA	AL117339.4	protein_coding	novel transcript	-1.87837
ENSG00000101187	28231	SLCO4A1	protein_coding	solute carrier organic anion transporter family member 4A1 [Source:HGNC Symbol;Acc:HGNC:10953]	2.8739		ENSG00000162949	92291	CAPN13	protein_coding	calpain 13 [Source:HGNC Symbol;Acc:HGNC:16663]	-1.89523
ENSG00000119283	440730	TRIM67	protein_coding	tripartite motif containing 67 [Source:HGNC Symbol;Acc:HGNC:31859]	2.84945		ENSG00000115221	3694	ITGB6	protein_coding	integrin subunit beta 6 [Source:HGNC Symbol;Acc:HGNC:6161]	-1.90955
ENSG00000275793	85376	RIMBP3	protein_coding	RIMS binding protein 3 [Source:HGNC Symbol;Acc:HGNC:29344]	2.83958		ENSG00000266086	NA	AC015813.2	protein_coding	novel transcript	-1.94272
ENSG00000095596	1592	CYP26A1	protein_coding	cytochrome P450 family 26 subfamily A member 1 [Source:HGNC Symbol;Acc:HGNC:2603]	2.82824		ENSG00000196154	6275	S100A4	protein_coding	S100 calcium binding protein A4 [Source:HGNC Symbol;Acc:HGNC:10494]	-1.945
ENSG00000266094	83593	RASSF5	protein_coding	Ras association domain family member 5 [Source:HGNC Symbol;Acc:HGNC:17609]	2.82386		ENSG00000196917	27198	HCAR1	protein_coding	hydroxycarboxylic acid receptor 1 [Source:HGNC Symbol;Acc:HGNC:4532]	-1.96607
ENSG00000186197	128178	EDARADD	protein_coding	EDAR associated death domain [Source:HGNC Symbol;Acc:HGNC:14341]	2.7488		ENSG00000124479	4693	NDP	protein_coding	norrin cystine knot growth factor NDP [Source:HGNC Symbol;Acc:HGNC:7678]	-1.96738
ENSG00000172818	5017	OVOL1	protein_coding	ovo like transcriptional repressor 1 [Source:HGNC Symbol;Acc:HGNC:8525]	2.69865		ENSG00000275896	5645	PRSS2	protein_coding	serine protease 2 [Source:HGNC Symbol;Acc:HGNC:9483]	-2.0031
ENSG00000286169	57491	PDCD6-AHRR	protein_coding	PDCD6-AHRR readthrough (NMD candidate) [Source:HGNC Symbol;Acc:HGNC:54724]	2.68585		ENSG00000168646	8313	AXIN2	protein_coding	axin 2 [Source:HGNC Symbol;Acc:HGNC:904]	-2.0181
ENSG00000107518	26033	ATRNL1	protein_coding	attractin like 1 [Source:HGNC Symbol;Acc:HGNC:29063]	2.67498		ENSG00000288622	NA	AC010442.3	protein_coding	Aryl hydrocarbon receptor repressor [Source:UniProtKB/Swiss-Prot;Acc:A9YTQ3]	-2.02723
ENSG00000009694	10178	TENM1	protein_coding	teneurin transmembrane protein 1 [Source:HGNC Symbol;Acc:HGNC:8117]	2.64898		ENSG00000197506	64078	SLC28A3	protein_coding	solute carrier family 28 member 3 [Source:HGNC Symbol;Acc:HGNC:16484]	-2.04934
ENSG00000243414	353376	TICAM2	protein_coding	toll like receptor adaptor molecule 2 [Source:HGNC Symbol;Acc:HGNC:21354]	2.64274		ENSG00000269693	NA	AC010422.6	protein_coding	novel transcript	-2.0523
ENSG00000288645	NA	AC084756.2	protein_coding	novel protein	2.63667		ENSG00000145808	171019	ADAMTS19	protein_coding	ADAM metallopeptidase with thrombospondin type 1 motif 19 [Source:HGNC Symbol;Acc:HGNC:17111]	-2.08053
ENSG00000196549	4311	MME	protein_coding	membrane metalloendopeptidase [Source:HGNC Symbol;Acc:HGNC:7154]	2.62276		ENSG00000166670	4319	MMP10	protein_coding	matrix metallopeptidase 10 [Source:HGNC Symbol;Acc:HGNC:7156]	-2.09388
ENSG00000060718	1301	COL11A1	protein_coding	collagen type XI alpha 1 chain [Source:HGNC Symbol;Acc:HGNC:2186]	2.59365		ENSG00000241476	6757	SSX2	protein_coding	SSX family member 2 [Source:HGNC Symbol;Acc:HGNC:11336]	-2.10548
ENSG00000259075	100528030	POC1B-GALNT4	protein_coding	POC1B-GALNT4 readthrough [Source:HGNC Symbol;Acc:HGNC:42957]	2.56995		ENSG00000262304	NA	AC027796.3	protein_coding	novel readthrough SHPK-TRPV1 protein	-2.11852
ENSG00000151834	2555	GABRA2	protein_coding	gamma-aminobutyric acid type A receptor subunit alpha2 [Source:HGNC Symbol;Acc:HGNC:4076]	2.53569		ENSG00000198759	25975	EGFL6	protein_coding	EGF like domain multiple 6 [Source:HGNC Symbol;Acc:HGNC:3235]	-2.14105
ENSG00000185924	146760	RTN4RL1	protein_coding	reticulon 4 receptor like 1 [Source:HGNC Symbol;Acc:HGNC:21329]	2.51249		ENSG00000070526	55808	ST6GALNAC1	protein_coding	ST6 N-acetylgalactosaminide alpha-2,6-sialyltransferase 1 [Source:HGNC Symbol;Acc:HGNC:23614]	-2.14244
ENSG00000069482	51083	GAL	protein_coding	galanin and GMAP prepropeptide [Source:HGNC Symbol;Acc:HGNC:4114]	2.50898		ENSG00000151322	64067	NPAS3	protein_coding	neuronal PAS domain protein 3 [Source:HGNC Symbol;Acc:HGNC:19311]	-2.15176
ENSG00000111728	6489	ST8SIA1	protein_coding	ST8 alpha-N-acetyl-neuraminide alpha-2,8-sialyltransferase 1 [Source:HGNC Symbol;Acc:HGNC:10869]	2.46773		ENSG00000112541	90632	PDE10A	protein_coding	phosphodiesterase 10A [Source:HGNC Symbol;Acc:HGNC:8772]	-2.19902
ENSG00000138311	22891	ZNF365	protein_coding	zinc finger protein 365 [Source:HGNC Symbol;Acc:HGNC:18194]	2.46156		ENSG00000112541	10846	PDE10A	protein_coding	phosphodiesterase 10A [Source:HGNC Symbol;Acc:HGNC:8772]	-2.19902
ENSG00000260287	101060321	TBC1D3G	protein_coding	TBC1 domain family member 3G [Source:HGNC Symbol;Acc:HGNC:29860]	2.45558		ENSG00000137673	4316	MMP7	protein_coding	matrix metallopeptidase 7 [Source:HGNC Symbol;Acc:HGNC:7174]	-2.21959
ENSG00000135063	9413	FAM189A2	protein_coding	family with sequence similarity 189 member A2 [Source:HGNC Symbol;Acc:HGNC:24820]	2.45435		ENSG00000175785	145270	PRIMA1	protein_coding	proline rich membrane anchor 1 [Source:HGNC Symbol;Acc:HGNC:18319]	-2.23221
ENSG00000145242	2044	EPHA5	protein_coding	EPH receptor A5 [Source:HGNC Symbol;Acc:HGNC:3389]	2.44864		ENSG00000067715	6857	SYT1	protein_coding	synaptotagmin 1 [Source:HGNC Symbol;Acc:HGNC:11509]	-2.32055
ENSG00000135643	27345	KCNMB4	protein_coding	potassium calcium-activated channel subfamily M regulatory beta subunit 4 [Source:HGNC Symbol;Acc:HGNC:6289]	2.41673		ENSG00000125954	100529261	CHURC1-FNTB	protein_coding	CHURC1-FNTB readthrough [Source:HGNC Symbol;Acc:HGNC:42960]	-2.35979
ENSG00000148468	221061	FAM171A1	protein_coding	family with sequence similarity 171 member A1 [Source:HGNC Symbol;Acc:HGNC:23522]	2.41595		ENSG00000070729	1258	CNGB1	protein_coding	cyclic nucleotide gated channel subunit beta 1 [Source:HGNC Symbol;Acc:HGNC:2151]	-2.40261
ENSG00000188848	389206	BEND4	protein_coding	BEN domain containing 4 [Source:HGNC Symbol;Acc:HGNC:23815]	2.40962		ENSG00000258864	NA	AC008575.1	protein_coding	novel protein	-2.45142
ENSG00000092964	1808	DPYSL2	protein_coding	dihydropyrimidinase like 2 [Source:HGNC Symbol;Acc:HGNC:3014]	2.40571		ENSG00000125735	8740	TNFSF14	protein_coding	TNF superfamily member 14 [Source:HGNC Symbol;Acc:HGNC:11930]	-2.49061
ENSG00000270106	NA	TSNAX-DISC1	protein_coding	TSNAX-DISC1 readthrough (NMD candidate) [Source:HGNC Symbol;Acc:HGNC:49177]	2.39857		ENSG00000047457	1356	CP	protein_coding	ceruloplasmin [Source:HGNC Symbol;Acc:HGNC:2295]	-2.54341
ENSG00000100504	5836	PYGL	protein_coding	glycogen phosphorylase L [Source:HGNC Symbol;Acc:HGNC:9725]	2.39553		ENSG00000266953	NA	AC092073.1	protein_coding	novel protein, readthrough between GPI and PDCD2	-2.5655
ENSG00000268447	727837	SSX2B	protein_coding	SSX family member 2B [Source:HGNC Symbol;Acc:HGNC:22263]	2.39138		ENSG00000269711	NA	AC008763.3	protein_coding	novel protein	-2.71972
ENSG00000007264	4145	MATK	protein_coding	megakaryocyte-associated tyrosine kinase [Source:HGNC Symbol;Acc:HGNC:6906]	2.36732		ENSG00000268790	NA	AC008764.4	protein_coding	novel protein	-2.78702
ENSG00000134363	10468	FST	protein_coding	follistatin [Source:HGNC Symbol;Acc:HGNC:3971]	2.34321		ENSG00000253797	9724	UTP14C	protein_coding	UTP14C small subunit processome component [Source:HGNC Symbol;Acc:HGNC:20321]	-2.79347
ENSG00000117322	1380	CR2	protein_coding	complement C3d receptor 2 [Source:HGNC Symbol;Acc:HGNC:2336]	2.33838		ENSG00000260537	NA	AC012184.2	protein_coding	novel protein, DDX19B and DDX19A readthrough	-2.84037
ENSG00000106714	79937	CNTNAP3	protein_coding	contactin associated protein family member 3 [Source:HGNC Symbol;Acc:HGNC:13834]	2.33466		ENSG00000181625	79008	SLX1B	protein_coding	SLX1 homolog B, structure-specific endonuclease subunit [Source:HGNC Symbol;Acc:HGNC:28748]	-2.92842
ENSG00000148344	9536	PTGES	protein_coding	prostaglandin E synthase [Source:HGNC Symbol;Acc:HGNC:9599]	2.31565		ENSG00000111780	NA	AL021546.1	protein_coding	novel protein	-2.93116
ENSG00000170909	126014	OSCAR	protein_coding	osteoclast associated Ig-like receptor [Source:HGNC Symbol;Acc:HGNC:29960]	2.29234		ENSG00000285897	NA	AC004687.2	protein_coding	novel transcript	-3.0642
ENSG00000187714	6572	SLC18A3	protein_coding	solute carrier family 18 member A3 [Source:HGNC Symbol;Acc:HGNC:10936]	2.28696		ENSG00000135373	26298	EHF	protein_coding	ETS homologous factor [Source:HGNC Symbol;Acc:HGNC:3246]	-3.18299
ENSG00000144681	6769	STAC	protein_coding	SH3 and cysteine rich domain [Source:HGNC Symbol;Acc:HGNC:11353]	2.28205		ENSG00000288639	NA	AC093246.1	protein_coding	novel protein	-3.22197
ENSG00000115252	5136	PDE1A	protein_coding	phosphodiesterase 1A [Source:HGNC Symbol;Acc:HGNC:8774]	2.27532		ENSG00000285920	NA	AC087721.2	protein_coding	novel protein	-3.31611
ENSG00000151632	1646	AKR1C2	protein_coding	aldo-keto reductase family 1 member C2 [Source:HGNC Symbol;Acc:HGNC:385]	2.27009		ENSG00000129654	2302	FOXJ1	protein_coding	forkhead box J1 [Source:HGNC Symbol;Acc:HGNC:3816]	-3.37014
ENSG00000159251	70	ACTC1	protein_coding	actin alpha cardiac muscle 1 [Source:HGNC Symbol;Acc:HGNC:143]	2.18538		ENSG00000283765	55486	AC131160.1	protein_coding	presenilin associated rhomboid like [Source:NCBI gene (formerly Entrezgene);Acc:55486]	-3.41411
ENSG00000132170	5468	PPARG	protein_coding	peroxisome proliferator activated receptor gamma [Source:HGNC Symbol;Acc:HGNC:9236]	2.18213		ENSG00000113532	7903	ST8SIA4	protein_coding	ST8 alpha-N-acetyl-neuraminide alpha-2,8-sialyltransferase 4 [Source:HGNC Symbol;Acc:HGNC:10871]	-4.65514
ENSG00000176438	161176	SYNE3	protein_coding	spectrin repeat containing nuclear envelope family member 3 [Source:HGNC Symbol;Acc:HGNC:19861]	2.17744		ENSG00000176887	6664	SOX11	protein_coding	SRY-box transcription factor 11 [Source:HGNC Symbol;Acc:HGNC:11191]	-5.28775
ENSG00000115461	3488	IGFBP5	protein_coding	insulin like growth factor binding protein 5 [Source:HGNC Symbol;Acc:HGNC:5474]	2.16213		ENSG00000172572	5139	PDE3A	protein_coding	phosphodiesterase 3A [Source:HGNC Symbol;Acc:HGNC:8778]	-5.37787
ENSG00000169071	4920	ROR2	protein_coding	receptor tyrosine kinase like orphan receptor 2 [Source:HGNC Symbol;Acc:HGNC:10257]	2.14591
ENSG00000089327	53827	FXYD5	protein_coding	FXYD domain containing ion transport regulator 5 [Source:HGNC Symbol;Acc:HGNC:4029]	2.1459
ENSG00000167779	3489	IGFBP6	protein_coding	insulin like growth factor binding protein 6 [Source:HGNC Symbol;Acc:HGNC:5475]	2.14476
ENSG00000185070	23768	FLRT2	protein_coding	fibronectin leucine rich transmembrane protein 2 [Source:HGNC Symbol;Acc:HGNC:3761]	2.13313
ENSG00000165124	79987	SVEP1	protein_coding	sushi, von Willebrand factor type A, EGF and pentraxin domain containing 1 [Source:HGNC Symbol;Acc:HGNC:15985]	2.12186
ENSG00000134548	80763	SPX	protein_coding	spexin hormone [Source:HGNC Symbol;Acc:HGNC:28139]	2.11182
ENSG00000258588	445372	TRIM6-TRIM34	protein_coding	TRIM6-TRIM34 readthrough [Source:HGNC Symbol;Acc:HGNC:33440]	2.10471
ENSG00000170396	91752	ZNF804A	protein_coding	zinc finger protein 804A [Source:HGNC Symbol;Acc:HGNC:21711]	2.0949
ENSG00000270149	NA	AL591806.3	protein_coding	novel transcript, TSTD1 - F11R readthrough	2.08338
ENSG00000156453	5097	PCDH1	protein_coding	protocadherin 1 [Source:HGNC Symbol;Acc:HGNC:8655]	2.08066
ENSG00000086289	54749	EPDR1	protein_coding	ependymin related 1 [Source:HGNC Symbol;Acc:HGNC:17572]	2.06522
ENSG00000144406	285175	UNC80	protein_coding	unc-80 homolog, NALCN channel complex subunit [Source:HGNC Symbol;Acc:HGNC:26582]	2.06369
ENSG00000128284	80833	APOL3	protein_coding	apolipoprotein L3 [Source:HGNC Symbol;Acc:HGNC:14868]	2.05794
ENSG00000126583	5582	PRKCG	protein_coding	protein kinase C gamma [Source:HGNC Symbol;Acc:HGNC:9402]	2.05082
ENSG00000156140	9508	ADAMTS3	protein_coding	ADAM metallopeptidase with thrombospondin type 1 motif 3 [Source:HGNC Symbol;Acc:HGNC:219]	2.04292
ENSG00000064300	4804	NGFR	protein_coding	nerve growth factor receptor [Source:HGNC Symbol;Acc:HGNC:7809]	2.0376
ENSG00000168913	375704	ENHO	protein_coding	energy homeostasis associated [Source:HGNC Symbol;Acc:HGNC:24838]	2.03131
ENSG00000188100	643161	FAM25A	protein_coding	family with sequence similarity 25 member A [Source:HGNC Symbol;Acc:HGNC:23436]	2.03105
ENSG00000029534	286	ANK1	protein_coding	ankyrin 1 [Source:HGNC Symbol;Acc:HGNC:492]	2.03079
ENSG00000184611	90134	KCNH7	protein_coding	potassium voltage-gated channel subfamily H member 7 [Source:HGNC Symbol;Acc:HGNC:18863]	2.00906
ENSG00000153012	55203	LGI2	protein_coding	leucine rich repeat LGI family member 2 [Source:HGNC Symbol;Acc:HGNC:18710]	1.98898
ENSG00000197410	54798	DCHS2	protein_coding	dachsous cadherin-related 2 [Source:HGNC Symbol;Acc:HGNC:23111]	1.97663
ENSG00000163531	23114	NFASC	protein_coding	neurofascin [Source:HGNC Symbol;Acc:HGNC:29866]	1.96737
ENSG00000163132	4487	MSX1	protein_coding	msh homeobox 1 [Source:HGNC Symbol;Acc:HGNC:7391]	1.96452
ENSG00000116962	4811	NID1	protein_coding	nidogen 1 [Source:HGNC Symbol;Acc:HGNC:7821]	1.95939
ENSG00000109625	8532	CPZ	protein_coding	carboxypeptidase Z [Source:HGNC Symbol;Acc:HGNC:2333]	1.94739
ENSG00000109846	1410	CRYAB	protein_coding	crystallin alpha B [Source:HGNC Symbol;Acc:HGNC:2389]	1.94238
ENSG00000134775	80206	FHOD3	protein_coding	formin homology 2 domain containing 3 [Source:HGNC Symbol;Acc:HGNC:26178]	1.9362
ENSG00000132821	128434	VSTM2L	protein_coding	V-set and transmembrane domain containing 2 like [Source:HGNC Symbol;Acc:HGNC:16096]	1.93313
ENSG00000115380	2202	EFEMP1	protein_coding	EGF containing fibulin extracellular matrix protein 1 [Source:HGNC Symbol;Acc:HGNC:3218]	1.93016
ENSG00000104833	10382	TUBB4A	protein_coding	tubulin beta 4A class IVa [Source:HGNC Symbol;Acc:HGNC:20774]	1.91894
ENSG00000038945	4481	MSR1	protein_coding	macrophage scavenger receptor 1 [Source:HGNC Symbol;Acc:HGNC:7376]	1.91738
ENSG00000168874	84913	ATOH8	protein_coding	atonal bHLH transcription factor 8 [Source:HGNC Symbol;Acc:HGNC:24126]	1.89685
ENSG00000285238	NA	AC006064.6	protein_coding	novel transcript	1.88852
ENSG00000106976	1759	DNM1	protein_coding	dynamin 1 [Source:HGNC Symbol;Acc:HGNC:2972]	1.87477
ENSG00000196368	55190	NUDT11	protein_coding	nudix hydrolase 11 [Source:HGNC Symbol;Acc:HGNC:18011]	1.86741
ENSG00000169760	22871	NLGN1	protein_coding	neuroligin 1 [Source:HGNC Symbol;Acc:HGNC:14291]	1.86278
ENSG00000260914	NA	AC026464.4	protein_coding	novel protein	1.86228
ENSG00000079156	114880	OSBPL6	protein_coding	oxysterol binding protein like 6 [Source:HGNC Symbol;Acc:HGNC:16388]	1.84924
ENSG00000177103	57453	DSCAML1	protein_coding	DS cell adhesion molecule like 1 [Source:HGNC Symbol;Acc:HGNC:14656]	1.84546
ENSG00000175175	22843	PPM1E	protein_coding	protein phosphatase, Mg2+/Mn2+ dependent 1E [Source:HGNC Symbol;Acc:HGNC:19322]	1.84337
ENSG00000276289	102723475	KCNE1B	protein_coding	potassium voltage-gated channel subfamily E regulatory subunit 1B [Source:HGNC Symbol;Acc:HGNC:52280]	1.8379
ENSG00000164619	168667	BMPER	protein_coding	BMP binding endothelial regulator [Source:HGNC Symbol;Acc:HGNC:24154]	1.82098
ENSG00000118473	84251	SGIP1	protein_coding	SH3GL interacting endocytic adaptor 1 [Source:HGNC Symbol;Acc:HGNC:25412]	1.80359
ENSG00000100867	10202	DHRS2	protein_coding	dehydrogenase/reductase 2 [Source:HGNC Symbol;Acc:HGNC:18349]	1.80282
ENSG00000241935	112817	HOGA1	protein_coding	4-hydroxy-2-oxoglutarate aldolase 1 [Source:HGNC Symbol;Acc:HGNC:25155]	1.8026
ENSG00000115107	55240	STEAP3	protein_coding	STEAP3 metalloreductase [Source:HGNC Symbol;Acc:HGNC:24592]	1.79836
ENSG00000229544	390010	NKX1-2	protein_coding	NK1 homeobox 2 [Source:HGNC Symbol;Acc:HGNC:31652]	1.79487
ENSG00000197763	114112	TXNRD3	protein_coding	thioredoxin reductase 3 [Source:HGNC Symbol;Acc:HGNC:20667]	1.78712
ENSG00000185989	22821	RASA3	protein_coding	RAS p21 protein activator 3 [Source:HGNC Symbol;Acc:HGNC:20331]	1.78672
ENSG00000013297	5010	CLDN11	protein_coding	claudin 11 [Source:HGNC Symbol;Acc:HGNC:8514]	1.77198
ENSG00000122877	1959	EGR2	protein_coding	early growth response 2 [Source:HGNC Symbol;Acc:HGNC:3239]	1.76833
ENSG00000197020	163227	ZNF100	protein_coding	zinc finger protein 100 [Source:HGNC Symbol;Acc:HGNC:12880]	1.75947
ENSG00000175556	79836	LONRF3	protein_coding	LON peptidase N-terminal domain and ring finger 3 [Source:HGNC Symbol;Acc:HGNC:21152]	1.75848
ENSG00000183454	2903	GRIN2A	protein_coding	glutamate ionotropic receptor NMDA type subunit 2A [Source:HGNC Symbol;Acc:HGNC:4585]	1.7419
ENSG00000278558	728229	TMEM191B	protein_coding	transmembrane protein 191B [Source:HGNC Symbol;Acc:HGNC:33600]	1.74055
ENSG00000139209	55089	SLC38A4	protein_coding	solute carrier family 38 member 4 [Source:HGNC Symbol;Acc:HGNC:14679]	1.72571
ENSG00000278817	102724770	AC007325.4	protein_coding	protein DGCR6 [Source:NCBI gene (formerly Entrezgene);Acc:102724770]	1.72334
ENSG00000168209	54541	DDIT4	protein_coding	DNA damage inducible transcript 4 [Source:HGNC Symbol;Acc:HGNC:24944]	1.72154
ENSG00000115457	3485	IGFBP2	protein_coding	insulin like growth factor binding protein 2 [Source:HGNC Symbol;Acc:HGNC:5471]	1.71454
[truncated: 53 more rows]

## Sheet: OVCAR4 A3A V1
OVCAR4 A3A V1 DEGs UP							OVCAR4 A3A V1 DEGs DN
[truncated: 164 more rows]

## Sheet: OVCAR4 A3A V2
OVCAR4 A3A V2 DEGs UP							OVCAR4 A3A V2 DEGs DN
[truncated: 256 more rows]

[truncated: 1 more sheets: OVCAR4 A3A V3]
