# Supplementary material for: APOBEC3A drives ovarian cancer metastasis by altering epithelial-mesenchymal transition
Source: JCI Insight. 2025 Mar 10;10(5):e186409. doi: 10.1172/jci.insight.186409 (PMC11949045; doi:10.1172/jci.insight.186409)
Supplement: Supporting data values [file jciinsight-10-186409-s166.xlsx]

## Sheet: Fig 1a
	PCAWG	TCGA	DFCI/PENN
SBS2+13 relative contribution (%)	5.93786	4.92853	7.33547

## Sheet: Fig 1b
	Primary	Met	004 P	004 M	007 P	007 M	014 P	014 M	015 P	015 M	017 P	017 M	018 P	018 M
SBS2+13 relative contribution (%)	0.49	3.01874	0.83	7.66413	0	8.53349	0	5.10751	0.84	4.70061	0.39	4.26728	0	7.1892

## Sheet: Fig 2c
OVCAR3 Line	NT	NT	NT	NT	NT	NT	NT	NT	NT	NT	NT	NT	V1	V1	V1	V1	V1	V1	V2	V2	V2	V3	V3	V3	V3	V3	V3	V3	V3	V3	C106S	C106S	C106S
# colonies	59	47	44	55	73	41	100	89	17	36	29	19	206	219	229	167	211	238	93	127	111	134	148	140	177	205	147	112	195	125	84	88	60
OVCAR4 Line	NT	NT	NT	NT	NT	NT	V1	V1	V1	V1	V1	V1	V2	V2	V2	V3	V3	V3	V3	V3	V3	C106S	C106S	C106S
# colonies	81	97	59	83	87	55	230	256	179	249	253	234	176	129	137	276	314	269	329	335	260	89	93	68

## Sheet: Fig 2d
OVCAR3 Line	NT	NT	NT	NT	NT	NT	NT	NT	NT	NT	NT	NT	NT	NT	NT	NT	NT	NT	NT	NT	NT	NT	NT	NT	NT	NT	NT	NT	NT	NT	NT	V1	V1	V1	V1	V1	V1	V1	V1	V1	V1	V1	V1	V1	V1	V1	V2	V2	V2
wound area relative to 0h	0.460428	0.660698	0.622149	0.494028	0.473038	0.565187	0.478717	0.540006	0.460636	0.315955	0.619362	0.334572	0.416779	0.362213	0.493758	0.299949	0.478819	0.567314	0.536239	0.498029	0.589485	0.655744	0.50582	0.643283	0.45955	0.622536	0.592343	0.643619	0.708919	0.765527	0.647466	0.297203	0.396728	0.358239	0.122554	0.045617	0.238334	0.425198	0.386367	0.288349	0.468132	0.347649	0.33641	0.065478	0.287693	0.430808	0.377393	0.389328	0.349255
OVCAR4 Line	NT	NT	NT	NT	NT	NT	NT	NT	NT	NT	NT	NT	NT	NT	NT	NT	NT	NT	NT	NT	NT	NT	NT	NT	NT	NT	NT	NT	NT	NT	NT	NT	NT	V1	V1	V1	V1	V1	V1	V1	V1	V1	V1	V1	V1	V1	V1	V1	V1
wound area relative to 0h	0.565942	0.682752	0.683949	0.582361	0.699504	0.628695	0.709609	0.786191	0.407742	0.29244	0.329672	0.437422	0.484211	0.539169	0.537961	0.375849	0.344648	0.866878	0.94246	0.854251	0.85264	0.807742	0.956021	0.944721	0.949515	0.87676	0.890982	0.892324	0.522707	0.498865	0.368133	0.397474	0.568862	0.258692	0.461255	0.191272	0.394686	0.36569	0.394596	0.402579	0.335699	0.283761	0.357372	0.326829	0.336334	0.313526	0.339718	0.485177	0.412245
[truncated: 37 more columns]

## Sheet: Fig 2e
OVCAR3 Line	NT	NT	NT	NT	NT	NT	NT	NT	NT	NT	V1	V1	V1	V1	V1	V1	V1	V1	V1	V1	V1	V1	V1	V1	V1	V1	V2	V2	V2	V2	V2	V2	V2	V2	V2	V2	V2	V2	V2	V2	V2	V2	V2	V2	V2	V2	V2	V2	V2
invasion area relative to 0h	2.60113	2.64233	2.58974	3.15235	3.72371	3.66427	4.42066	4.28559	4.39704	2.63009	8.818	8.73061	6.15808	8.27354	6.92396	5.68839	5.79076	8.818	7.14383	8.73061	6.15808	7.42409	8.27354	6.30305	6.92396	5.68839	7.40645	7.73632	7.58407	7.84096	7.7359	7.23076	6.57814	7.91291	8.57074	5.73335	5.81927	7.00358	7.46422	5.27053	4.9992	5.73335	5.81927	7.00358	7.46422	5.27053	4.9992	7.40645	7.73632
OVCAR4 Line	NT	NT	NT	NT	NT	NT	V1	V1	V1	V1	V1	V1	V1	V1	V1	V2	V2	V2	V2	V2	V2	V2	V3	V3	V3	V3	V3	V3	V3	V3	C106S	C106S	C106S	C106S	C106S	C106S	C106S	C106S
invasion area relative to 0h	6.07841	4.68336	3.82539	2.36915	4.86152	6.48346	11.7561	7.65909	8.13324	8.43282	8.33289	5.69619	9.52794	9.47473	8.40246	10.202	6.04547	5.44774	8.45817	6.69613	8.76558	6.75089	6.4238	8.47698	9.32211	6.66174	6.90294	10.7801	7.33699	5.52356	6.34847	4.04229	3.48172	3.66714	2.64641	2.47628	5.30868	4.43731
[truncated: 35 more columns]

## Sheet: Fig 3a
Days	OVCAR3 NT Mice (emission photons/s)										OVCAR3 V1 Mice (emission photons/s)										OVCAR3 V2 Mice (emission photons/s)										OVCAR3 V3 Mice (emission photons/s)
	1	2	3	4	5	6	7	8	9	10	1	2	3	4	5	6	7	8	9	10	1	2	3	4	5	6	7	8	9	10	1	2	3	4	5	6	7	8	9	10
7	20800000000	16400000000	67100000000	31300000000	34200000000	24000000000	19600000000	7030000000	9990000000	21900000000	62300000000	29100000000	70800000000	24400000000	23800000000	61700000000	74800000000	55100000000	25600000000	46700000000	36600000000	11200000000	18700000000	32400000000	30700000000	6060000000	16000000000	6770000000	20800000000	7300000000	19300000000	8200000000	12800000000	4350000000	5940000000	26500000000	11700000000	23300000000	26400000000	15200000000
20	27500000000	32300000000	23000000000	17600000000	21600000000	15100000000	21000000000	9770000000	6800000000	50100000000	119000000000	84300000000	36100000000	72400000000	95600000000	217000000000	209000000000	227000000000	65000000000	110000000000	15500000000	9140000000	23200000000	6870000000		10100000000	7240000000	12200000000	9950000000	16400000000	14700000000	9510000000	4960000000	3240000000	2540000000	25900000000	25000000000	19300000000	39300000000	21800000000
40	982000000000	912000000000	637000000000		679000000000	167000000000	477000000000	398000000000		638000000000	1280000000000	1200000000000		1140000000000	1240000000000	1290000000000	1090000000000	1470000000000	668000000000	756000000000	250000000000	52200000000	141000000000	38500000000		264000000000	97700000000	206000000000	109000000000	343000000000	188000000000	42300000000	27200000000	38900000000	9350000000	39800000000	173000000000	114000000000	182000000000	117000000000
60	1820000000000	1400000000000	1350000000000		1750000000000		920000000000	1150000000000		993000000000	2030000000000	1490000000000		1840000000000	1880000000000	1150000000000	1160000000000	2220000000000	1160000000000	1310000000000	1300000000000	460000000000	2750000000000	616000000000		262000000000	252000000000	279000000000	121000000000	183000000000	1040000000000	465000000000	588000000000	547000000000	270000000000	739000000000	642000000000	789000000000	648000000000	636000000000
80	1720000000000	1540000000000	1370000000000		1490000000000		1010000000000	1020000000000		1180000000000	1700000000000	1660000000000		1770000000000	1890000000000	1190000000000	1930000000000	3310000000000	985000000000	613000000000	879000000000	1990000000000	2100000000000	1310000000000		1130000000000	908000000000	983000000000	862000000000	876000000000	674000000000	464000000000	725000000000	540000000000	1050000000000	521000000000	483000000000	685000000000	666000000000	603000000000
100	1960000000000	1910000000000	1960000000000		1940000000000		1300000000000	1040000000000		1680000000000	1690000000000	2080000000000		1350000000000	2160000000000	1430000000000	2460000000000	2150000000000	3880000000000	1480000000000	1080000000000	2360000000000	2020000000000	1790000000000		1580000000000	911000000000	1190000000000	993000000000	1130000000000	709000000000	677000000000	927000000000	852000000000	1140000000000	655000000000	503000000000	996000000000	972000000000	565000000000
130	1840000000000				1860000000000		700000000000	733000000000		1110000000000	2080000000000			2050000000000		1740000000000	2840000000000	4310000000000	1900000000000	2220000000000	406000000000	2850000000000	1500000000000	2530000000000		954000000000	785000000000	750000000000	970000000000	1130000000000	563000000000	555000000000	590000000000	644000000000	1000000000000	851000000000	325000000000	665000000000	747000000000	331000000000
Days	OVCAR4 NT Mice (emission photons/s)										OVCAR4 V1 Mice (emission photons/s)										OVCAR4 V2 Mice (emission photons/s)			OVCAR4 V3 Mice (emission photons/s)
	1	2	3	4	5	6	7	8	9	10	1	2	3	4	5	6	7	8	9	10	1	2	3	1	2	3	4	5
6	115000000000	89200000000	104000000000	187000000000	38600000000	24200000000	20500000000	49400000000	23500000000	39100000000	38600000000	56200000000	79200000000	74700000000	54400000000	26500000000	16900000000	35800000000	20300000000	33600000000	13000000000	15200000000	16200000000	10300000000	10500000000	25800000000	22300000000	12900000000
20	198000000000	212000000000	176000000000	223000000000	117000000000	95800000000	28700000000	76100000000	41600000000	88800000000	117000000000	141000000000	127000000000	141000000000	103000000000	149000000000	112000000000	121000000000	121000000000	70000000000	14800000000	11200000000	5890000000	14500000000	7620000000	29500000000	3490000000	7490000000
40	140000000000	223000000000	330000000000	382000000000	464000000000	280000000000	85500000000	284000000000	193000000000	298000000000	464000000000	204000000000	267000000000	335000000000	275000000000	276000000000		308000000000		259000000000	77900000000	4270000000	23300000000	48800000000	23200000000	68600000000	31000000000	35500000000
60	181000000000	275000000000	459000000000	358000000000	450000000000	361000000000	183000000000	274000000000	206000000000	285000000000	450000000000		430000000000	660000000000	330000000000	430000000000		392000000000		296000000000	99100000000	9080000000	119000000000	112000000000	34300000000	75700000000	216000000000	30700000000
80	280000000000	191000000000		374000000000		358000000000	137000000000	253000000000	148000000000	212000000000				394000000000	399000000000	536000000000		517000000000		443000000000	141000000000	6960000000	96300000000	120000000000	26600000000	47000000000	161000000000	34500000000
100	296000000000	256000000000		396000000000		237000000000	101000000000	186000000000	121000000000	263000000000				686000000000	674000000000	463000000000		288000000000		466000000000	109000000000	7790000000	96000000000	233000000000	45400000000	33500000000	130000000000	29300000000
130	263000000000	81000000000		170000000000		267000000000	79600000000	317000000000	133000000000	318000000000				977000000000	862000000000	491000000000		605000000000		687000000000	23300000000	78400000000	153000000000	87300000000	47000000000	51200000000	134000000000	20200000000

## Sheet: Fig 3b
OVCAR3-A3A	NT	NT	NT	V1	V1	V1	V2	V2	V2	V3	V3	V3	V3	V3
Macroscopic lung mets	2	1	0	11	12	10	2	13	15	6	12	12	0	2
OVCAR4-A3A	NT	NT	NT	NT	NT	NT	NT	NT	NT	V1	V1	V1	V1	V2	V2	V2	V2	V2	V3	V3	V3	V3	V3
Macroscopic lung mets	3	3	2	2	1	4	6	9	13	5	13	12	7	23	21	12	20	24	18	7	10	12	24

## Sheet: Fig 4a
OVCAR4-A3A	SBS2+13 % contribution
V3	34.8643
V2	16.9
V1	68.7883

## Sheet: Fig 4b
OVCAR3-A3A	SBS2+13 % contribution
V3	52.4448
V2	53.7013
V1	58.1872

## Sheet: Fig 5c
	Epi	Epi	Epi	Mesen	Mesen	Mesen	hEMT	hEMT	hEMT
OVCAR4	-0.03	-0.25727	-0.40583	5.60684	3.46993	2.71581	-0.25176	0.884458	1.50188
OVCAR3	-1.3	-1.03	-1.62	9.26985	2.58547	1.21393	5.40128	0.884458	1.50188

[truncated: 17 more sheets: Fig 5e, Fig 6b, Fig 6c, Fig 6d, Fig 6e, Fig 6f, Supp Fig 1d, Supp Fig 2a, Supp Fig 2b, Supp Fig 2c, Supp Fig 5, Supp Fig 6c, Supp Fig 7a, Supp Fig 7b, Supp Fig 10b, Supp Fig 10c, Supp Fig 10d]
